# Supplementary material for: A Novel Terrestrial Rabies Virus Lineage Occurring in South America: Origin, Diversification, and Evidence of Contact between Wild and Domestic Cycles
Source: Viruses. 2021 Dec 11;13(12):2484. doi: 10.3390/v13122484 (PMC8707302; doi:10.3390/v13122484)
Supplement: Supplementary file 1 [file viruses-13-02484-s001.zip]

Archive with 11 entries (11 files):
- Supplementary Figure S1.pdf
- Supplementary Figure S2.png
- Supplementary Figure S3.png
- Supplementary File 1.fas.fasta
- Supplementary File 2.fas.fasta
- Supplementary Table S1.xlsx
- Supplementary Table S2.xlsx
- Supplementary Table S3.xlsx
- Supplementary Table S4.xlsx
- Supplementary Table S5.xlsx
- Supplementary Table S6.xlsx
