# Supplementary material for: A Novel Terrestrial Rabies Virus Lineage Occurring in South America: Origin, Diversification, and Evidence of Contact between Wild and Domestic Cycles
Source: Viruses. 2021 Dec 11;13(12):2484. doi: 10.3390/v13122484 (PMC8707302; doi:10.3390/v13122484)
Supplement: Supplementary file 1 [file viruses-13-02484-s001.zip › Supplementary File 1.fas.fasta]

>KF154999_Sri_Lanka_Dog_2008
ATGGATGCCGATAAGATTGTATTCAAAGTCAATAATCAGGTGGTCTCCTTGAAGCCCGAG
ATTATTGTAGATCAGTATGAGTACAAGTACCCGGCTATCAAGGACCTGAAGAAACCCAGC
ATAACCCTAGGGAAAGCTCCTGACCTAAACAAAGCATACAAGTCTGTCTTATCGGGCATG
AATGCTGCCAAGCTTGATCCTGATGATGTGTGCTCCTATTTGGCAGCTGCAATGCAGCTT
TTCGAGGGATCCTGTCCGGAAGACTGGACCAGCTACGGAATCCTGATTGCACGAAAAGGG
GACAAGATCACTCCAGATTCTCTTGTGGAGATAAAACGTACTGATGTAGAGGGGAATTGG
GCTCTGACAGGAGGAATGGAGTTGACGAGGGACCCCACTGTTTCTGAGCATGCATCTTTA
GTTGGTCTTCTTTTGAGTCTGTATCGGCTGAGCAAAATATCGGGGCAGAACACCGGCAAC
TACAAAACAAACATTGCAGATAGGATAGAGCAAATTTTCGAGACAGCCCCTTTCGTCAAG
ATCGTGGAACACCACACTTTAATGACAACTCACAAGATGTGTGCTAACTGGAGTACCATA
CCGAACTTCAGATTCTTGGCTGGAACCTACGACATGTTTTTCTCCCGGATTGAGCATCTA
TATTCAGCGATTAGAGTAGGCACAGTTGTCACTGCTTATGAAGACTGCTCAGGGCTGGTA
TCGTTTACAGGGTTCATAAAGCAAATAAATCTTACTGCGAGAGAAGCGATACTGTATTTC
TTCCACAAGAACTTTGAGGAGGAGATAAGGAGAATGTTTGAGCCAGGTCAGGAGACCGCC
GTTCCTCACTCTTATTTCATCCACTTTCGTTCATTGGGCTTGAGCGGGAAGTCCCCGTAT
TCATCAAATGCAGTTGGCCACGTGTTTAATCTCATCCACTTTGTTGGATGTTATATGGGT
CAAGTCAGGTCTCTTAATGCAACGGTTATTGCTGCATGCGCTCCTCATGAGATGTCTGTT
CTTGGGGGATATTTGGGGGAGGAGTTTTTTGGAAAAGGGACATTCGAAAGAAGATTCTTC
AGAGATGAGAAAGAACTCCAAGAATACGAGGCAGCTGAATTGACCAAGACTGACATTGCT
TTGGCTGATGACGGAACCGTTAACTCTGATGATGAGGATTACTTCTCTGGTGAAACCAGG
AGTCCTGAAGCTGTTTATACTCGGATCATGATGAATGGAGGCCGATTAAAAAGATCACAC
ATCAGGAGATATGTTTCAGTCAGTTCCAATCATCAAGCCCGCCCAAACTCATTCGCTGAG
TTTCTAAACAAGACATACTCTAACGACTCATGA
>KX148265_China_Dog_1998
ATGGATGCCGACAAGATTGTGTTCAAAGTCAATAATCAGGTGGTCTCCTTGAAGCCAGAG
ATTATCGTTGATCAATATGAATATAAGTACCCAGCTATCAAAGATCTGAAGAAACCCAGT
ATCTCCCTAGGGAAGGCTCCCGACTTAAACAAGGCCTATAAGTCAGTTCTGTCTGGTATG
AATGCTGCCAAGCTTGATCCTGATGATGTGTGTTCCTATTTAGCAGCCGCAATGCAATTC
TTTGAGGGAACATGCCCTGAGGACTGGACCAGTTATGGAATATTGATTGCACGAAAGGGA
GACAAGATCACCCCTGATTCCCTTGTTGAGATAAAACGTACTGATGTAGAAGGGAATTGG
GCCTTGACGGGAGGTATGGAGCTGACGAGAGACCCCACAGTCTCGGAGCATGCATCTTTA
GTCGGTTTACTCTTAAGTCTGTATAGGTTGAGCAAAATATCGGGACAAAACACCGGCAAC
TACAAGACAAACATTGCGGATAGGATAGAGCAGATTTTTGAGACTGCCCCTTTTGTTAAG
ATCGTGGAGCACCATACTCTGATGACAACTCACAAGATGTGTGCCAACTGGAGTACCATA
CCGAACTTCAGATTCTTAGCTGGAACCTATGACATGTTCTTCTCCCGGATTGAACATCTC
TATTCAGCTATCAGAGTGGGTACTGTTGTCACTGCTTACGAAGATTGCTCAGGACTGGTA
TCATTTACAGGGTTCATAAAGCAGATAAATCTCACTGCAAGAGAAGCAATACTATATTTC
TTCCATAAGAACTTTGAGGAAGAGATAAGAAGAATGTTCGAACCGGGGCAGGAGACTGCT
GTTCCTCATTCCTATTTCATCCATTTCCGTTCGCTGGGCCTGAGTGGAAAGTCTCCCTAT
TCATCAAATGCAGTTGGTCACGTGTTCAATCTCATTCACTTTGTTGGATGCTATATGGGT
CAGGTCAGGTCTCTTAATGCGACAGTTATTGCCGCATGTGCTCCCCATGAAATGTCTGTT
CTTGGAGGCTATTTGGGAGAGGAGTTCTTCGGAAAAGGGACGTTTGAAAGGAGATTCTTC
AGAGACGAGAAGGAACTTCAGGAGTATGAGGCGGCTGAATTGACGAAGACTGATTTAGCA
TTGGCAGATGACGGGACTGTCAATTCTGATGATGAGGACTATTTCTCTGGTGAGACCAGG
AGTCCTGAGGCTGTCTATACTCGAATCATGATGAATGGAGGTCGACTAAAGAGATCACAT
ATAAGGAGATATGTTTCAGTCAGTTCCAATCATCAAGCCCGTCCAAACTCGTTTGCTGAG
TTTCTAAGTAAAACGTATTCTAGTGACTCATAA
>KX148266_Indonesia_Dog_2003
ATGGATGCCGACAAGATTGTGTTTAAAGTCAATAATCAGGTGGTCTCCTTGAAGCCCGAG
ATTATTGTTGATCAATATGAATACAAATATCCGGCCATCAAAGACTTAAAGAAACCCAGT
ATCACCCTAGGGAAGGCCCCCGACTTAAACAAGGCCTATAAGTCAGTTCTGTCTGGTATG
AATGCTGCCAAGCTTGATCCTGATGATGTGTGTTCCTATTTGGCAGCCGCAATGCAATTT
TTTGAGGGGACTTGCCCTGAGGATTGGACCAGTTATGGAATCTTGATTGCACGAAAGGGG
GATAAGATCACTCCCGATTCTCTTGTCGAGATAAAACGTACCGATGTAGAAGGGAGTTGG
GCCTTGACGGGAGGTATGGAGTTAACAAGAGACCCCACAGTCTCGGAGCATGCATCCTTA
GTCGGTTTGCTCTTAAGTCTATATAGGTTGAGCAAAATATCGGGACAAAACACCGGCAAC
TACAAGACAAACATCGCGGATAGGATAGAGCAGATTTTTGAAACTGCCCCCTTTGTCAAG
ATCGTGGAGCACCATACTCTGATGACAACTCACAAGATGTGTGCCAACTGGAGTACCATA
CCGAACTTTAGATTCTTAGCTGGGACCTACGACATGTTTTTCTCCCGGATTGAGCATCTT
TACTCAGCTATTAGAGTGGGTACAGTTGTCACTGCTTACGAAGACTGCTCAGGGCTAGTA
TCGTTTACAGGGTTCATAAAGCAGATAAATCTCACTGCAAGAGAGGCGATACTATATTTC
TTCCACAAAAACTTTGAGGAAGAGATAAGAAGAATGTTTGAACCGGGGCAGGAGACTGCT
GTTCCTCATTCCTATTTCATCCACTTCCGTTCGTTGGGCCTGAGTGGAAAGTCTCCTTAC
TCATCGAATGCAGTTGGTCACGTATTCAATCTCATTCACTTTGTTGGGTGTTATATGGGT
CAAGTCAGATCTCTCAATGCAACAGTTATTGCTGCATGTGCTCCCCATGAAATGTCTGTT
CTAGGAGGCTACTTGGGAGAGGAGTTCTTCGGAAAAGGGACATTTGAAAGGAGGTTCTTT
AGAGACGAGAAGGAACTTCAGGAGTATGAGGCGGCTGAATTAACGAAGACTGATGCAGCA
TTGGCGGATGACGGAACCGTCAATTCTGATGACGAGGACTATTTCTCTGGTGAGACCAGG
AGTCCTGAGGCTGTCTATACTCGAATCATGATGAACGGAGGTCGACTAAAGAGGTCACAC
ATAAGGAGATATGTTTCAGTCAGTTCCAATCATCAAGCCCGCCCGAACTCATTCGCTGAG
TTTCTAAACAAGACGTATTCTAGTGACTCGTAA
>KX148239_Senegal_Dog_1992
ATGGATGCCGACAAGATTGTATTCAAAGTCAATAATCAGGTGGTTTCCCTGAAGCCAGAG
ATTATCGTGGATCAATATGAGTACAAATACCCTGCTATCAAAGACTTGAAGAAGCCCAGT
ATAACCTTAGGGAAAGCCCCCGATTTAAACAAAGCATACAAGTCAGTTTTATCGGGTATG
AATGCTGCCAAGCTTGATCCTGACGATGTATGTTCCTATTTGGCAGCTGCAATGCAACTC
TTTGAAGGGACATGTCCTGAAGACTGGACCAGCTATGGGATCTTGATTGCAAGAAAGGGA
GACAAGATCACCCCAGATTCTCTTGTGGAGATCAAGCGTACGGATGTAGAAGGAAACTGG
GCTCTGACAGGAGGTATGGAACTGACGAGAGATCCCACAGTTTCTGAACATGCATCCTTA
GTCGGTCTGCTCTTGAGTCTGTATAGGTTAAGCAAAATATCGGGACAAAACACAGGCAAC
TACAAGACGAACATTGCAGATCGGATAGAGCAGATTTTTGAGACAGCCCCTTTCGTTAAA
ATTGTGGAACATCATACTCTGATGACAACTCATAAAATGTGCGCTAATTGGAGTACTATA
CCAAACTTCCGATTCTTGGCCGGAACATACGATATGTATTTCTCCCGGATTGAGCATCTA
TATTCAGCCATCAGAGTGGGCACAGTAGTCACTGCTTATGAAGATTGCTCTGGGCTGGTG
TCATTCACAGGGTTCATAAAACAGATAAATCTCACTGCAAGAGAAGCAATACTATATTTC
TTCCACAAGAACTTTGAAGAAGAGATACGAAGAATGTTCGAGCCAGGGCAGGAGACCGCG
GTCCCTCACTCCTATTTCATTCACTTCCGCTCGTTGGGTCTGAGCGGGAAATCCCCGTAT
TCGTCAAATGCAGTAGGTCATGTATTCAATCTTATTCACTTTGTTGGATGTTATATGGGT
CAGGTCAGGTCTTTAAATGCGACGGTCATTGCTGCATGTGCTCCTCATGAGATGTCTGTC
CTAGGGGGTTATCTAGGGGAAGAGTTTTTTGGAAAAGGCACATTCGAGAGAAGATTCTTC
AGAGACGAAAAAGAACTCCAAGAATATGAGGCAGCTGAATTGACAAAGACTGATGCGGCA
CTGGCAGATGACGGAACCGTCAACTCTGATGATGAGGATTACTTTTCCGGTGAGACCAGG
AGTCCTGAAGCCGTTTATACTCGGATCATGATGAACGGAGGGCGACTAAAGAGATCTCAC
ATAAGGAGATATGTTTCAGTCAGTTCCAATCATCAAGCCCGCCCAAACTCATTTGCTGAG
TTCCTAAACAAAACATATTCTAGTGACTCATAA
>KC196743_Nigeria_Dog_2011
ATGGATGCCGACAAGATTGTATTCAAAGTCAATAATCAGGTGGTTTCCTTGAAGCCAGAG
ATTATTGTGGATCAATATGAGTACAAATACCCTGCTATCAAAGACTTGAAGAAGCCCAGT
ATAACCTTAGGGAAAGCCCCCGATTTAAACAAAGCATACAAGTCAGTTTTATCAGGCATG
AATGCTGCCAAGCTTGATCCTGACGATGTATGTTCCTATTTGGCAGCTGCGATGCAGCTC
TCTGAAGGGACATGTCCTGAAGACTGGACCAGCTATGGAATCTTGATTGCAAGAAAGGGA
GACAAGATTACCCCAGATTCTCTTGTGGAGATCAAGCGTACAGATATAGAAGGAAACTGG
GCTCTAACAGGAGGTATGGAATTGACGAGAGACCCCACGGTTTCTGAACATGCATCCTTA
GTCGGTCTGCTCTTGAGTCTGTATAGGTTGAGCAAAATATCAGGACAAAACACAGGCAAC
TACAAGACAAACATTGCAGATCGGATAGAGCAGATTTTTGAGACAGCCCCTTTCGTTAAA
ATTGTGGAACATCATACCCTGATGACAACTCATAAAATGTGCGCTAATTGGAGTACCATA
CCGAACTTCCGATTCTTGGCCGGAACATACGACATGTATTTCTCCCGGATTGAGCATCTA
TATTCAGCTATCAGAGTGGGCACAGTAGTCACTGCTTATGAAGATTGCTCTGGGCTGGTG
TCGTTCACAGGGTTCATAAAGCAGATAAATCTCACTGCAAGAGAAGCAATACTATATTTC
TTCCACAAGAACTTTGAAGAAGAGATACGAAGAATGTTCGAGCCAGGGCAAGAGACTGCG
GTTCCTCACTCCTATTTCATTCACTTCCGCTCGTTGGGTCTGAGCGGGAAGTCCCCGTAT
TCGTCAAATGCAGTAGGTCATGTATTCAATCTCATTCACTTTGTTGGATGTTATATGGGT
CAGGTCAGGTCCTTAAATGCGACGGTCATTGCTGCATGTGCTCCTCATGAGATGTCTGTC
CTAGGGGGTTATCTAGGGGAAGAGTTTTTTGGAAAGGGCACATTTGAAAGAAGATTCTTT
AGAGACGAAAAAGAACTCCAAGAATATGAGGCAGCTGAATTGACGAAGACTGATGTGGCA
CTGGCAGATGACGGAACCGTCAACTCTGATGATGAGGATTACTTTTCCGGTGAGACCAGG
AGTCCTGAAGCCGTTTATACTCGGATCATGATGAACGGAGGGCGACTAAAGAGATCTCAC
ATAAGGAGATATGTTTCAGCCAGTTCCAATCATCAAGCTCGCCCAAACTCATTTGCTGAG
TTTCTAAACAAAACATATTCTAGTGACTCATAA
>KX148224_USA_Striped_skunk_1991
ATGGATGCCGATAAGATTGTATTCAAAGTCAATAATCAGGTGGTCTCTTTGAAGCCTGAG
ATTATCGTGGACCAATATGAGTACAAGTACCCTGCTATTAAGGACCTGAAGAAGCCCAGT
ATCACCCTAGGGAAAGCCCCCGATTTGAACAAGGCATACAAGTCAGTTTTATCAGGCTTG
AACGCTGCCAAGCTTGATCCTGATGATGTATGTTCCTACTTAGCAGCCGCAATGCAGTTC
TTCGAGGGGACGTGTCCCGAAGACTGGACCAGCTATGGGATCCTGATTGCACGGAAAGGA
GATAAGATCACCCCAGATTCTCTGGTGGAGATAAAGCGTACCGGTGTAGAAGGGAATTGG
GCTTTGACGGGAGGGATGGAACTGACGAGGGACCCCACTGTTCCAGAGCATGCGTCTTTA
GTCGGTCTTCTCTTGAGTCTGTATAGATTAAGCAAAATATCTGGGCAAAACACCGGTAAC
TATAAGACAAACATTGCAGATAGGATAGAGCAGATTTTCGAGACAGCCCCTTTTATTAAG
ATCGTGGAACATCATACTCTGATGACAACTCACAAGATGTGTGCCAACTGGAGCACTATA
CCAAACTTCAGATTTCTGGCAGGGACCTACGACATGTTTTTCTCCCGGATTGAGCATCTG
TATTCAGCAATCAGAGTAGGTACGGTAGTCACTGCCTATGAGGACTGCTCGGGGCTGGTA
TCATTTACTGGGTTCATAAAACAGATAAATCTCACTGCAAGGGAAGCAATACTATATTTC
TTCCACAAAAACTTCGAGGAAGAGATAAGAAGAATGTTTGAGCCAGGACAAGAAACAGCT
GTTCCTCACTCCTATTTCATTCACTTTCGTTCACTGGGCTTGAGTGGGAAGTCCCCTTAT
TCATCAAATGCAGTTGGTCATGTGTTCAATCTCATCCACTTTGTCGGATGCTATATGGGA
CAAGTGAGATCTCTAAATGCAACGGTCATTGCTGCATGTGCTCCTCATGAGATGTCTGTT
TTAGGAGGCTATTTGGGGGAGGAGTTTTTCGGGAAGGGAACGTTTGAAAGGAGATTCTTC
AGAGATGAGAAAGAACTTCAAGAATATGAGACAGCTGAATTGACAAAGACTGACGCGGCA
CTGGCAGATGATGGAACTGTCAATTCGGATGACGAGGACTACTTTTCCGGGGAAACCAGA
AGCCCCGAGGCTGTTTATGCTCGAATCATGATGAACGGGGGCAGACTAAAGAGATCGCAC
ATACGGAGATATGTTTCAGTCAGCTCCAATCACCAAGCTCGTCCAAACTCATTTGCCGAG
TTTCTAAACAAGACATATTCTAGTGACTCGTAA
>KX148106_USA_Red_fox_1990
ATGGATGCCGATAAGATTGTATTCAAAGTCAATAATCAGGTGGTCTCTTTGAAGCCTGAG
ATTATCGTGGACCAATATGAGTACAAGTACCCTGCTATTAAGGACCTGAAGAAGCCCAGT
ATCACCCTGGGGAAAGCCCCCGATTTGAACAAGGCATACAAGTCAGTTTTATCAGGCTTG
AACGCTGCCAAGCTTGATCCTGATGATGTATGTTCCTACTTAGCAGCCGCAATGCAGTTC
TTCGAGGGGACGTGTCCCGAAGACTGGACCAGCTATGGGATCCTGATTGCACGGAAAGGA
GATAAGATCACCCCAGATTCTCTGGTGGAGATAAAGCGTACTGGTGTAGAAGGGAATTGG
GCTTTGACGGGAGGGATGGAACTGACGAGGGACCCCACTGTTCCAGAGCATGCGTCTTTA
GTCGGTCTTCTCTTGAGTCTGTATAGATTAAGCAAAATATCTGGGCAAAACACCGGTAAC
TATAAGACAAACATTGCAGATAGGATAGAGCAGATTTTCGAGACAGCCCCTTTTATTAAG
ATTGTGGAACATCATACTCTGATGACAACTCACAAGATGTGTGCCAACTGGAGCACTATA
CCAAACTTCAGATTTCTGGCAGGAACCTACGACATGTTTTTCTCCCGGATTGAGCATCTG
TATTCAGCAATCAGAGTAGGTACGGTAGTCACTGCTTATGAGGACTGCTCGGGGCTGGTA
TCATTTACTGGGTTCATAAAACAGATAAATCTCACTGCAAGGGAAGCAATACTATATTTC
TTCCACAAAAACTTCGAGGAAGAGATAAGAAGAATGTTTGAGCCAGGACAAGAGACAGCT
GTTCCTCACTCCTATTTCATTCACTTTCGTTCACTGGGCTTGAGTGGGAAGTCCCCTTAT
TCATCAAATGCAGTTGGTCATGTGTTCAATCTCATCCACTTTGTCGGATGCTATATGGGA
CAAGTGAGATCTCTAAATGCAACGGTCATTGCTGCATGTGCTCCTCATGAGATGTCTGTT
TTAGGAGGATATTTGGGGGAGGAGTTTTTCGGGAAGGGAACGTTCGAAAGGAGATTCTTC
AGAGATGAGAAAGAACTTCAAGAATATGAGACAGCTGAATTGACAAAGACTGACGCAGCA
CTGGCAGATGATGGAACTGTCAATTCGGATGACGAGGACTACTTCTCCGGGGAAACCAGA
AGCCCCGAGGCTGTTTATGCTCGAATCATGATGAACGGGGGCAGACTAAAGAGATCGCAC
ATACGGAGATATGTTTCAGTCAGCTCCAATCACCAAGCTCGTCCAAACTCATTTGCCGAG
TTTCTAAACAAGACATATTCTAGTGACTCGTAA
>KX148221_South_Africa_Mongoose_2014
ATGGATGCCGACAAGATTGTTTTCAAAGTCAATAATCAAGTGGTCTCCTTGAAGCCTGAG
GTCATAGCGGATCAATATGAGTACAAGTATCCTGCTATCAAGGACTCGAAGAAGCCCAGT
ATAACCCTAGGAAAAGCCCCCGACTTAAACAAGGCATACAAATCGGTTTTATCAGGTATG
AACGCTGCCAAACTCGACCCAGATGATGTATGTTCTTACCTGGCAGCGGCAATGCAGTTT
TTTGAAGGAATATGTCCTGAAAACTGGACTAGCTATGGAATCTTGATTGCAAGGAAAGGA
GACAAGATCACCCCAGATTCTATTGTGGATATAAAGCGTACTGATATAGAAGGGAACTGG
GCTCTGACAGGAGGCATGGAATTGACGAGGGATCCCACAGTCCCTGAACATGCGTCTTTG
GTCGGTCTTCTCTTGAGTCTGTATAGGTTGAGCAAGATCTCAGGCCAAAACACCGGCAAT
TACAAGACAAACATTGCAGATAGGATAGAGCAGATCTTCGAGACGGCTCCTTTTGTCAAA
ATAGTGGAGCATCATACTTTGATGACAACTCATAAGATGTGTGCTAATTGGAGTACTATA
CCGAACTTCAGATTTTTGGCTGGAACCTATGACATGTTTTTCTCCCGGATTGAGCATCTC
TATTCAGCAATCAGAGTGGGCACGGTGGTCACTGCTTATGAGGATTGCTCTGGGCTAGTA
TCATTTACAGGGTTCATAAAGCAGATAAATTTGACTGCAAGAGAAGCGATACTGTATTTC
TTCCACAAAAACTTTGAAGAAGAGATAAGAAGGATGTTCGAGCCAGGGCAGGAGACAGCT
GTTCCACACTCTTATTTTATTCACTTCCGTTCACTGGGTCTAAGTGGGAAGTCCCCTTAT
TCATCAAATGCCGTGGGTCATGTATTCAATCTCATTCACTTTGTTGGATGCTATATGGGT
CAAGTTAGGTCCCTAAATGCGACAGTCATTGCTGCATGTGCTCCTCATGAGATGTCTGTT
CTAGGGGGCTACCTGGGAGAGGAGTTTTTTGGGAAAGGAACATTTGAAAGAAGATTCTTT
AGAGATGAGAAAGAGCTTCAAGAGTACGAGGCTGCTGAACTAACAAAGAATGACACAATA
CTGGCAGATGATGGAACTGTCAACTCTGACGACGAGGATTACTTCTCGGGCGAAACCCGA
AGCCCTGAAGCCGTTTATACTCGAATCATGATGAACGGAGGTCGATTAAAAAGATCACAC
ATAAGGAGATATGTTTCTGTCAGTTCCAATCACCAGGCCCGTCCCAACTCCTTTGCCGAG
TTTCTTAACAAGACATATTCTAATGATTCATGA
>KX148220_South_Africa_Yellow_mongoose_2013
ATGGATGCCGACAAGATTGTGTTCAAAGTCAATAATCAAGTGGTCTCTTTGAAGCCTGAG
GTCATCGCGGATCAATATGAGTACAAGTATCCTGCTATCAAGGACTCGAAGAAGCCTAGT
ATAACCCTAGGAAAAGCCCCCGACTTAAACAAGGCATACAAATCGGTTTTATCAGGCATG
AACGCTGCCAAACTCGACCCAGATGATGTATGTTCTTACCTGGCAGCGGCAATGCAGTTT
TTTGAAGGAACATGTCCTGAAAACTGGACTAGCTATGGAATCTTGATTGCAAGGAAAGGA
GACAAGATCACCCCAGATTCTATTGTGGATATAAAGCGTACTGATATAGAAGGGAACTGG
GCTCTGACAGGAGGCATGGAATTGACGAGGGATCCCACAGTCTCTGAACATGCGTCTTTG
GTCGGTCTTCTCTTGAGTCTGTATAGGTTGAGCAAGATCTCAGGCCAAAACACCGGCAAT
TACAAGACAAACATTGCAGATAGGATAGAGCAGATTTTCGAGACGGCTCCTTTTGTCAAA
ATAGTGGAGCATCATACTTTGATGACAACTCATAAGATGTGTGCAAATTGGAGTACTATA
CCGAACTTCAGATTTTTGGCTGGAACCTATGACATGTTTTTCTCCCGGATTGAGCATCTC
TATTCAGCAATCAGAGTGGGCACGGTGGTCACTGCTTACGAGGATTGCTCTGGGCTAGTA
TCATTTACAGGGTTCATAAAGCAGATAAATTTGACTGCAAGAGAAGCGATACTGTATTTC
TTCCACAAAAACTTTGAAGAAGAAATAAGAAGGATGTTCGAGCCAGGGCAGGAGACAGCT
GTTCCACACTCTTATTTTATTCACTTCCGTTCACTGGGTCTAAGTGGGAAGTCCCCTTAT
TCATCAAATGCCGTGGGTCATGTATTCAATCTCATTCACTTTGTTGGATGCTATATGGGT
CAAGTTAGGTCCCTAAATGCGACAGTCATTGCTGCATGTGCTCCTCATGAGATGTCTGTT
CTAGGGGGCTACCTGGGGGAGGAGTTTTTTGGGAAAGGAACATTTGAAAGAAGATTCTTT
AGAGATGAGAAAGAGCTTCAAGAGTACGAGGCTGCTGAACTAACAAAGAATGACACAATA
CTGGCAGATGATGGAACTGTCAACTCTGACGACGAGGATTACTTCTCGGGCGAAACCCGA
AGCCCTGAAGCCGTTTATACTCGAATCATGATGAACGGAGGTCGATTAAAAAGATCACAC
ATAAGGAGATATGTTTCTGTCAGTTCCAATCACCAGGCCCGTCCCAACTCCTTTGCCGAG
TTTCTAAACAAGACATATTCTAATGATTCATGA
>KX148101_Egypt_Human_1979
ATGGATGCCGACAAGATTGTATTCAAGGTCAATAATCAGGTGGTCTCTTTGAAGCCTGAG
ATTATCGTGGATCAATATGAGTACAAGTACCCTGCCATCAAAGATCTGAAAAAGCCCTGT
ATAACCCTAGGGAAAGCCCCTGACTTAAACAAAGCATACAAGTCAGTTTTGTCGGGCATG
AATGCCGCCAAGCTTGACCCTGATGATGTATGCTCCTACTTGGCAGCGGCAATGCAGCTT
TTTGAGGGGACATGTCCGGAAGACTGGACCAGCTATGGAATCCTGATTGCAAGAAAAGGA
GACAAGATCACCCCAGATTCCCTCGTGGAGATAAAGCGTACGGATGTAGAAGGGAGCTGG
GCTCTGACAGGAGGCATGGAACTGACCAGGGACCCCACTGTCTCTGAGCATGCGTCTTTA
GTCGGTCTTCTCTTGAGTCTGTATAGATTGAGCAAAATATCAGGGCAAAACACTGGTAAC
TATAAGACAAACATTGCAGATAGGATAGAGCAGATATTTGAGACTGCCCCTTTTGTCAAA
ATTGTGGAACACCATACTCTAATGACGACTCACAAAATGTGTGCCAATTGGAGTACTATA
CCGAACTTCAGATTCTTGGCCGGAACATACGACATGTTCTTCTCCCGAATTGAGCATCTA
TATTCAGCGATCAGAGTGGGCACAGTTGTCACTGCTTATGAAGACTGCTCAGGGCTGGTA
TCGTTTACAGGGTTCATAAAGCAGATCAATCTCACTGCAAGAGAAGCAATACTATACTTC
TTCCACAAGAACTTTGAGGAGGAGATAAGAAGGATGTTTGAGCCAGGGCAGGAGACAGCT
GTCCCCCACTCTTATTTCATTCACTTTCGTTCACTAGGCTTGAGTGGGAAGTCTCCCTAT
TCATCAAATGCCGTCGGTCATGTTTTCAATCTCATTCACTTTGTGGGATGCTATATGGGT
CAAGTCAGATCTCTAAATGCGACAGTTATTGCTGCATGCGCTCCTCATGAGATGTCGGTT
CTAGGGGGCTATCTAGGAGAGGAGTTCTTCGGGAAAGGAACATTCGAAAGAAGATTCTTC
CGAGATGAGAAAGAACTTCAAGAATATGAGGCAGCTGAACTGACAAAGACTGACTTGGCA
CTGGCGGATGACGGAACTGTCAATTCCGACGATGAAGACTACTTCTCCGGTGAAACCAGA
AGTCCAGAAGCTGTTTATGCTCGAATCATGATGAACGGAGGCCGGCTAAAGAGATCGCAT
ATACGGAGATATGTCTCAGTCAGTTCCAATCATCAAGCCCGTCCAAACTCATTCGCGGAG
TTTCTAAACAAGACATATTCAAGTGACTCATAA
>KF154998_Israel_Dog_1950
ATGGATGCCGACAAGATTGTATTCAAAGTCAATAATCAGGTGGTCTCTTTGAAGCCTGAG
ATTATCGTGGATCAATATGAGTACAAGTACCCTGCTATCAAAGATCTGAAAAAGCCCTGT
ATAACCCTAGGGAAAGCCCCTGACTTAAACAAAGCATACAAGTCAGTTTTGTCGGGCATT
AATGCCGCCAAGCTTGACCCTGATGATGTATGCTCCTACTTGGCAGCGGCAATGCAGCTC
TTTGAGGGGACATGTCCGGAAGACTGGACCAGCTATGGAATCCTGATTGCAAGAAAAGGA
GACAAGATCACCCCAGATTCCCTCGTGGAGATAAAGCGTACGGATGTAGAAGGGAGTTGG
GCTATGACAGGAGGTATGGAACTGACCAGGGACCCTACTGTCTCTGAGCATGCGTCTTTA
GTCGGTCTTCTCTTGAGTCTGTATAGGTTGAGCAAAATATCAGGGCAAAACACCGGTAAC
TATAAGACAAACATTGCAGATAGGATAGAGCAGATTTTTGAGACTGCCCCTTTTGTCAAA
ATTGTGGAACACCATACTCTAATGACGACTCACAAAATGTGTGCCAATTGGAGTACTATA
CCGAACTTCAGATTCTTGGCCGGAACATACGACATGTTCTTCTCCCGAATTGAGCATCTA
TATTCAGCGATCAGAGTGGGCACAGTTGTCACTGCTTATGAAGACTGCTCAGGGCTGGTA
TCGTTTACAGGGTTCATAAAGCAGATCAATCTCACTGCAAGAGAAGCAATACTATACTTC
TTCCACAAGAACTTTGAAGAGGAGATAAGAAGGATGTTTGAGCCAGGGCAGGAGACAGCT
GTTCCCCACTCTTATTTCATTCACTTCCGTTCACTAGGCTTGAGTGGGAAGTCTCCCTAT
TCATCAAATGCCGTCGGTCATGTTTTCAATCTCATTCACTTTGTGGGATGCTATATGGGT
CAAGTCAGATCTCTAAATGCGACAGTTATTGCTGCATGCGCTCCTCATGAGATGTCGGTT
CTAGGGGGCTATCTAGGAGAGGAGTTCTTCGGGAAAGGAACATTCGAAAGAAGATTCTTC
CGAGATGAGAAAGAACTTCAAGAACACGAGGCAGCTGAACTGACAAAGACTGACTTGGCA
CTGGCGGATGACGGAACTGTCAATTCTGACGATGAGGACTACTTCTCCGGTGAAACCAGA
AGTCCAGAAGCTGTTTATACTCGAATCATGATGAACGGAGGCCGGCTAAAGAGATCGCAT
ATACGGAGATATGTCTCAGTCAGTTCCAATCATCAAGCCCGTCCAAACTCATTCGCGGAG
TTTCTAAACAAGACATATTCAAGTGACTCATAA
>KX148193_Morocco_Dog_2008
ATGGATGCCGACAAGATTGTATTCAAAGTCAATAATCAGGTGGTCTCTTTGAAGCCTGAG
ATTATCGTGGATCAATATGAATACAAGTACCCTGCTATCAAAGATTTGAAAAAGCCCTGT
ATAACCCTAGGAAAAGCCCCCGACTTGAACAAAGCATACAAATCAGTTTTATCAGGTATG
AATGCCGCCAAGCTTGATCCCGATGATGTATGTTCCTACTTGGCAGCAGCAATGCAGTTC
TTTGAGGGGACATGTCCAGAAGATTGGACCAGCTATGGAATCCTGATTGCACGAAAAGGA
GACAAGATCACCCCAGATTCTCTGGTGGAAATAAAGCGTACTGATGTGGAAGGGAACTGG
GCTCTGACAGGAGGCATGGAACTGACAAGGGACCCCACTGTCTCTGAGCACGCATCTTTA
GTCGGTCTTCTCCTGAGTCTGTATAGGTTGAGCAAAATATCAGGACAAAACACCGGTAAC
TATAAAACAAACATTGCAGATAGGATAGAGCAGATTTTCGAGACGGCCCCTTTTATTAAA
ATCGTGGAGCACCATACACTAATGACAACTCACAAAATGTGTGCTAATTGGAGTACTATA
CCGAATTTCAGATTTTTGGCCGGAACCTACGACATGTTTTTCTCTCGGATTGAGCATCTA
TATTCAGCAATCAGAGTAGGCACAGTTGTTACTGCTTATGAAGACTGTTCAGGGCTGGTA
TCGTTTACTGGGTTCATAAAGCAGATCAATCTCACCGCAAGAGAAGCAATATTATACTTC
TTCCATAAGAACTTTGAGGAAGAGATAAGAAGAATGTTCGAGCCAGGGCAGGAGACAGCT
GTTCCTCACTCTTATTTCATTCACTTCCGTTCACTAGGATTGAGTGGGAAGTCTCCTTAT
TCATCGAATGCCGTTGGTCATGTGTTCAATCTCATTCACTTTGTTGGATGCTATATGGGT
CAAGTCAGATCCCTGAATGCAACAGTTATTGCCGCGTGTGCTCCGCATGAGATGTCTGTT
CTGGGGGGCTATCTGGGAGAGGAATTCTTCGGAAAAGGAACATTCGAAAGAAGATTCTTC
AGAGATGAGAAAGAACTTCAAGAATACGAGGCGGCTGAACTGACAAAGACTGACGTGGCA
TTGGCAGATGATGGAACTGTCAACTCTGATGACGAGGACTACTTCTCCGGTGAAACCAGA
AGTCCAGAAGCTGTTTATACTCGAATCATGATGAATGGAGGTCGACTAAAAAGATCGCAT
ATACGGAGATATGTCTCAGTCAGTTCCAACCATCAAGCCCGTCCAAACTCATTCGCCGAG
TTTCTAAACAAGACATATTCGAGTGACTCATAA
>KX148195_Morocco_Dog_2004
ATGGATGCCGACAAGATTGTATTCAAAGTTAATAATCAGGTGGTCTCTTTGAAGCCTGAG
ATTATCGTGGATCAATATGAATACAAGTACCCTGCTATCAAAGATTTGAAAAAGCCCTGT
ATAACCCTAGGAAAAGCCCCCGACTTGAACAAGGCATACAAATCAGTTTTATCAGGTATG
AATGCCGCCAAACTTGATCCCGATGATGTATGTTCCTACCTGGCAGCAGCAATGCAGTTC
TTTGAGGGGACATGTCCAGAAGATTGGACCAGCTATGGAATCCTGATTGCACGAAAAGGA
GACAAGATCACCCCAGACTCTCTGGTGGAAATAAAGCGTACTGATGTAGAAGGGAACTGG
GCTCTGACAGGAGGCATGGAACTGACAAGGGACCCCACTGTCTCTGAGCACGCATCTTTA
GTCGGTCTTCTCTTGAGTCTGTATAGGTTGAGCAAAATATCAGGACAAAACACCGGCAAC
TATAAAACAAACATCGCAGATAGGATAGAGCAGATTTTTGAGACGGCCCCTTTTATTAAA
ATCGTGGAGCACCATACACTAATGACGACTCACAAAATGTGTGCTAATTGGAGTACTATA
CCAAATTTCAGATTTTTGGCCGGAACCTACGACATGTTCTTCTCTCGGATTGAGCATCTC
TATTCAGCAATCAGAGTAGGCACAGTTGTTACTGCTTATGAAGACTGTTCAGGGCTGGTA
TCGTTTACTGGGTTCATAAAGCAGATCAATCTCACCGCAAGAGAAGCAATATTATACTTC
TTCCATAAGAACTTTGAAGAAGAGATAAGAAGAATGTTCGAGCCAGGGCAGGAGACAGCT
GTTCCTCACTCTTATTTCATTCACTTCCGTTCACTAGGCTTGAGTGGGAAGTCTCCTTAT
TCATCGAATGCCGTTGGTCATGTGTTCAATCTCATTCACTTTGTTGGATGCTATATGGGT
CAAGTCAGATCCCTGAATGCAACAGTTATTGCCGCGTGTGCTCCGCATGAGATGTCTGTT
CTAGGGGGCTATCTGGGAGAGGAATTCTTCGGAAAAGGAACATTCGAAAGAAGATTCTTC
AGAGATGAGAAAGAACTTCAAGAATACGAGGCGGCTGAACTGACAAAGACTGACGTGGCA
TTGGCAGATGATGGAACTGTCAACTCTGATGACGAGGACTACTTCTCCGGTGAAACCAGA
AGTCCAGAAGCTGTTTATACTCGAATCATGATGAATGGAGGTCGACTAAAAAGATCGCAT
ATACGGAGATATGTCTCAGTCAGTTCCAATCATCAAGCCCGTCCAAACTCATTCGCCGAG
TTTCTAAACAAGACATATTCGAGTGACTCATAA
>KF155002_Tanzania_Dog_2009
ATGGATGCCGACAAGATTGTATTCAAAGTCAATAACCAGGTGGTCTCTTTGAAGCCTGAG
ATTATCGTGGATCAATATGAGTACAAGTACCCTGCTATCAAAGATTTGAAAAAGCCCTGT
ATAACCCTAGGGAAGGCCCCCGACTTGAACAAAGCATACAAATCAGTTCTGTCAGGCATG
AATGCCGCCAAACTAGATCCCGATGATGTATGTTCCTACCTGGCAGCAGCAATGCAGTTC
TTTGAGGGGACATGTCCGGAAGACTGGACCAGCTATGGGATCCTGATCGCAAGGAAAGGA
GACAAGATCACCCCGGACTCTCTAGTGGAGATAAAGCGTACTGATGTAGAAGGGAACTGG
GCTCTGGCAGGAGGCATGGAACTGACAAGGGACCCCACTGTCTCTGAGCATGCATCTTTA
GTCGGTCTTCTCTTGAGTCTGTATAGGTTGAGCAAAATATCAGGACAAAACACCGGTAAC
TATAAGACAAACATTGCAGATAGGATCGAGCAGATTTTTGAGACAGCCCCTTTTATTAAA
ATCGTGGAGCACCATACCCTAATGACAACTCACAAAATGTGTGCTAACTGGAGTACTATA
CCAAATTTCAGATTTTTGGCCGGAACCTACGACATGTTTTTCTCCCGGATTGAACATCTG
TATTCAGCAATCAGAGTGGGCACAGTTGTTACTGCTTATGAAGACTGTTCAGGGCTGGTA
TCGTTTACTGGGTTCATAAAGCAGATCAATCTCACCGCGAAGGAAGCAATACTATATTTC
TTCCATAAGAACTTTGAGGAAGAGATAAGAAGAATGTTCGAGCCAGGGCAGGAAACAGCT
GTCCCTCACTCCTATTTCATTCACTTCCGTTCACTAGGCTTGAGTGGGAAGTCACCTTAT
TCATCGAATGCCGTTGGTCATGTGTTCAATCTCATCCACTTTGTTGGATGTTATATGGGT
CAAGTCAGATCCCTAAATGCAACGGTTATTGCCGCATGTGCTCCTCATGAGATGTCTGTT
CTAGGGGGCTACCTGGGGGAGGAATTCTTCGGGAAAGGGACATTCGAAAGAAGATTCTTC
AGAGATGAGAAAGAACTTCAAGAATACGAGGCGGCTGAGCTGACAAAGACTGACGTGGCA
TTGGCAGATGATGGAACTGTCAATTCTGACGATGAGGACTACTTCTCCGGGGAAACCAGA
AGTCCAGAAGCTGTCTATACCAAGATAATGATGAATGGAGGTCGACTAAAGAGATCGCAT
ATACGGAGATATGTCTCAGTCAGTTCTAATCATCAAGCCCGTCCAAACTCATTCGCTGAG
TTTTTAAACAAGACATATTCGAGTGACTCATAA
>KX148206_Tanzania_Dog_1996
ATGGATGCCGACAAGATTGTATTCAAAGTCAATAATCAGGTGGTCTCTTTGAAGCCTGAG
ATTATCGTGGATCAATATGAGTACAAGTACCCTGCTATCAAAGATTTGAAAAAGCCCTGT
ATAACCCTAGGGAAGGCCCCCGACTTAAACAAAGCATACAAGTCAGTTCTGTCAGGCATG
AATGCCGCCAAACTAGATCCCGATGATGTATGTTCCTACCTGGCAGCAGCAATGCAGTTC
TTTGAGGGGACATGTCCGGAAGACTGGACCAGCTATGGGATCCTGATCGCAAGAAAAGGA
GACAAGATCACCCCGGACTCTCTAGTGGAGATAAAACGTACTGATGTAGAAGGGAACTGG
GCTCTGGCAGGAGGCATGGAACTGACAAGGGACCCCACTGTCTCTGAGCATGCATCTTTA
GTCGGTCTTCTCTTGAGTCTGTATAGGTTGAGCAAAATATCAGGACAAAACACCGGTAAC
TATAAAACAAACATTGCAGATAGGATAGAGCAGATTTTCGAGACAGCCCCTTTTATTAAA
ATCGTGGAGCACCATACCCTAATGACAACTCACAAAATGTGTGCTAATTGGAGTACTATA
CCGAATTTCAGATTTTTGGCCGGAACCTACGACATGTTTTTCTCCCGGATTGAACATCTG
TATTCAGCAATCAGAGTGGGCACAGTTGTTACTGCTTATGAAGACTGTTCAGGGCTGGTA
TCGTTTACTGGGTTCATAAAGCAAATCAATCTCACCGCAAAGGAAGCAATACTATATTTC
TTCCATAAGAACTTTGAGGAAGAGATAAGAAGAATGTTTGAGCCGGGGCAGGAAACAGCT
GTCCCTCATTCTTATTTCATTCACTTCCGTTCACTAGGCTTGAGTGGGAAGTCACCTTAT
TCATCTAATGCCGTTGGTCACGTGTTCAATCTCATTCACTTTGTTGGATGTTATATGGGT
CAAGTCAGATCCCTAAATGCAACGGTTATTGCCGCGTGTGCTCCTCATGAAATGTCTGTT
CTAGGGGGCTATCTGGGGGAGGAATTCTTCGGGAAAGGGACATTCGAAAGAAGATTCTTT
AGAGATGAGAAAGAACTTCAAGAATACGAGACGGCTGAGCTCACAAAGACTGACGTGGCA
TTGGCAGATGATGGAACTGTCAATTCTGACGATGAGGATTACTTCTCCGGTGAAACCAGA
AGTCCAGAAGCTGTCTATACCAGGATAATGATGAATGGAGGTCGACTAAAGAGATCGCAT
ATACGGAGATATGTCTCAGTCAGTTCTAATCATCAAGCCCGTCCAAACTCATTCGCTGAA
TTTTTAAACAAGACGTATTCGATTGACTCATAA
>KX148209_Madagascar_Dog_2004
ATGGATGCCGACAAGATTGTATTCAAAGTCAATAATCAGGTGGTTTCTTTGAAGCCTGAG
ATTATCGTGGACCAATATGAGTACAAGTACCCTGCTATTAAAGATTTGAAAAAGCCCTGT
ATAACCCTAGGGAAAGCTCCCGACCTAAACAAGGCATACAAGTCAGTTTTATCAGGCATG
AATGCCGCCAAACTTGATCCCGACGACGTGTGTTCCTACCTGGCAGCAGCAATGCAGTTC
TTTGAGGGGACGTGTCCGGAAGACTGGACTAGCTATGGAATTCTGATTGCACGAAAAGGG
GACAAGATCACCCCAGATTCTCTGGTGGAAATAAAGCGTACTGATGTAGAAGGGAATTGG
GCTCTGACAGGAGGCATGGAACTGACAAGAGACCCCACTGTTTCTGAGCATGCATCTTTA
GTTGGCCTTCTCTTGAGTCTATATAGGTTGAGTAAAATATCGGGACAAAACACAGGTAAC
TACAAAACAAACATTGCAGATAGGATAGAGCAAATTTTTGAGACAGCCCCTTTTATTAAA
ATCGTGGAGCACCATACTCTAATGACAACTCACAAAATGTGTGCTAATTGGAGTACTATA
CCGAATTTCAGATTTCTGGCCGGAACCTATGACATGTTTTTCTCCCGGATTGAGCATCTA
TATTCAGCAATCAGAGTGGGCACAGTTGTTACCGCTTATGAAGACTGTTCAGGACTGGTA
TCGTTTACTGGGTTCATAAAGCAGATCAATCTCACCGCAAGAGAAGCAATACTATACTTC
TTCCATAAGAACTTTGAGGAAGAGATAAGAAGAATGTTCGAGCCAGGGCAGGAGACAGCT
GTTCCTCATTCTTACTTCATTCACTTTCGTTCATTAGGCTTGAGTGGGAAGTCTCCTTAT
TCATCGAATGCCGTGGGTCATGTGTTCAATCTCATTCATTTTGTTGGATGCTATATGGGT
CAAGTCAGATCCCTCAATGCAACAGTTATTGCCGCATGTGCTCCTCATGAGATGTCTGTT
CTAGGGGGCTATCTGGGAGAGGAATTCTTCGGGAAAGGGACATTTGAAAGAAGATTCTTC
AGAGATGAGAAAGAACTCCAAGAATACGAGGCGGCTGAACTGACAAAGACTGACGTGGCA
TTGGCAGATGATGGAACTGTCAACTCTGACGACGAAGACTACTTCTCCGGTGAAACCAGA
AGTCCGGAAGCTGTTTATGCTCGAATCATGATGAATGGAGGTCGACTAAAGAGATCGCAT
ATACGGAGATATGTCTCAGTCAGTTCCAATCATCAAGCCCGTCCAAACTCATTCGCCGAG
TTTCTAAACAAGACATATTCGAGTGACTCATAA
>KX148211_Madagascar_Dog_1986
ATGGATGCCGACAAGATTGTATTCAAAGTCAATAATCAGGTGGTTTCTTTGAAGCCTGAG
ATTATCGTGGACCAATATGAGTACAAGTACCCTGCTATTAAAGATTTGAAAAAGCCCTGT
ATAACCCTAGGGAAAGCTCCCGACCTAAACAAGGCATACAAGTCAGTTTTATCAGGCATG
AATGCCGCCAAACTTGATCCCGACGACGTGTGTTCCTACCTGGCAGCAGCAATGCAGTTC
TTTGAGGGGACGTGTCCGGAAGACTGGACTAGCTATGGAATCCTGATTGCACGAAAAGGG
GACAAGATCACCCCAGATTCTCTGGTGGAAATAAAGCGTACTGATGTAGAAGGGAATTGG
GCTCTGACAGGAGGCATGGAACTGACAAGAGACCCCACTGTTTCTGAGCATGCATCTTTA
GTTGGCCTTCTCTTGAGTCTATATAGGTTGAGTAAAATATCGGGACAAAACACAGGTAAC
TATAAAACAAACATTGCAGATAGGATAGAGCAAATTTTCGAGACAGCCCCTTTTATTAAA
ATCGTGGAGCACCATACTCTAATGACAACTCACAAAATGTGTGCTAATTGGAGTACTATA
CCGAATTTCAGATTTCTGGCCGGAACCTATGACATGTTTTTCTCCCGGATTGAGCATCTA
TATTCAGCAATCAGAGTGGGCACAGTTGTTACCGCTTATGAAGACTGTTCAGGACTGGTA
TCGTTTACTGGGTTCATAAAGCAGATCAATCTCACCGCAAGAGAAGCAATACTATACTTC
TTCCATAAGAACTTTGAGGAAGAGATAAGAAGAATGTTCGAGCCAGGGCAGGAGACAGCT
GTTCCTCATTCTTACTTCATTCACTTTCGTTCATTAGGCTTGAGTGGGAAGTCTCCTTAT
TCATCGAATGCCGTGGGTCATGTGTTCAATCTCATTCACTTTGTTGGATGCTATATGGGT
CAAGTCAGATCCCTCAATGCAACAGTTATTGCCGCATGTGCTCCTCATGAGATGTCTGTT
CTAGGGGGCTATCTGGGAGAGGAATTCTTCGGGAAAGGGACATTTGAAAGAAGATTCTTC
AGAGATGAGAAAGAACTCCAAGAATACGAGGCGGCTGAACTGACAAAGACTGACGTGGCA
TTGGCAGATGATGGAACTGTCAACTCTGACGACGAAGACTACTTCTCAGGTGAAACCAGA
AGTCCGGAAGCTGTTTATGCTCGAATCATGATGAATGGAGGTCGACTAAAGAGATCGCAT
ATACGGAGATATGTCTCAGTCAGTTCCAATCATCAAGCCCGTCCAAACTCATTCGCCGAG
TTTCTAAACAAGACATATTCGAGTGACTCATAA
>JQ944705_Russia_Dog_2008
ATGGATGCCGACAAGATTGTCTTCAAAGTCAATAATCAGGTGGTCTCCTTGAAGCCTGAG
ATTATAGTGGATCAATATGAGTACAAGTACCCTGCTATCAGAGATTCGAAAAAGCCCTGT
ATAACCCTAGGGAAAGCCCCCGACTTAAACAAGGCATACAAGTCAGTTTTATCAGGCATG
AATGCTGCCAAACTAGATCCTGATGATGTATGTTCCTACTTGGCAGCAGCAATGCAGTTC
TTTGAGGGGACGTGTCCGGAAGACTGGACCAGCTATGGAATCTTGATTGCACGAAAAGGA
ACCAAGATCACCCCGGATTCTCTGGTGGAAATAAAGCGTACTGATGTGGAAGGAAATTGG
GCTCTGACAGGAGGCATGGAATTGACTAGGGACCCTACTGTCTCTGAACATGCGTCTCTG
GTCGGTCTTCTCTTGAGTCTGTATAGGTTGAGCAAAATATCAGGACAAAACACTGGTAAC
TATAAAACAAACATCGCAGATAGGATAGAACAGATTTTCGAGACCGCCCCTTTTGTTAAA
ATCGTGGAGCACCATACTTTAATGACAACTCACAAAATGTGTGCTAATTGGAGTACTATA
CCGAATTTCAGATTTTTGGCCGGAACCTACGACATGTTTTTCTCCCGGATTGAGCATCTA
TATTCAGCAATCAGAGTGGGCACGGTTGTTACTGCTTATGAAGACTGTTCAGGTCTGGTA
TCGTTTACTGGGTTCATAAAGCAGATCAATCTCACCGCAAGAGAAGCAATACTATACTTC
TTCCACAAGAACTTTGAGGAAGAGATAAGAAGAATGTTTGAGCCAGGGCAGGAGACAGCT
GTTCCTCACTCCTATTTCATTCACTTCCGTTCACTGGGCTTGAGCGGGAAGTCTCCTTAT
TCATCGAATGCTGTTGGTCATGTGTTCAATCTCATTCACTTTGTTGGATGCTATATGGGT
CAAGTCAGATCCCTAAATGCAACAGTTATTGCCGCATGTGCTCCTCATGAGATGTCTGTT
CTAGGGGGCTATCTGGGAGAAGAATTCTTCGGTAAAGGAACATTCGAGAGAAGATTCTTC
AGAGATGAGAAAGAACTTCAAGAATACGAGGCAGCTGAACTGACAAAGACTGACGTGGCA
TTGGCAGATGATGGGACTGTCCACTCTGACGATGAGGACTACTTCTCCGGTGAAACCAGA
AGTCCAGAAGCTGTTTATACTCGAATCATGATGAATGGAGGTCGACTAAAGAGATCGCAT
ATAAGGAGATATGTCTCAGTCAGTTCAAATCATAAAGCTCGTCCAAACTCATTTGCTGAG
TTTCTAAACAAGACGTATTCGAATGACTCTTAA
>KC595280_Russia_Red_fox_2011
ATGGATGCCGACAAGATTGTCTTCAAAGTCAACAATCAGGTGGTCTCTTTGAAGCCTGAG
ATTATAGTGGATCAATATGAGTACAAGTACCCTGCTATCAAAGATTTGAAGAAGCCCTGT
ATAACCCTAGGGAAAGCCCCCGACTTAAACAAAGCATACAAGTCAGTTTTATCAGGCATG
AATGCTGCCAAACTGGATCCTGATGATGTATGTTCCTACTTGGCAGCAGCGATGCAGTTC
TTTGAGGGGACGTGTCCGGAAGACTGGACCAGCTATGGAATCTTGATTGCACGAAAAGGA
ACCAAGATCACCCCGGATTCTCTGGTGGAAATAAAGCGTACTGATGTGGAAGGAAATTGG
GCTCTGACAGGAGGCATGGAATTGACTAGGGACCCCACTGTCTCTGAACATGCGTCTTTG
GTCGGTCTTCTCTTGAGTCTGTATAGGTTGAGCAAAATATCAGGACAAAACACTGGTAAC
TATAAAACAAACATCGCAGATAGGATAGAGCAGATTTTCGAGACCGCCCCTTTTGTTAAA
ATCGTGGAGCACCATACTCTAATGACAACTCACAAAATGTGTGCTAATTGGAGTACTATA
CCGAATTTCAGATTTTTGGCCGGAACCTACGACATGTTTTTCTCCCGGATTGAGCATCTA
TATTCAGCAATCAGAGTGGGCACGGTTGTTACTGCTTATGAAGACTGTTCAGGTCTGGTA
TCGTTTACCGGGTTCATAAAGCAGATCAATCTCTCCGCAAGAGAAGCACTACTATACTTC
TTCCACAAGAACTTTGAGGAAGAGATAAGAAGAATGTTTGAGCCTGGGCAGGAGACAGCT
GTTCCTCACTCCTATTTCATTCACTTCCGTTCACTAGGCTTGAGCGGAAAGTCTCCTTAC
TCATCAAATGCTGTCGGTCATGTGTTCAATCTCATTCACTTTGTTGGATGCTATATGGGT
CAAGTCAGATCCCTAAATGCAACAGTTATTGCCGCATGTGCTCCTCATGAGATGTCTGTT
CTAGGGGGCTATCTGGGAGAAGAATTCTTCGGGAAAGGAACGTTCGAGAGAAGATTCTTC
AGAGATGAGAAAGAACTTCAAGAATACGAGGCGGCTGAACTGACAAAGACTGACGTGGCA
CTGGCAGATGATGGGACTGTCCACTCTGACGATGAGGACTACTTCTCCGGTGAAACCAGA
AGTCCAGAAGCTGTTTATACTCGAATCATGATGAATGGAGGTCGACTAAAGAGATCGCAT
ATACGGAGATATGTCTCAGTCAGTTCAAATCATCAAGCTCGTCCAAACTCATTTGCTGAG
TTTCTAAACAAGACGTATTCGAACGATTCTTAA
>JQ944706_Russia_Dog_2008
ATGGATGCCGACAAGATTGTATTCAAAGTCAATAATCAGGTGGTATCCTTGAAGCCTGAG
ATTATCGTGGATCAATATGAGTACAAGTACCCTGCCATCAAAGATTTGAAGAAGCCCTGT
ATAACCCTAGGGAAAGCCCCCGACTTAAACAAAGCATACAAGTCAGTTTTATCAGGCATG
AATGCCGCCAAACTTGATCCTGATGATGTATGTTCCTACTTGGCAGCAGCAATGCAGTTC
TTTGAGGGGACGTGTCCGGAAGACTGGACCAGCTATGGAATCCTGATTGCACGAAAAGGA
GACAAGATCACCCCAGATTCTCTGGTGGAAATAAAACGTACTGATGTAGAAGGGAATTGG
GCTCTGACAGGAGGCATGGAACTGACAAGGGACCCCACTGTCTCTGAGCATGCGTCTTTA
GTCGGTCTTCTCTTGAGTCTGTATAGGTTGAGCAAAATATCAGGACAAAACACCGGTAAC
TATAAAACAAACATTGCAGATAGGATAGAGCAGATTTTCGAGACAGCCCCTTTTGTTAAA
ATCGTGGAACACCACACTCTAATGACAACTCACAAAATGTGTGCTAATTGGAGTACTATA
CCGAATTTCAGATTTTTGGCCGGAACCTATGACATGTTTTTCTCCCGGATTGAGCATCTA
TATTCAGCAATCAGGGTGGGCACAGTTGTTACTGCTTATGAAGACTGTTCAGGGCTGGTA
TCGTTTACTGGGTTCATAAAGCAGATCAATCTCACCGCAAGAGAGGCAATTCTATACTTC
TTCCACAAGAACTTTGAGGAAGAGATAAGAAGAATGTTCGAGCCAGGGCAGGAGACCGCT
GTTCCTCACTCTTATTTCATTCACTTCCGCTCATTAGGCTTGAGTGGGAAGTCTCCTTAT
TCATCGAATGCCGTTGGTCATGTGTTCAATCTCATTCACTTTGTTGGATGCTATATGGGT
CAAGTCAGATCCCTAAATGCAACAGTTATTGCCGCATGTGCTCCTCATGAGATGTCTGTT
CTAGGGGGCTATCTGGGAGAGGAATTCTTCGGGAAAGGAACATTTGAAAGAAGATTCTTT
AGAGATGAGAAAGAACTTCAAGAATACGAGGCGGCTGAACTGACAAAGACTGACGTGGCG
TTGGCAGATGATGGAACGGTTAACTCTGATGATGAGGACTACTTCTCCGGTGAAACCAGA
AGTCCAGAAGCTGTTTATACTCGAATCATGATGAATGGAGGTCGACTGAAGAGATCGCAT
ATACGAAGATATGTCTCAGTCAGTTCCAATCATCAAGCCCGTCCCAACTCGTTTGCCGAG
TTTCTAAACAAAACATACTCGAGTGACTCATAA
>KX148212_Iran_Jackal_1993
ATGGATGCCGACAAGATTGTATTCAAAGTCAATAATCAGGTGGTCTCTTTGAAGCCTGAG
ATTATCGTGGATCAGTATGAGTACAAGTACCCCGCTATCAAAGATTTGAAGAAGCCCTGT
ATAACCCTAGGGAAAGCCCCCGACTTAAACAAAGCATACAAGTCAGTTTTATCAGGCATG
AATGCCGCTAAACTTGATCCTGATGATGTATGTTCCTACTTGGCAGCAGCAATGCAGTTC
TTTGAGGGGACTTGTCCGGAAGACTGGACTAGCTATGGAATCCTGATTGCACGAAAAGGA
GACAAGATCACCCCAGATTCTCTGGTGGAAATAAAACGTACTGATGTAGAAGGGAATTGG
GCTTTGACAGGAGGCATGGAATTGACAAGGGACCCCACTGTCTCTGAGCATGCATCTTTA
GTCGGTCTTCTCTTGAGTCTGTATAGGTTGAGCAAAATATCAGGACAAAACACCGGTAAC
TATAAAACAAACATTGCAGATAGGATAGAGCAGATTTTCGAGACAGCCCCTTTTGTTAAA
ATCGTGGAACACCACACTCTAATGACAACTCACAAAATGTGTGCTAATTGGAGTACTATA
CCGAATTTCAGATTTTTGGCCGGAACCTACGACATGTTTTTCTCCCGGATTGAGCATCTA
TATTCAGCAATTAGGGTGGGCACAGTTGTTACTGCTTATGAAGACTGTTCAGGGCTGGTA
TCGTTTACTGGGTTCATAAAGCAGATCAATCTCACCGCAAGAGAAGCAATTTTATACTTC
TTCCACAAGAACTTTGAGGAAGAGATAAGAAGAATGTTTGAGCCAGGGCAGGAAACCGCT
GTTCCTCACTCTTATTTCATTCACTTCCGCTCATTAGGCTTGAGTGGGAAGTCTCCTTAT
TCATCGAATGCCGTTGGTCATGTGTTCAATCTCATTCACTTTGTTGGATGCTATATGGGT
CAAGTCAGATCCCTAAATGCAACAGTTATTGCTGCATGTGCTCCTCATGAGATGTCTGTT
CTAGGGGGCTATCTGGGAGAGGAATTCTTCGGGAAAGGAACATTTGAAAGAAGATTCTTT
AGAGATGAGAAAGAACTTCAAGAATACGAGGCGGCTGAACTGACAAAGACTGACGTGGCG
TTGGCAGATGATGGAACGGTTAACTCTGATGATGAGGACTACTTCTCCGGTGAAACCAGA
AGTCCAGAAGCCGTTTATACTCGAATCATGATGAATGGAGGTCGACTAAAGAGATCGCAT
ATACGAAGATATGTCTCAGTCAGTTCCAATCATCAAGCCCGTCCAAACTCATTCGCCGAG
TTTCTAAACAAAACATACTCAAGTGACTCATAA
>KX148160_Hungary_Human_1991
ATGGATGCCGACAAGATTGTATTCAAAGTCAACAATCAGGTGATTTCTTTGAAGCCTGAG
ATCATCGTGGATCAATATGAGTACAAGTACCCTGCTATCAAAGACTTGAAAAAGCCCTGT
ATAACCCTAGGGAAAGCCCCCGACTTAAACAAAGCATACAAGTCAGTTTTATCAGGCATG
AATGCAGCCAAACTTGATCCTGATGATGTATGTTCCTACTTGGCAGCAGCAATGCAGTTC
TTTGAGGGGACGTGTCCGGAGGATTGGACCAGCTATGGAATCTGGATTGCAAGAAAAGGA
GACAAGATCACCCCGGATTCTCTGGTGGAAATAAAGCGTACTGATGTAGAAGGAAATTGG
GCTCTGACAGGAGGCATGGAGCTGACAAGGGACCCCACTGTCTCTGAACATGCGTCTTTA
GTCGGCCTTCTCTTGAGTCTGTATAGGTTGAGCAAAATATCAGGACAAAACACTGGTAAC
TATAAAACAAACATCGCAGATAGGATAGAGCAGATTTTCGAGACCGCCCCTTTTGTTAAA
ATCGTGGAACACCATACTCTAATGACAACTCACAAAATGTGTGCTAATTGGAGTACTATA
CCAAACTTCAGATTTTTGGCCGGGACCTATGACATGTTTTTCTCCCGGGTTGAGCATCTA
TATTCAGCAATCAGAGTGGGCACGGTTGTCACTGCTTATGAAGACTGTTCAGGTCTGGTA
TCGTTTACTGGGTTCATAAAGCAGATCAATCTCACCGCAAGAGAAGCAATACTATACTTC
TTCCATAAGAACTTTGAGGAAGAGATAAGAAGAATGTTCGAGCCGGGACAGGAGACAGCT
GTTCCTCACTCCTATTTCATTCACTTCCGTTCACTGGGCTTGAGTGGGAAGTCTCCTTAC
TCATCGAATGCTGTTGGTCATGTGTTCAATCTCATTCACTTTGTTGGATGCTATATGGGT
CAAGTCAGATCCCTAAATGCAACAGTTATTGCCGCATGTGCTCCCCATGAGATGTCTGTT
CTAGGGGGTTATCTGGGAGAGGAATTCTTTGGGAGAGGAACATTCGAAAGAAGATTCTTC
AGAGATGAGAAGGAACTTCAAGAATACGAGGCGGCTGAACTGACAAAGACCGACGTAGCA
TTGGCAGATGATGGAACTGTCAACTCTGACGATGAAGACTACTTCTCCGGTGAAACCAGA
AGTCCAGAGGCTGTTTATACTCGAATCATGATGAATGGAGGTCGACTGAAGAGATCGCAT
ATACGGAGATATGTCTCAGTCAGTTCAAATCATCAAGCTCGTCCAAACTCATTTGCTGAA
TTTCTAAACAAGACATATTCGAACGACTCATAA
>JQ944708_Russia_Red_fox_2008
ATGGATGCCGACAAGATTGTATTCAAAGTCAATAATCAGGTGGTCTCTTTGAAGCCTGAG
ATCATCGTGGATCAATATGAGTACAAGTACCCTGCTATCAAAGACTTGAAAAAGCCCTGT
ATAACCCTGGGGAAAGCCCCCGACTTAAACAAAGCATACAAGTCAGTTTTATCAGGCATG
AATGCAGCCAAACTTGATCCTGATGATGTATGTTCCTACTTGGCAGCAGCAATGCAGTTC
TTTGAGGGGACGTGTCCGGAGGACTGGACCAGCTATGGAATCTGGATTGCAAGAAAAGGA
GACAAGATCACCCCGGGTTCTCTTGTGGAAATAAAGCGTACTGATGTAGAAGGAAATTGG
GCTCTGACAGGAGGCATGGAGCTGACAAGGGACCCCACTGTATCTGAACATGCGTCTTTA
GTCGGTCTTCTCTTGAGTCTGTACAGGTTGAGCAAAATATCAGGACAAAACACTGGTAAC
TATAAAACAAACATCGCAGATAGGATAGAGCAGATTTTCGAGACCGCTCCTTTTGTTAAG
ATCGTGGAACACCATACTCTAATGACAACTCACAAAATGTGTGCTAATTGGAGTACTATA
CCGAACTTCAGATTCTTGGCCGGGACCTACGACATGTTTTTCTCCCGGGTTGAGCATCTA
TATTCAGCAATCAGAGGGGGCACGGTCGTCACCGCTTATGAAGACTGTTCAGGTCTGGTA
TCGTTTACCGGGTTTATAAAGCAGATCAATCTCACAGCGAGAGAAGCAATACTATACTTC
TTCCATAAGAACTTTGAGGAAGAGATAAGAAGAATGTTCGAGCCAGGGCAGGAGACAGCT
GTTCCTCACTCCTATTTCATTCATTTCCGTTCACTAGGTTTGAGTGGGAAGTCTCCTTAT
TCATCGAATGCTGTTGGTCATGTGTTTAATCTCATTCACTTTGTTGGATGCTATATGGGT
CAAGTCAGATCCCTAAATGCAACAGTTATTGCCGCATGTGCTCCCCATGAGATGTCTGTT
TTAGGGGGCTATCTGGGAGAGGAATTCTTCGGGAAAGGAACATTCGAGAGAAGATTCTTC
AGAGATGAGAAGGAACTTCAAGAATATGAGGCGGCTGAACTGACAAAGACTGACGCAGCA
TTGGCAGATGATGGAACTGTCAACTCTGACGATGAAGACTACTTCTCCGGGGAAACCAGA
AGTCCAGAGGCTGTTTACACTCGAATCATGATGAACGGAGGTCGACTAAAGAGATCGCAT
ATACGGAGATATGTCTCAGTCAGTTCAAATCATCAAGCTCGTCCAAACTCATTTGCAGAA
TTTCTAAACAAGACATATTCGAACGACTCATAA
>KX148190_Iran_Jackal_1976
ATGGATGCCGACAAGATTGTATTCAAAGTCAATAATCAGGTGGTTTCTTTGAAGCCTGAG
ATTATCGTGGATCAATATGAGTACAAGTACCCTGCTATCAAAGATCTGAAAAAGCCCTGT
ATAACCCTAGGGAAAGCCCCCGACTTAAACAAAGCGTACAAGTCAGTTTTATCAGGCATG
AATGCAGCCAAACTTGATCCTGATGATGTATGTTCCTACTTGGCAGCAGCAATGCAGTTC
TTTGAAGGGACGTGTCCGGAAGACTGGACCAGCTATGGGATCCTGATTGCACGAAAAGGA
GACAAGATCACCCCGGATTCTCTGGTGGAAATAAAGCGTACTGATGTTGAAGGAAATTGG
GCTCTGACAGGAGGCATGGAATTGACAAGGGACCCCACTGTCTCTGAACATGCATCTTTA
GTCGGTCTTCTCTTGAGTTTGTATAGGTTGAGCAAAATATCAGGACAAAACACTGGTAAT
TATAAAACAAACATCGCAGATAGAATAGAGCAGATTTTCGAGACAGCCCCTTTTGTTAAA
ATCGTGGAACACCATACTCTAATGACAACTCACAAGATGTGTGCTAATTGGAGTACTATA
CCGAATTTCAGATTTTTGGCTGGAACCTACGACATGTTTTTCTCCCGGATTGAGCATCTA
TATTCAGCAATCAGAGTGGGCACGGTTGTTACTGCTTATGAAGACTGTTCAGGTCTGGTA
TCGTTTACTGGGTTCATCAAGCAAATCAATCTCACCGCAAGAGAAGCAATACTATACTTC
TTCCACAAGAACTTTGAGGAGGAGATAAGGAGAATGTTCGAGCCAGGGCAGGAGACGGCT
GTTCCTCACTCTTATTTCATTCACTTCCGTTCACTCGGATTAAGTGGGAAGTCTCCTTAT
TCATCGAATGCCGTTGGTCATGTGTTCAATCTCATTCACTTTGTTGGATGCTATATGGGT
CAAGTCAGATCCTTAAATGCAACAGTTATTGCCGCATGTGCTCCTCATGAGATGTCTGTT
TTAGGGGGCTATCTGGGGGAGGAATTCTTCGGGAAAGGAACATTCGAAAGAAGATTCTTC
AGAGATGAGAAAGAACTTCAAGAATACGAGGCGGCTGAACTGACAAAGACTGACGTGGCA
TTGGCAGATGATGGAACTGTCAACTCTGACGATGAGGACTACTTCTCCGGTGAAACCAGA
AGTCCAGAAGCCGTTTATACTCGAATCATGATGAATGGAGGTCGACTAAAGAGATCGCAT
ATACGGAGATATGTCTCAGTCAGTTCAAATCATCAAGCCCGTCCAAACTCATTTGCTGAG
TTTCTGAACAAGACATATTCGAATGACTCATAA
>KX148175_Saudi_Arabia_Red_fox_1998
ATGGATGCCGACAAGATTGTATTCAAAGTCAATAATCAAGTGGTTTCTTTGAAACCTGAG
ATTATCGTGGATCAATATGAGTACAAGTACCCTGCTATCAAAGATCTGAAAAAGCCCTGT
ATAACCCTAGGGAAAGCCCCCGACTTAAACAAAGCATATAAGTCAGTTTTGTCAGGCATG
AATGCAGCCAAACTTGACCCTGATGATGTGTGTTCCTACTTGGCAGCAGCAATGCAGTTC
TTTGAAGGGACGTGTCCGGAGGACTGGACCAGCTATGGGATCCTGATTGCACGAAAAGGA
AGCAAGATCACCCCGGATTCTCTGGTGGAAATAAAGCGTACTGATGTTGAGGGAAATTGG
GCTCTGACAGGAGGCATGGAACTGACAAGGGATCCCACTGTCTCTGAACATGCGTCTTTA
GTCGGTCTTCTCTTGAGTTTGTACAGGTTGAGCAAAATATCAGGACAAAACACTGGTAAT
TATAAAACAAACATCGCAGATAGAATAGAGCAGATTTTCGAGACAGCCCCTTTTGTTAAA
ATCGTGGAACATCATACTCTAATGACAACTCACAAGATGTGTGCTAATTGGAGTACTATA
CCAAATTTCAGATTTTTGGCTGGAACCTACGACATGTTTTTCTCCCGGATTGAGCATCTA
TATTCAGCAATCAGAGTGGGCACGGTTGTCACCGCTTATGAAGACTGTTCAGGTTTGGTA
TCGTTTACTGGGTTCATCAAACAAATCAATCTCACCGCAAGGGAAGCAATACTATACTTC
TTCCACAAGAACTTTGAAGAAGAGATAAGGAGAATGTTCGAGCCAGGGCAGGAGACAGCT
GTTCCTCACTCTTATTTCATTCACTTCCGTTCACTCGGATTAAGTGGGAAGTCTCCTTAT
TCATCGAATGCCGTTGGTCATGTGTTCAATCTCATTCACTTTGTTGGATGCTATATGGGT
CAAGTCAGATCCTTAAATGCAACAGTTATTGCCGCATGTGCTCCTCATGAGATGTCTGTT
CTAGGGGGCTATCTGGGAGAGGAATTCTTCGGGAAAGGAACATTCGAAAGAAGATTCTTC
AGGGATGAGAAAGAACTTCAAGAATACGAGGAGGCTGAAATGACAAAGACTGACGTGGCA
TTGGCAGATGATGGAACTGTCAACTCTGACGATGAGGACTACTTCTCCGGTGAAACCAGG
AGTCCAGAAGCCGTTTATACTCGAATCATGATGAATGGAGGTCGACTAAAGAGATCGCAT
ATACGGAGATATGTCTCAGTCAGTTCAAATCATCAAGCTCGTCCAAACTCATTTGCTGAG
TTTCTAAACAAGACATATTCGAATGACTCATAA
>KX148191_Israel_Jackal_1993
ATGGATGCCGACAAGATTGTATTCAAAGTCAATAATCAGGTGGTTTCTTTGAAGCCTGAG
ATTATCGTTGATCAATATGAGTACAAGTACCCTGCTATCAAGGATTTGAAAAAGCCCTGT
ATAACCCTAGGGAAAGCCCCCGACTTAAACAAAGCATACAAGTCAGTTTTATCAGGCATG
AATGCAGCCAAACTTGATCCTGATGATGTATGTTCCTACTTGGCAGCAGCAATGCAGTTC
TTTGAAGGGACGTGTCCGGAGGACTGGACCAGCTATGGGATCCTGATTGCACGAAAAGGA
GACAAGATCACCCCGGATTCTCTTGTGGAAATAAAGCGTACTGATGTTGAAGGAAATTGG
GCTCTGACAGGAGGCATGGAACTGACAAGGGACCCCACTGTCTCTGAACATGCGTCTTTA
GTTGGTCTTCTCTTGAGTCTATATAGATTGAGCAAAATATCAGGACAAAACACTGGTAAT
TATAAAACAAACATTGCAGATAGAATAGAGCAGATTTTCGAGACAGCCCCTTTTGTTAAA
ATCGTGGAACACCATACTCTAATGACAACCCACAAAATGTGTGCTAATTGGAGTACTATA
CCGAATTTCAGATTTCTGGCCGGAACCTACGACATGTTTTTCTCCCGGATTGAGCATCTA
TATTCAGCAATCAGAGTGGGCACGGTTGTCACTGCTTATGAAGACTGTTCAGGTTTGGTA
TCGTTTACTGGGTTCATCAAGCAAATCAATCTCACCGCAAGAGAAGCAATACTATACTTC
TTCCACAAGAACTTTGAGGAAGAGATAAGGAGAATGTTCGAGCCAGGGCAGGAAACAGCT
GTTCCTCACTCTTATTTCATTCACTTCCGTTCACTCGGATTAAGTGGGAAGTCTCCTTAT
TCATCGAATGCTGTTGGTCACGTGTTCAATCTCATTCACTTTGTTGGATGCTATATGGGT
CAAGTCAGATCCTTGAATGCAACAGTTATTGCCGCATGTGCTCCTCATGAGATGTCTGTT
CTAGGGGGCTATCTGGGAGAGGAATTCTTCGGGAAAGGAACATTTGAAAGAAGATTCTTC
CGAGATGAGAAAGAACTTCAAGAATACGAGGCGGCTGAACTGACAAAGACTGACGTGGCA
CTGGCAGATGATGGAACTGTCAACTCTGACGACGAGGACTACTTTTCCGGTGAAACCAGA
AGTCCAGAGGCCGTTTATACTCGAATCATGATGAATGGAGGTCGACTAAAGAGATCGCAT
ATAAGGAGATATGTCTCAGTCAGTTCAAATCATCAAGCCCGTCCAAACTCATTTGCTGAG
TTTCTAAACAAGACATATTCGAATGACTCATAA
>KX148192_Israel_Dog_1993
ATGGATGCCGACAAGATTGTATTCAAAGTCAATAATCAGGTGGTTTCTTTGAAGCCTGAG
ATTATCGTTGATCAATATGAGTACAAGTACCCTGCTATCAAGGATTTGAAAAAGCCCTGT
ATAACCCTAGGGAAAGCCCCCGACTTAAACAAAGCATACAAGTCAGTTTTATCAGGCATG
AATGCAGCCAAACTTGATCCTGATGATGTATGTTCCTACTTGGCAGCAGCAATGCAGTTC
TTTGAAGGGACGTGTCCGGAGGACTGGACCAGCTATGGGATCCTGATTGCACGAAAAGGA
GACAAGATCACCCCGGATTCTCTTGTGGAAATAAAGCGTACTGATGTTGAAGGAAATTGG
GCTCTGACAGGAGGCATGGAACTGACGAGGGACCCCACTGTCTCTGAACATGCATCTTTA
GTTGGTCTTCTCTTGAGTCTATATAGATTGAGCAAAATATCAGGACAAAACACTGGTAAT
TATAAAACAAACATTGCAGATAGAATAGAGCAGATTTTCGAGACAGCCCCTTTTGTTAAA
ATCGTGGAACACCATACTCTAATGACAACCCACAAAATGTGTGCTAATTGGAGTACTATA
CCGAATTTCAGATTTCTGGCCGGAACCTACGACATGTTTTTCTCCCGGATTGAGCATCTA
TATTCAGCAATCAGAGTGGGCACGGTTGTTACTGCTTATGAAGACTGTTCAGGTTTGGTA
TCGTTCACTGGGTTCATCAAGCAAATCAATCTCACCGCAAGAGAAGCAATACTATACTTC
TTCCACAAGAACTTTGAGGAAGAGATAAGGAGAATGTTCGAGCCAGGGCAGGAGACAGCT
GTTCCTCACTCTTATTTCATTCACTTCCGTTCACTCGGATTAAGTGGGAAGTCTCCTTAT
TCATCGAATGCTGTTGGTCACGTGTTCAATCTCATTCACTTTGTTGGATGCTATATGGGT
CAAGTCAGATCCTTGAATGCAACAGTTATTGCCGCATGTGCTCCTCATGAGATGTCTGTT
CTAGGGGGCTATCTGGGAGAGGAATTCTTCGGGAAAGGAACATTTGAAAGAAGATTCTTC
CGAGATGAGAAAGAACTTCAAGAATACGAGGCGGCTGAACTGACAAAGACTGACGTGGCA
CTGGCAGATGATGGAACTGTCAACTCTGACGACGAGGACTACTTCTCCGGTGAAACCAGA
AGTCCAGAAGCCGTTTATACTCGAATCATGATGAATGGAGGTCGACTAAAGAGATCGCAT
ATAAGGAGATATGTCTCAGTCAGTTCAAATCATCAAGCCCGTCCAAACTCATTTGCTGAG
TTTCTAAACAAGACATATTCGAATGACTCATAA
>KX148165_Turkey_Dog_1993
ATGGATGCCGACAAGATTGTATTCAAAGTCAATAATCAGGTGGTCTCTTTGAAGCCTGAG
ATTATCGTGGATCAATATGAGTACAAGTACCCTGCTATCAAAGATTTGAAAAAGCCCTGT
ATAACCCTAGGGAAAGCCCCCGACTTAAACAAAGCATACAAGTCAGTTTTATCAGGCATG
AATGCAGCCAAACTTGATCCTGATGATGTATGCTCTTACTTGGCAGCAGCTATGCAGTTT
TTTGAGGGGACGTGTCCGGAAGACTGGACCAGCTATGGAATCCTGATTGCACGAAAAGGA
GACAAGATCACCCCGGATTCTCTGGTGGAAATAAAGCGTACTGATGTAGAAGGAAATTGG
GCTCTGACAGGAGGCATGGAACTGACAAGGGACCCCACTGTCTCTGAACATGCGTCTTTA
GTCGGTCTTCTCTTGAGTCTGTATAGGTTGAGCAAAATATCAGGACAAAACACTGGTAAC
TACAAGACAAACATCGCAGACAGGATAGAGCAGATTTTCGAGACAGCCCCTTTTGTTAAA
ATCGTGGAACACCATACCTTAATGACAACTCACAAAATGTGTGCTAATTGGAGCACTATA
CCGAATTTCAGATTTTTGGCCGGAACCTACGACATGTTTTTCTCCCGGATTGAGCATCTA
TATTCAGCAATCAGAGTGGGCACAGTTGTTACTGCTTATGAAGACTGTTCAGGTTTGGTA
TCGTTTACTGGGTTCATAAAGCAGATCAATCTCACTGCAAGAGAAGCAATACTATACTTC
TTCCACAAAAACTTTGAGGAAGAGATCAGAAGAATGTTCGAGCCAGGACAGGAGACAGCC
GTTCCTCACTCTTATTTCATTCACTTCCGTTCACTAGGCTTGAGTGGGAAGTCTCCTTAT
TCATCGAACGCCGTTGGTCATGTGTTCAATCTCATTCACTTTGTTGGATGCTATATGGGT
CAAGTCAGATCCCTAAATGCAACAGTTATTGCCGCGTGTGCTCCTCATGAGATGTCTGTT
CTAGGGGGCTATCTGGGAGAAGAATTCTTCGGGAAAGGAACATTCGAGAGAAGATTCTTC
AGGGATGAAAAGGAACTTCAAGAATACGAGGCAGCTGAACTGACAAAGACTGACGTGGCA
TTAGCAGATGATGGAACCGTCAACTCTGATGATGAGGATTACTTCTCCGGTGAAACCAGA
AGTCCGGAAGCTGTTTATACTCGAATCATGATGAATGGAGGTCGACTAAAGAGATCTCAT
ATACGGAGATATGTTTCAGTCAGTTCAAATCATCAAGCCCGTCCAAACTCATTTGCTGAA
TTTCTAAACAAGACGTATTCGAACGACTCATAA
>KX148167_Turkey_Dog_1993
ATGGATGCCGACAAGATTGTATTCAAAGTCAATAATCAGGTGGTCTCTTTGAAGCCTGAG
ATTATCGTGGATCAATATGAGTACAAGTACCCTGCTATCAAAGATTTGAAAAAGCCCTGT
ATAACCCTAGGGAAAGCCCCCGACTTAAACAAAGCATACAAGTCAGTTTTATCAGGCATG
AATGCAGCCAAACTTGATCCTGATGATGTATGCTCCTACTTGGCAGCAGCTATGCAGTTT
TTTGAGGGGACGTGTCCGGAAGACTGGACCAGCTATGGAATCCTGATTGCACGAAAAGGA
GACAAGATCACCCCGGATTCTCTGGTGGAAATAAAGCGTACTGATGTAGAAGGAAATTGG
GCTCTGACAGGAGGCATGGAACTGACAAGGGACCCCACTGTCTCTGAACATGCGTCTTTA
GTCGGTCTTCTCTTGAGTCTGTATAGGTTGAGCAAAATATCAGGACAAAACACTGGTAAC
TACAAGACAAACATCGCAGACAGGATAGAGCAGATTTTCGAGACAGCCCCTTTTGTTAAA
ATCGTGGAACACCATACCTTAATGACAACTCACAAAATGTGTGCTAATTGGAGCACTATA
CCGAATTTCAGATTTTTGGCCGGAACCTACGACATGTTTTTCTCCCGGATTGAGCATCTA
TATTCAGCAATCAGAGTGGGCACAGTTGTTACTGCTTATGAAGACTGTTCAGGTTTGGTA
TCGTTTACTGGGTTCATAAAGCAGATCAATCTCACTGCAAGAGAAGCAATACTATACTTC
TTCCACAAAAACTTTGAGGAAGAGATCAGAAGAATGTTCGAGCCAGGACAGGAGACAGCC
GTTCCTCACTCTTATTTCATTCACTTCCGTTCACTAGGCTTGAGTGGGAAGTCTCCTTAT
TCATCGAACGCCGTTGGTCATGTGTTCAATCTCATTCACTTTGTTGGATGCTATATGGGT
CAAGTCAGATCCCTAAATGCAACAGTTATTGCCGCGTGTGCTCCTCATGAGATGTCTGTT
CTAGGGGGCTATCTGGGAGAAGAATTCTTCGGGAAAGGAACATTCGAGAGAAGATTCTTC
AGGGATGAAAAGGAACTTCAAGAATACGAGGCAGCTGAACTGACAAAGACTGACGTGGCA
TTAGCAGATGATGGAACCGTCAACTCTGATGATGAGGATTACTTCTCCGGTGAAACCAGA
AGTCCGGAAGCTGTTTATACTCGAATCATGATGAATGGAGGTCGACTAAAGAGATCTCAT
ATACGGAGATATGTTTCAGTCAGTTCAAATCATCAAGCCCGTCCAAACTCATTTGCTGAA
TTTCTAAACAAGACGTATTCGAACGACTCATAA
>KX148146_Finland_Red_fox_1993
ATGGATGCCGACAAGATTGTATTCAAAGTCAATAATCAGGTGGTCTCTTTGAAGCCTGAG
ATTATAGTGGATCAGTATGAGTACAAGTACCCTGCTATCAAAGATTTGAAGAAGCCCTGT
ATAACCCTAGGGAAAGCCCCCGACTTAAACAAAGCATACAAGTCAGTTTTATCAGGCATG
AATGCAGCCAAGCTTGATCCTGATGATGTATGTTCCTACTTGGCAGCAGCAATGCAGTTC
TTTGAGGGGACGTGTCCAGAGGACTGGACCAGCTATGGAATCTTGATTGCACGAAAAGGA
GACAAGATCACCCCAGACTCTCTGGTAGAAATAAAGCGTACTGGTGTAGAAGGAAATTGG
GCTCTGACAGGAGGCATGGAACTGACAAGGGACCCCACTGTCTCTGAACATGCGTCTTTA
GTCGGTCTTCTCTTGAGTCTGTATAGGTTGAGCAAAATATCAGGACAAAACACTGGTAAC
TATAAAACAAACATCGCAGATAGGATAGAGCAGATTTTTGAGACAGCTCCTTTTGTTAAA
ATTGTGGAACACCACACTTTAATGACAACTCACAAAATGTGTGCTAATTGGAGTACTATA
CCGAATTTCAGATTTTTAGCAGGGACCTATGACATGTTTTTCTCCCGGATTGAGCATCTA
TATTCGGCAATCAGAGTGGGTACGGTTGTCACTGCTTATGAAGACTGTTCAGGTCTGGTA
TCGTTTACTGGGTTCATAAAGCAGATCAATCTCACCGCAAGAGAAGCAATACTATACTTC
TTCCACAAGAACTTTGAGGAAGAGATAAGAAGAATGTTCGAGCCAGGGCAGGAGACAGCT
GTTCCTCACTCCTATTTCATCCACTTCCGTTCACTAGGCTTGAGCGGGAAGTCTCCTTAT
TCATCAAATGCCGTTGGTCATGTGTTCAATCTCATTCACTTTGTTGGATGCTATATGGGT
CAAGTCAGATCTCTAAATGCAACAGTTATTGCCGCATGTGCTCCTCATGAGATGTCTGTT
CTAGGGGGCTATCTGGGAGAGGAATTCTTCGGGAAAGGAACATTCGAAAGAAGATTCTTT
AGAGATGAGAAAGAACTTCAAGAGTACGAGGCAGCTGAACTGACAAAGACTGATGTGGCA
TTGGCCGATGATGGAACTGTCAACTCTGACGATGAAGACTACTTCTCCGGCGAAACCAGA
AGTCCAGAAGCTGTTTATACTCGAATCATGATGAATGGAGGTCGACTAAAGAAATCGCAT
ATACGGAGGTATGTCTCAGTCAGTTCAAATCATCAAGCTCGTCCAAACTCATTCGCTGAG
TTTCTGAACAAGACATATTCGAACGACTCATAA
>KX148152_Poland_Raccoon_dog_1996
ATGGATGCCGACAAGATTGTATTCAAAGTCAATAATCAGGTGGTCTCTTTGAAGCCTGAG
ATTATAGTGGATCAATATGAGTACAAGTACCCTGCTATCAAAGATTTGAAAAAGCCCTGT
ATAACCCTAGGGAAAGCCCCCGACTTAAACAAAGCATACAAGTCGGTTTTATCAGGCATG
AATGCAGCCAAGCTTGATCCTGATGATGTATGTTCCTACTTGGCAGCAGCAATGCAGTTC
TTTGAGGGGACGTGTCCAGAGGACTGGACTAGCTATGGAATCTTGATTGCACGAAAAGGA
GACAAGATCACCCCGGACTCTCTGGTAGAAATAAAACGTACTGGTGTAGAAGGAAATTGG
GCTCTGACAGGAGGCATGGAACTGACAAGGGACCCCACTGTCTCTGAACATGCGTCTTTA
GTCGGTCTTCTCTTGAGTCTGTATAGGTTGAGCAAAATATCAGGACAAAACACTGGTAAC
TATAAAACAAACATCGCAGATAGGATAGAGCAGATTTTCGAGACAGCCCCTTTTGTTAAA
ATTGTGGAACACCATACCTTAATGACAACTCACAAAATGTGTGCTAATTGGAGTACTATA
CCAAATTTCAGATTCTTAGCCGGGACCTACGACATGTTTTTCTCCCGGATTGAGCATCTA
TATTCGGCAATCAGAGTGGGTACGGTTGTCACTGCTTATGAAGACTGTTCAGGTCTGGTA
TCGTTTACTGGGTTCATAAAGCAGATCAATCTCACCGCAAGAGAAGCAATACTATACTTC
TTCCACAAGAATTTTGAGGAAGAGATAAGAAGAATGTTCGAGCCAGGGCAGGAGACAGCT
GTTCCTCACTCCTATTTCATTCACTTCCGTTCACTAGGTTTGAGCGGGAAGTCTCCTTAT
TCATCAAATGCCGTTGGTCATGTGTTCAATCTCATTCACTTTGTTGGATGCTATATGGGT
CAAGTCAGATCTCTAAATGCAACAGTTATTGCCGCATGTGCTCCTCATGAGATGTCTGTT
CTAGGGGGCTATCTGGGAGAGGAATTCTTCGGGAAAGGAACATTCGAAAGAAGATTCTTC
AGAGATGAGAAAGAACTTCAAGAATACGAGGCGGCTGAACTGACAAAGACTGATGTGGCA
TTGGCCGATGATGGAACTGTCAACTCTGACGATGAAGACTACTTCTCCGGTGAAACCAGA
AGTCCAGAAGCTGTTTATACTCGAATCATGATGAATGGAGGTCGACTAAAGAAATCGCAT
ATACGGAGGTATGTCTCAGTCAGTTCAAATCATCAAGCTCGTCCAAACTCATTTGCTGAG
TTTCTGAACAAGACATATTCGAACGACTCATAA
>KX148142_Poland_Red_fox_1994
ATGGATGCCGACAAGATTGTATTCAAAGTCAATAATCAGGTGGTCTCTTTGAAGCCAGAG
ATTATTGTGGATCAATATGAGTACAAGTACCCAGCTATCAAAGACTTGAAAAAGCCCTGT
ATAACCCTAGGGAAAGCCCCCGACTTAAACAAAGCATACAAGTCAATCTTATCAGGCATG
AATGCAGCCAAACTTGATCCTGATGATGTATGTTCCTACTTGGCAGCAGCAATGCAGTTC
TTTGAGGGGACGTGTCCAGAAGACTGGACCAGCTATGGAATCTTGATCGCACGAAAAGGA
AACAAGATCACCCCGGATTCTCTGGTGGAAATAAAGCGTACTGATGTAGAAGGAAATTGG
GCTCTGACAGGAGGCATGGAACTGACAAGGGACCCCACTGTCCCCGAACATGCGTCTTTA
GTTGGGCTTCTCTTGAGTCTGTATAGGTTGAGCAAAATATCAGGACAAAACACTGGTAAC
TATAAAACAAACATCGCAGATAGGATAGAGCAGATTTTCGAGACAGCCCCTTTTGTTAAA
ATCGTGGAACACCATACTCTAATGACAACTCACAAAATGTGTGCCAATTGGAGTACTATA
CCGAATTTCAGATTTTTGGCCGGGACCTACGACATGTTTTTCTCTCGGATTGAGCATCTA
TATTCAGCAATCAGAGTGGGCACTGTTGTTACTGCTTATGAAGACTGTTCAGGTCTGGTA
TCGTTTACTGGGTTCATAAAGCAGATCAATCTCACTGCAAGGGAAGCAATACTATACTTC
TTCCACAAGAACTTTGAGGAAGAGATAAGAAGAATGTTCGAGCCAGGGCAGGAGACAGCT
GTTCCTCACTCCTATTTCATTCACTTCCGTTCACTAGGCTTGAGTGGGAAGTCTCCTTAT
TCATCGAATGCCGTTGGTCATGTGTTCAATCTCATTCACTTTGTCGGATGCTATATGGGT
CAAGTCAGATCCCTAAATGCAACAGTCATTGCTGCATGTGCTCCTCATGAGATGTCTGTT
CTAGGGGGCTATCTGGGAGAGGAATTCTTCGGGAAAGGAACATTCGAAAGAAGGTTCTTC
AGAGATGAGAAAGAACTTCAAGAATACGAGGCGGCTGAACTGACAAAGACTGACGTAGCA
TTGGCAGATGATGGAACTGTCAACTCTGACGATGAGGACTACTTCTCCAGTGAAACCAGA
AGTCCAGAAGCCGTTTATACTCGAATCATGATGAATGGAGGTCGACTAAAGAGATCGCAT
ATAAGGAGATATGTCTCAGTCAGTTCAAATCATCAAGCTCGTCCAAACTCATTTGCTGAG
TTTCTAAACAAGACATATGCGAACGACTCATGA
>KX148144_Slovenia_Red_fox_1994
ATGGATGCCGACAAGATTGTATTCAAAGTCAATAATCAGGTGGTCTCTTTGAAGCCAGAG
ATTATCGTGGATCAATATGAGTACAAGTATCCAGCCATCAAAGATTTGAAAAAGCCATGT
ATAACCCTAGGGAAAGCCCCCGACTTAAACAAAGCATACAAGTCAATCTTATCAGGCATG
AATGCAGCCAAACTTGATCCTGATGATGTATGTTCCTACTTAGCAGCAGCAATGCAGTTC
TTTGAGGGGACGTGTCCAGAAGACTGGACCAGCTATGGAATCTTGATTGCACGAAAAGGA
AGCAAGATCACCCCGGATTCTCTGGTGGAAATAAAGCGTACTGATGTAGAAGGAAATTGG
GCTCTGACAGGAGGCATGGAACTGACAAGGGACCCCACTGTCCCTGAACACGCGTCTTTA
GTTGGTCTTCTCTTGAGTCTGTATAGGTTGAGCAAAATATCAGGACAAAACACTGGTAAC
TATAAAACAAACATCGCAGATAGGATAGAGCAGATTTTCGAGACAGCCCCTTTTGTTAAA
ATCGTGGAACACCATACTCTAATGACAACTCACAAGATGTGTGCCAATTGGAGTACCATA
CCGAATTTCAGATTTTTGGCCGGGACCTACGACATGTTTTTCTCTCGGATTGAGCATCTA
TACTCAGCAATCAGAGTGGGCACGGTTGTTACTGCTTATGAAGACTGTTCAGGTCTGGTA
TCGTTTACTGGGTTCATAAAGCAGATCAATCTCACTGCAAGAGAAGCAATACTATATTTC
TTCCACAAGAACTTTGAGGAAGAGATAAGAAGAATGTTTGAGCCAGGGCAGGAGACAGCT
GTTCCTCACTCCTATTTCATTCACTTCCGTTCACTGGGCTTGAGTGGGAAGTCTCCTTAT
TCATCGAATGCCGTTGGTCATGTGTTCAATCTCATTCACTTTGTCGGATGCTATATGGGT
CAAGTCAGATCCCTAAATGCAACAGTCATTGCTGCATGTGCTCCTCATGAGATGTCTGTT
CTAGGGGGCTATCTAGGAGAGGAATTCTTCGGGAAAGGAACATTCGAAAGAAGGTTCTTC
AGAGATGAGAAAGAACTTCAAGAATACGAGGCGGCTGAACTGACAAAGACCGACGTGGCA
TTGGCAGATGATGGAACTGTCAACTCTGACGATGAGGACTACTTCTCCGGTGAAACCAGA
AGTCCAGAGGCTGTTTATACTCGAATCATGATGAATGGAGGTCGACTAAAGAGATCGCAT
ATAAGGAGATATGTCTCAGTCAGTTCAAATCATCAAGCTCGTCCAAACTCATTTGCTGAG
TTTCTAAACAAGACATATTCGAACGACTCATGA
>KX148126_France_Red_fox_1996
ATGGATGCCGACAAGATTGTATTCAAAGTCAATAATCAGGTGGTCTCTTTGAAGCCAGAG
ATTATCGTGGATCAATATGAGTACAAGTACCCTGCTATCAAAGATTTGAAAAAGCCCTGT
ATAACCCTAGGGAAAGCCCCCGACTTAAACAAAGCATACAAGTCAGTCTTATCAGGCATG
AATGCAGCCAAACTTGATCCTGATGATGTGTGTTCCTACTTGGCAGCAGCAATGCAGTTC
TTTGAGGGGACGTGTCCAGAAGACTGGACCAGCTATGGAATCTTGATCGCACGAAAAGGA
GCCAAGATCACCCCGGATTCTCTGGTAGAAATAAAGCGTACTGATGTGGAAGGAAATTGG
GCTCTGACAGGAGGCATGGAACTGACAAGGGACCCCACTGTCTCTGAACATGCGTCTTTA
GTTGGTCTTCTCTTGAGTCTGTATAGGTTAAGCAAAATATCAGGACAAAACACTGGTAAC
TATAAAACAAACATCGCAGATAGGATAGAGCAGATTTTCGAGACGGCCCCTTTCGTTAAA
ATCGTGGAACACCATACTTTAATGACAACTCACAAAATGTGTGCTAATTGGAGTACTATA
CCGAATTTCAGATTTTTGGCCGGGACCTACGACATGTTTTTCTCCCGAATTGAGCATCTA
TATTCAGCGATCAGAGTGGGCACGGTTGTTACCGCTTATGAAGACTGTTCAGGTCTGGTA
TCGTTTACTGGGTTCATAAAGCAGATCAATCTCACTGCAAGAGAAGCAATACTATACTTC
TTCCACAAGAATTTTGAGGAAGAGATAAGAAGAATGTTCGAGCCAGGGCAGGAGACTGCT
GTCCCTCATTCCTATTTCATTCACTTCCGTTCACTAGGCTTGAGTGGGAAGTCTCCTTAT
TCATCGAATGCCGTTGGTCATGTGTTCAATCTCATTCACTTTGTCGGATGCTATATGGGT
CAAGTCAGATCCCTAAATGCGACAGTTATTGCCGCATGTGCTCCTCATGAGATGTCTGTT
CTAGGGGGTTATCTAGGAGAGGAATTCTTTGGGAAAGGAACATTCGAGAGAAGGTTCTTC
AGAGATGAGAAAGAACTTCAGGAATACGAGGCGGCTGAACTGACAAAGACTGACGTGGCA
TTGGCAGACGATGGAACTGTCAACTCTGACGATGAGGACTACTTCTCCGGTGAAACCAGA
AGTCCAGAGGCTGTTTATACTCGAATCATGATGAATGGAGGTCGACTAAAGAGATCGCAT
ATACGGAGATATGTCTCAGTCAGTTCAAATCATCAAGCTCGTCCAAACTCATTTGCTGAT
TTTCTAAACAAGACATATTCGAACGACTCATGA
>KX148131_Slovenia_Red_fox_1994
ATGGATGCCGACAAGATTGTATTCAAGGTCAATAATCAGGTGGTCTCTTTGAAGCCAGAG
ATTATCGTGGATCAATATGAGTACAAGTACCCTGCTATCAAAGATTTGAAAAAGCCCTGT
ATAACCCTAGGGAAAGCCCCCGACTTAAACAAAGCATACAAGTCAGTCTTATCAGGCATG
AATGCAGCCAAACTTGATCCTGATGATGTATGTTCCTACTTGGCAGCAGCAATGCAGTTC
TTTGAGGGGACGTGTCCAGAAGACTGGACCAGCTATGGAATCTTGATCGCACGAAAAGGA
GCCAAGATCACCCCGGATTCTCTGGTGGAAATAAAGCGTACTGATGTAGAAGGAAATTGG
GCTCTGACAGGAGGCATGGAACTGACAAGGGACCCTACTGTCTCTGAACATGCGTCTTTA
GTTGGTCTTCTCTTGAGTCTGTATAGATTGAGCAAAATATCAGGACAAAACACTGGTAAC
TATAAAACAAACATCGCAGATAGGATAGAGCAGATTTTCGAGACAGCCCCTTTCGTTAAA
ATCGTGGAACACCATACTTTAATGACAACTCACAAAATGTGTGCTAATTGGAGTACTATA
CCGAATTTCAGATTTTTGGCTGGGACCTACGACATGTTTTTCTCCCGGATTGAGCATCTA
TATTCAGCAATAAGAGTGGGCACGGTTGTTACTGCTTATGAAGACTGTTCAGGTTTAGTA
TCGTTTACTGGGTTCATAAAGCAGATCAATCTCACTGCAAGAGAAGCAATACTATACTTC
TTCCACAAGAACTTTGAGGAAGAGATAAAGAGAATGTTCGAGCCAGGACAGGAGACAGCT
GTCCCTCACTCCTATTTCATTCACTTCCGTTCACTAGGTTTGAGCGGGAAGTCTCCTTAT
TCATCGAATGCCGTCGGTCATGTGTTCAATCTCATTCACTTTGTCGGATGCTATATGGGT
CAAGTCAGATCCCTAAATGCAACAGTTATTGCCGCATGTGCTCCTCATGAGATGTCTGTT
CTAGGGGGCTATCTAGGGGAGGAATTCTTTGGGAAAGGAACATTCGAAAGAAGGTTCTTC
AGAGATGAGAAAGAACTTCAAGAATACGAGGCGGCTGAACTGACAAAGACTGACGTGGCA
TTGGCAGACGATGGAACTGTCAACTCTGACGATGAGGACTACTTCTCCGGTGAAACCAGA
AGTCCAGAGGCTGTTTATACTCGAATCATGATGAATGGAGGTCGACTAAAGAGATCGCAT
ATACGGAGATATGTCTCAGTCAGTTCAAATCATCAAGCTCGTCCAAACTCATTTGCTGAT
TTTCTAAACAAGACATATTCGAACGATTCATGA
>KX148123_Germany_Red_fox_1991
ATGGATGCCGACAAGATTGTATTCAAAGTCCATAATCAGGTGGTCTCTTTGAAGCCAGAG
ATTATCGTGGATCAATATGAGTACAAGTACCCTGCTATTAAAGATTTGAAAAAGCCCTGT
ATAACCCTAGGGAAAGCCCCCGACTTAAACAAAGCATACAAGTCAGTCTTATCAGGCATG
AATGCAGCCAAACTTGATCCTGATGATGTATGCTCTTACTTAGCAGCAGCAATGCAGTTC
TTTGAGGGGACGTGTCCAGAAGACTGGATCAGCTATGGGATCTTGATCGCACAAAAAGGA
GCCAAGATCACCCCGGATTCTCTGGTGGAAATAAAGCGTACTGATGTAGAAGGAAATTGG
GCTCTGACAGGAGGCATGGAACTGACAAGGGACCCCACTGTCTCTGAACATGCGTCTTTA
GTTGGTCTTCTCTTGAGTCTGTATAGGTTGAGCAAAATATCAGGACAAAACACTGGTAAC
TATAAAACAAACATCGCAGATAGGATAGAGCAGATTTTCGAGACAGCCCCTTTTGTTAAA
ATCGTGGAACACCATACTTTAATGACAACTCACAAAATGTGTGCTAATTGGAGTACTATA
CCGAATTTCAGATTTTTGGCCGGAACCTACGACATGTTTTTCTCCCGGATTGAGCATCTA
TATTCAGCAATCAGAGTGGGCACGGTTGTTACTGCTTATGAAGACTGTTCAGGTCTGGTA
TCATTTACTGGGTTCATAAAGCAGATCAATCTCACTGCAAGGGAAGCAATACTATACTTC
TTCCACAAGAACTTTGAGGAAGAAATAAGAAGAATGTTCGAGCCAGGGCAGGAGACAGCT
GTCCCTCACTCCTATTTCATTCACTTCCGTTCACTAGGTTTGAGTGGGAAGTCTCCTTAT
TCATCGAATGCCGTTGGTCATGTGTTCAATCTCATTCACTTTGTCGGATGCTATATGGGT
CAAGTCAGATCCCTAAATGCAACAGTTATTGCCGCATGTGCTCCTCATGAGATGTCTGTT
CTAGGAGGCTATCTAGGAGAGGAATTCTTTGGGAAAGGAACATTCGAAAGAAGGTTCTTC
AGAGATGAGAAAGAACTTCAAGAATACGAGGCGGCTGAACTGACAAAGACTGACGTGGCA
TTGGCAGATGATGGAACTGTCAACTCTGACGATGAGGACTACTTCTCCGGTGAAACCAGA
AGTCCAGAAGCTGTTTACACTCGAATCATGATGAATGGAGGGCGACTAAAGAGATCCCAT
ATACGGAGATATGTCTCAGTCAGTTCAAATCATCAAGCTCGTCCAAACTCATTTGCTGAG
TTTCTGAACAAGACATATTCGAACGACTCATGA
>KX148118_Poland_Raccoon_dog_1994
ATGGATGCCGACAAGATTGTATTCAAAGTCCATAATCAGGTGGTCTCTTTGAAGCCAGAG
ATTATTGTGGATCAATATGAGTACAAGTACCCTGCTATCAAAGATTTGAAAAAGCCCTGT
ATAACCCTAGGGAAAGCCCCCGACTTAAACAAAGCATACAAGTCAGTCTTATCAGGTATG
AATGCAGCCAAACTTGATCCTGATGATGTATGTTCTTACTTGGCAGCAGCAATGCATTTC
TTTGAGGGGACGTGTCCAGAAGACTGGATCAGCTATGGGATCTTGATCGCACAAAAAGGA
GCCAAGATCACCCCGGATTCTCTGGTGGAAATAAAGCGTACTGATGTAGAAGGAAATTGG
GCTCTGACAGGAGGCATGGAACTGACAAGGGACCCCACTGTCTCTGAACATGCGTCTTTA
GTTGGTCTTCTCTTGAGTCTGTATAGGTTGAGCAAAATATCAGGACAAAACACTGGTAAC
TATAAAACAAACATCGCAGATAGGATAGAGCAGATTTTCGAGACAGCTCCTTTTGTTAAA
ATCGTGGAACACCATACTTTAATGACAACTCACAAAATGTGTGCTAATTGGAGTACTATA
CCGAATTTCAGATTTTTGGCCGGGACCTACGACATGTTTTTCTCCCGGATTGAGCATCTA
TACTCAGCAATCAGAGTGGGCACGGTCGTTACTGCTTATGAAGACTGTTCAGGTCTGGTA
TCATTTACTGGGTTCATAAAGCAGATCAATCTCACTGCAAGGGAAGCAATACTATACTTC
TTCCACAAGAACTTTGAGGAAGAAATAAGAAGAATGTTCGAGCCAGGGCAGGAGACAGCT
GTCCCTCACTCCTATTTCATTCACTTCCGTTCACTAGGTTTGAGTGGGAAGTCTCCTTAT
TCATCGAATGCCGTTGGTCATGTGTTCAATCTCATTCACTTTGTCGGATGCTATATGGGT
CAAGTCAGATCCCTAAATGCAACAGTTATTGCCACATGTGCTCCTCATGAGATGTCTGTT
CTAGGAGGCTATCTAGGAGAGGAATTCTTCGGGAAAGGAACATTCGAAAGAAGGTTCTTC
AGAGATGAGAAAGAACTTCAAGAATACGAGGCGGCTGAACTGACAAAGACTGACGTGGCA
TTGGCAGATGATGGAACTGTCAACTCTGACGATGAGGACTACTTCTCCGGTGAAACCAGA
AGTCCAGAAGCTGTTTACACTCGAATCATGATGAATGGAGGTCGACTAAAGAGATCGCAT
ATACGAAGATATGTCTCAGTCAGTTCAAATCATCAAGCTCGTCCAAACTCATTTGCCGAG
TTTCTGAACAAGACATATTCGAACGACTCATGA
>M13215_PV
ATGGATGCCGACAAGATTGTATTCAAAGTCAATAATCAGGTGGTCTCTTTGAAGCCTGAG
ATTATCGTGGATCAATATGAGTACAAGTACCCTGCCATCAAAGATTTGAAAAAGCCCTGT
ATAACTCTAGGAAAGGCTCCCGATTTAAATAAAGCATACAAGTCAGTTTTATCATGCATG
AGCGCCGCCAAACTTGATCCTGACGATGTATGTTCCTATTTGGCGGCGGCAATGCAGTTT
TTTGAGGGGACATGTCCGGAAGACTGGACCAGCTATGGAATCGTGATTGCACGAAAAGGA
GATAAGATCACCCCAGGTTCTCTGGTGGAGATAAAACGTACTGATGTAGAAGGGAATTGG
GCTCTGACAGGAGGCATGGAACTGACAAGAGACCCCACTGTCCCTGAGCATGCGTCCTTA
GTCGGTCTTCTCTTGAGTCTGTATAGGTTGAGCAAAATATCCGGGCAAAGCACTGGTAAC
TATAAGACAAACATTGCAGACAGGATAGAGCAGATTTTTGAGACAGCCCCTTTTGTTAAA
ATCGTGGAACACCATACTCTAATGACAACTCACAAAATGTGTGCTAATTGGAGTACTATA
CCAAACTTCAGATTTTTGGCCGGAACCTATGACATGTTTTTCTCCCGGATTGAGCATCTA
TATTCAGCAATCAGAGTGGGCACAGTTGTCACTGCTTATGAAGACTGTTCAGGACTGGTG
TCATTTACTGGGTTCATAAAACAAATCAATCTCACCGCTAGAGAGGCAATACTATATTTC
TTCCACAAGAACTTTGAGGAAGAGATAAGAAGAATGTTTGAGCCAGGGCAGGAGACAGCT
GTTCCTCACTCTTATTTCATCCACTTCCGTTCACTAGGCTTGAGTGGGAAATCTCCTTAT
TCATCAAATGCTGTTGGTCACGTGTTCAATCTCATTCACTTTGTAGGATGCTATATGGGT
CAAGTCAGATCCCTAAATGCAACGGTTATTGCTGCATGTGCTCCTCATGAAATGTCTGTT
CTAGGGGGCTATCTGGGAGAGGAATTCTTCGGGAAAGGGACATTTGAAAGAAGATTCTTC
AGAGATGAGAAAGAACTTCAAGAATACGAGGCGGCTGAACTGACAAAGACTGACGTAGCA
CTGGCAGATGATGGAACTGTCAACTCTGACGACGAGGACTACTTCTCAGGTGAAACCAGA
AGTCCGGAAGCTGTTTATACTCGAATCATAATGAATGGAGGTCGACTGAAGAGATCGCAC
ATACGGAGATATGTCTCAGTCAGTTCCAATCATCAAGCTCGTCCAAACTCATTCGCCGAG
TTTCTAAACAAGACATATTCGAGTGACTCATAA
>KF733451_CVS
ATGGATGCCGACAAGATTGTGTTCAAAGTCAATAATCAGGTGGTCTCTTTGAAGCCTGAG
ATTATCGTGGATCAATATGAGTACAAGTACCCTGCCATCAAGGATTTGAAAAAGCCTTGT
ATCACCCTAGGGAAAGCCCCCGACTTGAACAAAGCATACAAATCAGTTTTATCAGGCATG
AATGCCGCCAAACTTGATCCGGATGATGTATGCTCCTACTTGGCAGCAGCAATGCAGTTC
TTTGAGGGGACATGTCCGGAAGACTGGACCAGCTATGGAATCCTGATTGCACGAAAAGGA
GATAGGATCACCCCAAACTCTCTAGTGGAGATAAAGCGTACTGATGTAGAAGGGAATTGG
GCTCTGACAGGAGGCATGGAATTGACAAGGGACCCCACTGTCTCTGAACATGCATCTTTA
GTCGGTCTTCTCCTGAGTCTGTACAGGTTGAGCAAAATATCAGGACAGAACACTGGTAAC
TATAAGACAAACATTGCAGATAGGATAGAGCAGATTTTCGAGACAGCACCTTTTGTTAAG
ATCGTGGAACACCATACCCTAATGACAACTCACAAGATGTGTGCTAATTGGAGTACTATA
CCGAACTTCAGATTTTTGGCCGGAACCTACGACATGTTTTTCTCACGGATTGAGCATCTG
TATTCGGCAATCAGAGTGGGCACAGTCGTCACCGCTTATGAAGACTGCTCAGGACTGGTA
TCGTTTACAGGGTTCATAAAGCAGATCAATCTCACCGCAAGGGAAGCAATACTATATTTC
TTCCACAAGAACTTTGAGGAAGAGATAAGAAGAATGTTCGAGCCAGGGCAAGAGACAGCT
GTTCCTCACTCTTATTTCATCCACTTCCGTTCACTAGGCTTGAGTGGGAAGTCTCCTTAT
TCATCGAATGCTGTCGGTCATGTGTTCAATCTCATTCACTTTGTTGGATGCTACATGGGT
CAAGTCAGATCTCTAAATGCGACGGTTATTGCTGCATGTGCCCCTCATGAGATGTCTGTT
CTAGGGGGCTATTTGGGAGAGGAATTCTTCGGAAAAGGGACATTTGAAAGAAGGTTCTTC
AGAGACGAGAAAGAACTTCAAGAATATGAGGCGGCTGAACTAACAAAGTCCGACGTGGCA
CTGGCAGATGACGGAACCGTCAACTCTGATGACGAGGACTATTTCTCTGGTGAAACCAGA
AGTCCAGAAGCTGTCTATACTCGAATCATGATGAATGGAGGTCGACTGAAGAGATCTCAT
ATACGGAGATATGTCTCAGTCAGTTCCAATCATCAAGCCCGTCCAAACTCATTCGCCGAA
TTTTTAAACAAGACGTATTCGAATGACTCATAA
>AB645847_USA_Woodchuck_2008
ATGGATGCCGACAAGATTGTATTCAAAGTCAATAATCAGGTGGTCTCTTTGAAGCCTGAG
ATTATTGTGGATCAATATGAGTACAAGTATCCTGCTATCAAAGATTTGAAAAAGCCCTGC
ATAACCCTAGGGAAAGCCCCCGACTTAAACAAAGCATACAAATCAGTTTTATCAGGCATG
AATGCCGCCAAACTTGACCCTGATGATGTATGTTCTTATCTGGCAGCAGCAATGCAGTTC
TTCGAGGGGACATGTCCGGAAGATTGGACCAGCTATGGAATCCTGATTGCACGAAAAGGA
GATAAGATCACCCCAGATTCTCTGGTGGAGATAAAGCGTACTGATGTAGAGGGGAATTGG
GCTCTGACAGGAGGCATGGAACTGACAAGGGACCCCACTGTCTCTGAGCATGCGTCTTTA
GTTGGTCTTCTATTGAGTCTGTATAGGTTGAGCAAAATATCCGGACAAAACACTGGTAAC
TACAAGACAAACATTGCAGACAGGATAGAGCAGATTTTCGAGACAGCCCCCTTTGTTAAA
GTCGTGGAACACCATACTCTAATGACAACTCACAAAATGTGTGCCAATTGGAGTACTATA
CCAAACTTCAGATTTTTGGCCGGAACCTATGACATGTTTTTCTCCCGGATTGAGCATCTA
TATTCAGCAATCAGAGTTGGCACAGTTGTCACTGCTTATGAAGACTGTTCAGGGCTGGTA
TCGTTTACGGGGTTCATAAAGCAAATCAATCTCACTGCAGGAGAAGCGATACTATATTTC
TTCCACAAGAACTTTGAGGAAGAGATAAGAAGAATGTTCGAGCCAGGGCAGGAGACAGCT
GTTCCTCACTCGTATTTCATTCACTTCCGTTCACTAGGCTTGAGTGGGAAATCTCCTTAT
TCATCAAATGCTGTCGGTCACGTGTTCAATCTCATTCACTTTGTTGGATGTTATATGGGT
CAAGTCAGATCCCTAAATGCAACGGTTATCGCCACATGTGCTCCTCATGAGATGTCTGTT
CTTGGGGGCTATCTGGGAGAGGAATTCTTCGGGAAAGGGACATTTGAAAGAAGATTCTTC
AGAGATGAGAAAGAACTTCAAGAATACGAGGCAGCTGAACTAACAAAGACTGACGTAGCA
CTGGCAGATGATGGAACTGTCAACTCCGACGACGAGGACTACTTCTCCGGTGAGACCAGA
AGTCCGGAAGCTGTCTATACTCGAATCATGATGAATGGGGGTCGACTAAAGAGATCGCAT
ATACGGAGATATGTCTCAGTCAGTTCTAATCATCAAGCCCGTCCAAACTCATTCGCTGAG
TTTCTAAACAAGACGTATTCGAGTGACTCATAA
>JQ685944_USA_Striped_skunk_1984
ATGGATGCCGACAAGATTGTATTCAAAGTCAACAATCAGGTGGTCTCTTTGAAGCCTGAG
ATTATTGTGGATCAATATGAGTACAAGTATCCTGCTATCAAAGATTTGAAAAAGCCCTGT
ATAACCCTAGGGAAAGCCCCCGACTTAAACAAAGCATACAAATCAGTTTTATCAGGCATG
AATGCCGCCAAACTTGACCCTGATGATGTATGTTCCTATTTGGCAGCAGCAATGCAGTTC
TTCGAGGGGACATGTCCAGAAGATTGGACCAGCTATGGAATCCTGATTGCACGAAAAGGA
GATAAGATCACCCCAGATTCTCTGGTGGAGATAAAGCGTACTGATGTAGAGGGGAATTGG
GCTCTGACAGGAGGCATGGAACTGACAAGGGACCCCACTGTCCCTGAGCATGCGTCTTTA
GTCGGTCTTCTATTGAGTCTGTATAGGTTGAGCAAAATATCAGGACAAAACACTGGTAAC
TATAAGACAAACATTGCAGACAGGATAGAGCAGATTTTCGAGACAGCCCCTTTTGTTAAA
ATCGTAGAACACCATACTCTGATGACAACTCACAAAATGTGTGCCAATTGGAGTACTATA
CCAAACTTCAGATTTTTGGCCGGAACCTATGACATGTTTTTCTCCCGGATTGAGCATCTA
TATTCAGCAATCAGAGTTGGCACAGTTGTCACTGCTTATGAAGACTGTTCGGGGCTGGTA
TCGTTTACGGGGTTCATAAAGCAAATCAATCTCACCGCAGGAGAAGCGATACTATATTTC
TTCCACAAGAACTTTGAGGAAGAGATAAGAAGAATGTTCGAGCCAGGGCAAGAGACAGCT
GTTCCTCACTCTTATTTCATTCACTTCCGTTCACTAGGCTTGAGTGGGAAATCTCCTTAT
TCATCAAATGCTGTTGGTCATGTGTTCAACCTCATTCACTTTGTTGGATGTTATATGGGT
CAAGTCAGATCCCTAAATGCAACGGTTATCGCCGCATGCGCTCCTCATGAGATGTCTGTT
CTGGGGGGCTATCTGGGGGAGGAATTTTTCGGGAAAGGAACATTTGAAAGAAGATTCTTC
AGAGATGAGAAAGAACTTCAAGAATATGAGGCAGCTGAACTAACAAAGACTGACGTGGCA
CTGGCAGACGATGGAACTGTCAACTCCGACGACGAGGACTACTTCTCCGGTGAAACCAGA
AGTCCGGAAGCTGTCTATACTAGAATCATGATGAATGGAGGTCGACTAAAGAGATCGCAT
ATACGGAGATATGTCTCAGTCAGTTCTAATCATCAAGCCCGTCCAAACTCATTCGCCGAG
TTTCTAAACAAGACATATTCGAGTGACTCATAA
>KX148110_Mexico_dog_1991
ATGGATGCCGACAAGATTGTATTCAAAGTCAATAATCAGGTGGTCTCTTTGAAGCCTGAG
ATTATCGTGGACCAATATGAGTACAAATACCCTGCTATCAAAGATTTGAAAAAGCCCTGT
ATAACCCTAGGGAAAGCCCCCGACTTAAACAAGGCATACAAGTCAGTTTTATCAGGCATG
AATGCTGCCAAACTTGATCCCGATGATGTATGCTCCTACCTGGCAGCAGCAATGCAGTTC
TTTGAGGGGACATGTCCAGAAGACTGGACCAGCTACGGAATCCTGATTGCACGAAAAGGA
GACAAGATCACTCCAGACTCTCTAGTGGAAATAAAGCGTACTGATGTAGAAGGGAACTGG
GCTCTGACAGGAGGCATGGAACTGACAAGGGACCCCACTGTCTCCGAGCATGCATCTTTA
GTTGGTCTCCTCTTGAGTCTGTACAGGCTGAGCAAAATATCAGGACAAAACACTGGTAAC
TACAAGACAAACATTGCAGATAGGATAGAGCAGATTTTCGAGACAGCCCCTTTTGTTAAG
ATCGTAGAGCATCATACCCTAATGACAACTCACAAGATGTGTGCAAATTGGAGTACTATA
CCAAACTTCAGATTTTTGGCTGGAACCTACGACATGTTTTTCTCTCGGATTGAGCATCTG
TATTCAGCAATCAGAGTGGGCACAGTTGTCACTGCTTATGAAGACTGCTCAGGATTGGTA
TCGTTTACAGGGTTCATAAAGCAGATCAATCTCACCGCAAGAGAAGCAATACTATACTTC
TTCCACAAGAACTTTGAGGAAGAAATAAGAAGGATGTTCGAGCCAGGGCAGGAGACAGCT
GTCCCTCACTCTTATTTCATTCATTTCCGTTCACTAGGCTTGAGTGGGAAGTCTCCTTAT
TCCTCAAATGCCGTTGGTCATGTGTTCAATCTCATTCACTTTGTCGGATGTTATATGGGT
CAAGTCAGATCTCTAAACGCAACGGTTATTGCTGCATGTGCCCCTCATGAGATGTCCGTT
CTAGGAGGTTATTTAGGAGAGGAATTCTTCGGGAAAGGAACATTTGAAAGAAGATTCTTC
AGGGATGAGAAAGAACTTCAAGAATATGAGGCGGCTGAACTGACGAAGACTGATGTGGCA
CTGGCAGATGATGGAACTGTCAACTCCGACGACGAGGACTACTTCTCCGGTGAAACCAGA
AGTCCAGAAGCTGTCTATACTCGAATCATGATGAATGGAGGTCGATTGAAGAGATCGCAT
ATACGGAGATATGTCTCAGTCAGTTCCAACCATCAAGCCCGTCCAAACTCATTCGCAGAG
TTTCTAAACAAGACATATTCGAGTGACTCATAA
>KX148111_Mexico_Dog_1991
ATGGATGCCGACAAGATTGTATTCAAAGTCAATAATCAGGTGGTCTCTTTGAAGCCTGAG
ATTATCGTGGACCAATATGAGTACAAATACCCTGCTATCAAAGATTTGAAAAAGCCCTGT
ATAACCCTAGGGAAAGCCCCCGACTTAAACAAGGCATACAAGTCAGTTTTATCAGGCATG
AATGCTGCCAAACTTGATCCCGATGATGTATGCTCCTACCTGGCAGCGGCAATGCAGTTC
TTTGAGGGGACATGTCCAGAAGACTGGACCAGCTACGGAATCCTGATTGCACGAAAAGGA
GACAAGATCACTCCAGACTCTCTAGTGGAAATAAAGCGTACTGATGTAGAAGGGAACTGG
GCTCTGACAGGAGGCATGGAACTGACAAGGGACCCCACTGTCTCCGAGCATGCATCTTTA
GTTGGTCTCCTCTTGAGTCTGTACAGGCTGAGCAAAATATCAGGACAAAACACTGGTAAC
TACAAGACAAACATTGCAGATAGGATAGAGCAGATTTTCGAGACAGCCCCTTTTGTTAAG
ATCGTAGAGCATCATACCCTAATGACAACTCACAAGATGTGTGCAAATTGGAGTACTATA
CCAAACTTCAGATTTTTGGCTGGAACCTACGACATGTTTTTCTCTCGGATTGAGCATCTG
TATTCAGCAATCAGAGTGGGCACAGTTGTCACTGCTTATGAAGACTGCTCAGGATTGGTA
TCGTTTACAGGGTTCATAAAGCAGATCAATCTCACCGCAAGAGAAGCAATACTATACTTC
TTCCACAAGAACTTTGAGGAAGAAATAAGAAGGATGTTCGAGCCAGGGCAGGAGACAGCT
GTCCCTCACTCTTATTTCATTCATTTCCGTTCACTAGGCTTGAGTGGGAAGTCTCCTTAT
TCCTCAAATGCCGTTGGTCATGTGTTCAATCTCATTCACTTTGTCGGATGTTATATGGGT
CAAGTCAGATCTCTAAACGCAACGGTTATTGCTGCATGTGCCCCTCATGAGATGTCCGTT
CTAGGAGGTTATTTAGGAGAGGAATTCTTCGGGAAAGGAACATTTGAAAGAAGATTCTTC
AGGGATGAGAAAGAACTTCAAGAATATGAGGCGGCTGAACTGACGAAGACTGATGTGGCA
CTGGCAGATGATGGAACTGTCAACTCCGACGACGAGGACTACTTCTCCGGTGAAACCAGA
AGTCCAGAAGCTGTCTATACTCGAATCATGATGAATGGAGGTCGATTGAAGAGATCGCAT
ATACGGAGATATGTCTCAGTCAGTTCCAACCATCAAGCCCGTCCAAACTCATTCGCAGAG
TTTCTAAACAAGACATATTCGAGTGACTCATAA
>MW055107_Guatemala_Dog_2018
ATGGATGCTGACAAGATTGTATTCAAAGTCAATAATCAGGTGGTCTCTTTGAAGCCGGAG
ATTATCGTGGACCAATATGAGTACAAGTACCCTGCCATCAAAGATTTGAAAAAGCCCTGT
ATAACCCTAGGGAAAGCCCCCGACTTGAACAAAGCATATAAGTCAGTTTTATCAGGCATG
AATGCTGCCAAACTTGATCCCGATGATGTATGCTCCTACTTGGCAGCAGCAATGCAGTTC
TTTGAGGGGACATGTCCAGAAGACTGGACCAGCTATGGAATCCTGATTGCAAGAAAAGGA
GACAAGATCACTCCAGACTCTCTAGTGGAGATAAAGCGCACTGATGTAGAAGGGAACTGG
GCTCTGACAGGAGGCATGGAACTGACAAGGGACCCCACTGTCTCCGAGCATGCATCTTTG
GTTGGCCTTCTCTTGAGTCTGTACAGGCTGAGCAAAATATCAGGACAAAACACTGGTAAC
TATAAGACAAACATTGCAGATAGGATAGAGCAGATTTTCGAGACAGCCCCTTTTGTTAAG
ATCGTGGAACATCATACCCTAATGACGACTCATAAGATGTGTGCAAATTGGAGTACTATA
CCAAACTTCAGATTTTTGGCCGGAACCTACGACATGTTTTTCTCACGGATTGAGCATCTG
TATTCAGCCATCAGAGTGGGCACAGTTGTCACTGCTTATGAAGACTGCTCAGGATTAGTA
TCGTTTACTGGGTTCATAAAGCAGATCAATCTCACCGCAAGAGAAGCAATACTGTATTTC
TTCCACAAGAACTTTGAGGAAGAGATAAGAAGGATGTTCGAGCCAGGGCAGGAGACTGCT
GTCCCTCACTCTTATTTCATTCATTTCCGGTCACTAGGCTTGAGCGGGAAGTCTCCTTAT
TCATCAAATGCCGTTGGTCATGTGTTCAATCTCATCCACTTTGTCGGATGCTATATGGGT
CAAGTCAGATCTCTAAATGCAACTGTTATTGCTGCATGTGCCCCTCATGAGATGTCCGTT
CTAGGAGGTTATTTGGGAGAGGAATTCTTCGGGAAAGGGACATTTGAAAGAAGATTCTTC
AGAGATGAGAAAGAACTTCAAGAATATGAGGCGGCTGAACTGACAAAGACTGATGTGGCA
CTGGCAGATGATGGAACTGTCAACTCCGACGACGAGGACTACTTCTCTGGTGAAACCAGA
AGTCCAGAAGCTGTCTATACTCGAATCATGATGAATGGAGGTCGACTGAAGAGATCACAT
ATACGGAGATATGTATCAGTCAGTTCCAATCATCAAGCTCGTCCAAACTCATTCGCAGAG
TTTCTAAACAAGACATATTCGAGTGACTCATAA
>JQ685975_Mexico_Spotted_skunk_2009
ATGGATACCGACAAAATTGTGTTCAAAGTCAATAATCAGGTGGTCTCTTTGAAGCCTGAG
ATTATCGTGGATCAATATGAGTACAAGTACCCTGCCATCAAAGATTTGAAAAAGCCTTGT
ATAACTCTAGGAAAAGCCCCCGACTTAAACAAAGCATACAAATCGGTTTTATCCGGCATG
AATGCCGCCAAACTTGATCCTGATGATGTATGCTCCTACTTGGCAGCAGCAATGCAGTTC
TTTGAGGGGACAAGTCCAGAAGACTGGACCAGCTATGGAATTCTGATTGCACGACAAGGA
GACAAGATCACCCCAGACTCTCTAGTGGAGATAAAGCGTACTGATGTAGAGGGGAACTGG
GCTCTTACAGGAGGCATGGAACTGACAAGGGACCCCACTGTCTCTGAACATGCATCTTTA
GTCGGTCTCCTCCTGAGTCTGTACAGGTTGAGCAAAATATCAGGACAGAACACTGGTAAC
TATAAGACAAACATTGCGGATAGGATGGAGCAGATTTTTGAGACAGCCCCTTTTGTTAAG
ATCGTAGAACACCATACCCTGATGACAACTCACAAGATGTGTGCTAATTGGAGTACTATA
CCGAACTTCAGATTTTTGGCCGGAACCTACGACATGTTTTTCTCACGGATTGAGCATCTG
TATTCGGCAATCAGAGTGGGCACAGTTGTCACCGCTTATGAAGACTGCTCAGGACTGGTG
TCGTTTACAGGGTTCATAAAGCAGATCAATCTCACTGCAAGAGAAGCAATACTATATTTC
TTCCACAAGAACTTTGAGGAGGAGATAAGAAGAATGTTCGAGCCAGGGCAGGAGACAGCT
GTTCCTCACTCTTATTTCATTCACTTCCGTTCACTAGGCTTGAGCGGGAAGTCTCCTTAT
TCATCAAATGCCGTTGGTCATGTGTTCAATCTCATTCACTTCGTCGGATGCTACATGGGT
CAAGTCAGATCTCTAAATGCGACGGTTATTGCTACATGTGCCCCTCATGAGATGTCTGTT
CTAGGGGGCTATTTGGGAGAGGAATTTTTTGGAAAAGGGATGTTTGAAAGAAGGTTCTTC
AGAGATGAGAAGGAGCTTCAAGAATATGAGGCGGCTGAACTGACAAAGACTGATGTGGCA
CTGGCAGATGACGGGACTGTCAACTCCGATGACGAGGACTATTTCTCCGGTGAAACCAGA
AGCCCAGAAGCTGTCTATACTCGAATCATGATGAATGGAGGTCGACTAAAGAGATCGCAT
ATACGAAGATATGTTTCAGTCAGTTCCAATCATCAAGCCCGTCCAAACTCATTCGCAGAG
TTTCTAAACAAGACGTATTCGAGTGACTCATAG
>JQ685899_USA_Gray_fox_2009
ATGGATACTGACAAGATTGTCTTCAAAGTCAATAATCATGTGGTCTCTTTGAAGCCTGAG
ATTATCGTGGATCAATATGAGTACAAATACCCTGCTATCAAAGACCTGAAAAAGCCCTGC
ATAACCCTAGGGAAAGCCCCTGACTTAAACAAGGCATACAAGTCGGTTTTATCAGGCATG
AATGCTGCCAAACTTGATCCCGATGATGTATGCTCCTACTTGGCGGCTGCAATGCAGTTC
TTTGAGGGAACATGTCCAGAAGATTGGACCAGCTATGGAATCCTAATTGCGCGAAAAGGG
GACAAGATCACCCCTGATTCTCTAGTGGAGATAAAGCGGACTGATGTGGAGGGGAATTGG
GCTCTGACAGGAGGCATGGAGTTGACAAGGGACCCCACTGTTTCTGAGCACGCATCTTTA
GTCGGTCTTCTCTTGAGTCTGTACAGGTTGAGCAAGATATCAGGACAAAACACCGGTAAC
TATAAGACAAACATTGCGGATAGGATAGAGCAGATTTTCGAGACAGCCCCTTTTGTCAAG
ATCGTGGAACACCATACCTTAATGACGACTCACAAGATGTGTGCTAATTGGAGTACTATA
CCGAACTTCAGATTTCTGGCCGGAACCTACGACATGTTTTTCTCACGGATTGAGCATCTG
TATTCAGCCATCAGGGTGGGCACAGTTGTAACCGCTTATGAAGACTGCTCAGGGCTGGTG
TCGTTTACAGGGTTCATAAAGCAGATCAATCTCACCGCAAGAGAAGCAATATTATATTTC
TTCCACAAAAACTTTGAAGAAGAGATTAAAAGAATGTTCGAGCCAGGACAGGAGACAGCT
GTTCCTCACTCTTATTTCATTCACTTCCGTTCGCTAGGCTTGAGTGGGAAGTCTCCTTAT
TCATCGAATGCCGTTGGTCATGTGTTCAATCTCATCCACTTTGTTGGATGCTATATGGGT
CAAGTTAGATCCCTAAATGCAACGGTTATTGCTGCATGTGCCCCTCATGAGATGTCTGTT
CTAGGGGGATATTTGGGAGAGGAATTCTTCGGGAAGGGTACATTTGAAAGGAGGTTCTTC
AGAGATGAAAAAGAGCTTCAGGAATATGAGGCGGCTGAACTGACAAAGACTGACGTGGCA
CTGGCAGATGATGGAACTGTCAACTCCGACGACGAGGATTACTTCTCCGGTGAGGCCAGA
AGTCCAGAAGCTGTCTATGCTCGAATCATGATGAATGGAGGTAGGCTAAAGAGATCGCAC
GTACGGAGATATGTCTCAGTCAGTTCCAATCATCAAGCCCGTCCGAACTCATTTGCTGAG
TTTCTAAACAAGACGTATTCTAGTGATTCATAA
>JQ685894_USA_Striped_skunk_1994
ATGGATACCGACAAGATTGTATTCAAAGTCAATAATCATGTGGTCTCTTTGAAGCCTGAG
ATTATCGTGGATCAATATGAGTACAAGTACCCAGCTATCAAAGATTTGAAGAAGCCCTGT
ATAACTCTGGGGAAAGCCCCTGACTTAAACAAAGCATACAAGTCAGTCCTATCAGGCATG
AATGCCGCCAAACTTGATCCTGATGATGTATGTTCTTACTTGGCAGCATCAATGCAGTTT
TTCGAGGGGACATGTCCAGAAGATTGGACCAGCTATGGAATCCTAATCGCACGGAAAGGA
GACAAGATTACCCCAGATTCTCTTGTGGAGATAAAGCGCACTGATGTAGAAGGGAATTGG
GCCTTGACAGGAGGCATGGAACTGACAAGGGATCCCACTGTCTCTGAGCATGCGTCTTTA
GTCGGTCTTCTCTTGAGTTTGTATAGGTTGAGCAAAATATCAGGGCAAAACACCGGTAAC
TATAAGACAAACATTGCAGACAGGATAGAGCAGATCTTTGAGACAGCCCCTTTTGTTAAG
ATCGTGGAACACCATACTCTGATGACAACTCACAAAATGTGTGCTAATTGGAGTACTATA
CCGAACTTCAGATTTCTGGCCGGAACATACGACATGTTTTTCTCTCGGATTGAACATCTG
TATTCAGCAATCAGAGTAGGCACAGTTGTCACTGCTTATGAAGACTGCTCAGGGCTGGTA
TCGTTTACAGGGTTCATAAAACAAATCAATCTCACCGCAAGAGAAGCAATACTATATTTC
TTCCACAAGAACTTTGAGGAAGAGATAAGAAGGATGTTCGAGCCAGGGCAGGAGACAGCT
GTCCCTCACTCTTACTTCATTCACTTCCGTTCACTAGGCTTGAGTGGGAAGTCTCCTTAC
TCATCAAATGCCGTCGGTCATGTGTTCAATCTCATTCACTTTGTCGGATGCTATATGGGT
CAGGTCAGATCTCTAAATGCAACGGTTATTGCTGCATGTGCTCCTCATGAGATGTCTGTT
CTAGGGGGCTATCTGGGAGAGGAATTCTTTGGGAAAGGGACATTTGAAAGAAGGTTCTTC
AGAGATGAGAAAGAACTCCAAGAGCACGAGGCGGCTGAACTAACAAAGATTGACGTGGCG
CTGGCAGATGATGGAACTGTCAACTCCGACGACGAAGACTACTTTTCCGGTGAAACCAGA
AGTCCAGAAGCTGTGTATACTCGAATCATGATGAATGGAGGTCGACTCAAGAGATCGCAT
ATACGGAGATATGTCTCAGTCAGTTCCAATCATCAAGCTCGTCCAAATTCATTCGCCGAG
TTTCTGAACAAGACGTATTCGAGTGACTCATAA
>JQ685970_USA_Striped_skunk_1974
ATGGATGCCGACAAGATTGTATTCAAGATCAATAATCAGGTGGTTTCTCTGAAGCCTGAA
ATCATCGTGGATCAATATGAGTACAAGTACCCAGCTATCAAGGATTTGAAAAAGCCCTGT
ATAACCCTAGGAAAGGCTCCCGACTTAAACAAAGCATACAAATCAGTCTTATCAGGCATG
AATGCTGCCAAACTTGATCCTGATGATGTATGTTCCTACTTGGCAGCAGCGATGCAGTTT
TTTGAAGGGACATGTCCAGAAGACTGGACCAGCTATGGAATCCTGATCGCACGAAAAGGA
GACAAGATCACCCCAGATTCTCTTGTGGAAATCAAGCGTACTGATGTAGAAGGGAATTGG
GCTTTGACAGGAGGTATGGAGATGACAAGGGATCCCACTGTCTCTGAGCATGCGTCTTTG
GTCGGCCTTCTCTTGAGTCTGTATAGGTTGAGCAAAATATCAGGACAAAACACCGGTAAC
TATAAGACAAACATTGCAGATAGGATAGAGCAGATTTTTGAAACAGCCCCCTTTGTTAAA
ATCGTGGAACACCATACTCTGATGACAACTCACAAAATGTGTGCTAATTGGAGTACTATA
CCAAACTTCAGATTTTTGGCCGGAACATACGACATGTTTTTCTCTCGAATTGAACATCTG
TATTCAGCGATCAGAGTAGGCACGGTTGTCACTGCTTATGAAGACTGCTCAGGGCTGGTA
TCATTTACAGGGTTCATAAAGCAAATCAATCTTACCGCAAGAGAGGCAATACTATATTTC
TTCCACAAGAACTTTGAGGAGGAGATAAGAAGGATGTTCGAGCCAGGGCAGGAGACAGCT
GTTCCTCACTCTTATTTCATTCACTTCCGTTCACTAGGCTTGAGTGGGAAATCTCCTTAT
TCGTCAAATGCCGTCGGTCATGTGTTCAATCTCATTCACTTTGTTGGATGCTATATGGGT
CAGATCAGATCTCTAAACGCGACGGTTATTGCTGCATGTGCTCCTCATGAGATGTCCGTT
CTAGGGGGCTATCTGGGAGAGGAATTCTTCGGGAAAGGAACATTTGAAAGAAGATTCTTC
AGAGATGAGAAAGAACTTCAAGAATACGAGGCGGCTGAACTGACAAAGACCGACGTAGCA
CTAGCAGATGATGGAACTGTCAACTCCGACGACGAAGACTACTTCTCCGGTGAAACCAGG
AGTCCAGAAGCTGTTTATACTCGAATCATGATGAATGGAGGTCGACTCAAGAGATCGCAT
ATACGGAGATATGTCTCCGTCAGTTCCAATCATCAAGCCCGTCCAAACTCCTTCGCTGAG
TTTTTGAACAAGACGTATTCGAGTGACTCATAA
>AY854558_Cuba_Mongoose_2002
ATGGATACCAACAGGATTGTATTCAAAGTCAATAATCAGGTGGTCTCCTTGAAGCCTGAG
ATTATCGTGGACCAATATGATTACAAGTACCCTGCTATTAAGGACTTGAAAAAGCCCTGT
ATAACCCTAGGGAAAGCCCCCGATTTAAACAAAGCATACAAGTCAGTTTTATCAGGCATG
AATGCTGCCAAACTTGATCCCGATGATGTGTGCTCCTACTTGGCAGCAGCAATGCAGTTC
TTTGAGGGGACATGTCCAGAAGACTGGACCAGCTATGGAATCCTGATTGCACGAAAAGGA
GACAAGATCACTCCAGACTCTCTAGTGGAGATAAAACGTACTGATGTAGAAGGGAACTGG
GCTCTGACAGGAGGCATGGAACTGACAAGGGACCCTACTGTCTCCGAGCATGCATCGTTA
GTTGGTCTCCTCTTGAGTCTGTACAGGCTGAGCAAGATATCAGGACAAAACACTGGTAAC
TATAAGACAAATATTGCAGATAGGATAGAGCAGATTTTCGAGACAGCCCCTTTTGTTAAG
ATAGTAGAACATCATACCCTAATGACAACTCACAAGATGTGTGCAAATTGGAGTACTATA
CCAAACTTCAGATTTTTGGCCGGAACCTACGACATGTTTTTCTCACGGATTGAGCACCTG
TATTCAGCAATCAGAGTGGGCACAGTTGTCACTGCTTATGAAGACTGCTCAGGGTTGGTA
TCGTTCACAGGGTTCATAAAACAGATCAACCTCACCGCAAGAGAAGCAATATTATATTTC
TTCCACAAGAACTTTGAGGAGGAGATAAGAAGGATGTTCGAGCCAGGGCAGGAGACAGCT
GTCCCTCACTCTTATTTCATTCATTTCCGTTCACTAGGCTTGAGTGGGAAGTCTCCTTAC
TCATCGAATGCCATTGGTCATGTGTTCAATCTCATTCACTTTGTCGGATGTTATATGGGT
CAAGTCAGATCTCTAAACGCAACGGTTATCGCTGCATGTGCCCCTCATGAGATGTCTGTT
CTAGGGGGTTATTTGGGAGAGGAATTCTTCGGGAAAGGGACATTTGAAAGAAGATTCTTC
AGAGATGAGAAAGAACTTCAAGAATATGAGGCGGCTGAACTGACGAAGACTGATGTGGCG
CTGGCAGATGATGGAACTGTCAACTCCGACGACGAGGACTACTTCTCCGGTGAAACCAGA
AGTCCAGAAGCTGTCTACACTCGAATCATGATGAATGGAGGTCGACTGAAGAGATCGCAT
ATACGGAGATATGTCTCGGTCAGTTCCAATCATCAAGCCCGTCCAAACTCATTCGCAGAG
TTCCTAAACAAGACATATTCGAGTGACTCATAA
>MW055129_Haiti_Dog_2018
ATGGATGCCGACAAGATTGTATTCAAAGTCAATAATCAGGTGGTCTCTTTGAAGCCTGAG
ATTATCGTGGATCAATATGAGTACAAGTACCCTGCTATCAAAGATTTGAAAAAGCCCTGT
ATAACCCTAGGGAAAGCCCCCGACTTAAATAAAGCATATAAGTCAGTTTTATCAGGCATG
AATGCCGCCAAACTTGATCCCGATGATGTATGTTCCTATTTGGCAGCAGCAATGCAGTTC
TTTGAAGGGACATGTCCGGAAGATTGGACCAGCTATGGAATCCTGATTGCACGAAAAGGA
GACAAGATCACCCCTGATTCTCTGGTGGAGATAAAGCGTACTGATGTAGAGGGGAACTGG
GCTCTGACAGGAGGCCTGGAACTGACAAGGGACCCCACTGTCCCTGAACATGCGTCTTTA
GTCGGTCTTCTCTTAAGTCTGTATAGGTTAAGCAAAATATCAGGACAAAACACTGGTAAC
TATAAGACAAACATTGCAGACAGGATAGAGCAGATTTTCGAGACAGCTCCTTTTGTTAAA
ATCGTGGAACACCATACTCTAATGACAACTCACAAGATGTGTGCTAACTGGAGTACTATA
CCGAACTTCAGATTTTTGGCCGGAACCTATGACATGTTTTTCTCCCGAATTGAGCATCTA
TATTCTGCAATTAGAGTAGGCACTGTTGTCACCGCTTATGAGGACTGTTCAGGGCTGGTA
TCGTTTACTGGGTTCATAAAGCAAATCAATCTCACCGCAAGAGAAGCAATACTATATTTC
TTCCACAAGAACTTTGAGGAAGAGATAAGAAGAATGTTTGAACCTGGACAGGAGACAGCT
GTTCCTCACTCTTATTTCATTCACTTCCGTTCACTAGGCTTGAGTGGGAAATCTCCTTAT
TCATCAAATGCCGTTGGTCATGTGTTCAATCTTATTCACTTTGTTGGATGCTATATGGGT
CAGGTCAGATCCTTAAATGCAACGGTCATTGCCGCATGTGCTCCTCATGAGATGTCTGTC
CTAGGGGGCTATCTGGGAGAGGAATTCTTTGGGAAAGGAACATTTGAACGAAGATTCTTC
AGAGATGAGAAAGAACTTCAAGAATATGAGGCGGCAGAACTGACAAAGACTGATGTAGCA
CTGGCAGATGATGGAACTGTCAACTCTGACGAAGAAGACTACTTCTCCGGTGAAACCAGA
AGTCCGGAAGCTGTTTATACTCGAATCATGATGAACGGAGGTCGACTAAAGAGGTCACAC
ATACGGAGATATGTCTCAGTCAGCTCCAATCATCAAGCCCGTCCAAACTCATTTGCCGAG
TTTCTAAACAAGACGTATTCGAGTGATTCATAA
>AY854515_Cuba_Dog_2001
ATGGATGCCAACAAGATTGTATTCAAAGTCAATAATCAGGTGGTCTCCTTGAAGCCTGAG
ATTATCGTGGACCAATATGAGTACAAGTACCCTGCTATCAAAGATTTGAAAAAGCCCTGT
ATAACCCTAGGGAAAGCCCCCGATTTAAACAAAGCATACAAGTCAGTTTTATCAGGCATG
AATGCTGCCAAACTTGATCCCGATGATGTATGCTCCTACTTGGCAGCAGCCATGCAGTTC
TTTGAGGGGACATGTCCAGAAGACTGGACCAGCTATGGAATCTTGATTGCACGAAAAGGA
GACAAGATCACTCCAGACTCTCTAGTGGAGATAAAACGTACTGATGTAGAAGGGAACTGG
GCTCTGACAGGAGGCATGGAACTGACAAGGGATCCCACTGTCTCCGAGCATGCATCTTTA
GTTGGTCTCCTCTTGAGTCTGTACAGGCTGAGCAAAATATCAGGACAAAACACTGGCAAC
TATAAGACAAACATTGCCGATAGGATAGAGCAGATTTTCGAAACAGCCCCTTTTGTTAAG
ATCGTGGAGCATCATACCCTAATGACAACTCACAAGATGTGTGCAAATTGGAGTACTATA
CCAAACTTCAGATTTTTGGCCGGAACCTACGACATGTTTTTCTCACGAATTGAGCACCTG
TATTCAGCTATCAGAGTGGGCACAGTTGTCACTGCTTATGAAGACTGCTCAGGGTTGGTA
TCGTTTACAGGGTTCATAAAACAGATCAATCTCACCGCAAGAGAAGCAATATTATATTTC
TTCCACAAGAACTTTGAGGAAGAGATAAGAAGGATGTTCGAGCCAGGGCAGGAGACAGCT
GTCCCTCACTCTTATTTCATTCATTTCCGTTCACTAGGCTTGAGTGGGAAGTCTCCTTAC
TCATCGAATGCCGTTGGTCATGTGTTCAATCTCATTCACTTTGTCGGATGTTATATGGGT
CAAGTCAGATCTCTAAACGCAACAGTTATCGCTACATGTGCCCCTCATGAGATGTCTGTT
CTAGGAGGTTATTTGGGAGAGGAATTCTTCGGGAAAGGAACATTTGAAAGAAGATTCTTC
AGAGATGAGAAAGAACTTCAAGAATATGAGGCAGCTGAACTGACGAAGACTGATGTGGCG
CTGGCAGATGATGGAACTGTCAACTCCGACGACGAGGACTACTTCTCCGGCGAAACCAGA
AGTCCAGAAGCTGTCTATACTCGAATTATGATGAATGGAGGTCGACTAAAGAGATCGCAT
ATACGGAGATATGTCTCAGTCAGTTCCAATCATCAAGCCCGTCCAAACTCATTCGCAGAG
TTCCTAAACAAGACATATTCGAGTGACTCATAA
>EU086161_Colombia_Dog_2004
ATGGATGCCGACAAGATTGTATTCAAAGTCAATAATCAGGTGGTCTCTTTGAAGCCTGAG
ATTATCGTGGATCAATATGAGTACAAGTACCCTGCTATCAAAGATTTGAAAAAGCCCTGT
ATAACCCTAGGGAAAGCCCCCGACTTAAACAAAGCATACAAGTCAGTTTTATCAGGTATG
AATGCTGCCAAACTTGATCCCGATGACGTGTGCTCCTACTTGGCAGCAGCAATGCAGTTC
TTTGAAGGGACATGTCCAGAAGACTGGACCAGCTATGGAATCCTGATTGCACGAAAAGGA
GACAAGATCACTCCAGACTCTCTAGTGGAGATAAAACGTACTGATGTAGAAGGGAACTGG
GCTCTGACAGGAGGTATGGAACTGACAAGGGACCCCACTGTTTCCGAGCATGCATCCTTA
GTTGGTCTCCTCTTGAGTCTGTACAGGCTGAGCAAGATATCAGGACAAAACACTGGTAAC
TATAAGACAAACATTGCAGATCGGATAGAGCAGATTTTCGAGACAGCCCCTTTTGTTAAG
ATCGTGGAACATCATACCCTAATGACAACTCACAAGATGTGTGCAAATTGGAGTACTATA
CCGAACTTCAGATTTCTGGCCGGAACCTACGACATGTTTTTCTCACGAATTGAGCACCTG
TATTCTGCAATCAGAGTGGGCACAGTTGTCACTGCTTATGAAGACTGCTCAGGGTTGGTG
TCGTTTACAGGGTTCATCAAACAGATCAATCTCACCGCAAGAGAAGCAATACTATATTTC
TTCCACAAGAACTTTGAGGAAGAGATAAGAAGGATGTTCGAGCCAGGACAGGAGACAGCT
GTCCCTCACTCTTATTTCATTCATTTCCGTTCACTAGGCTTGAGTGGGAAGTCTCCTTAT
TCATCGAATGCCGTTGGTCATGTGTTCAATCTCATTCACTTTGTCGGATGTTATATGGGT
CAAGTCAGATCTCTAAATGCAACGGTTATTGCTGCATGTGCCCCTCATGAGATGTCTGTT
CTAGGAGGTTACTTAGGAGAGGAATTCTTCGGGAAAGGAACATTTGAAAGAAGATTCTTT
AGAGATGAGAAAGAACTTCAAGAATATGAGGCGGCTGAACTGACGAAGACTGATGTGGCG
CTGGCTGATGACGGAACTGTCAACTCCGACGATGAAGACTACTTCTCCGGTGAAACCAGA
AGTCCAGAAGCTGTATATACTCGAATCATGATGAATGGAGGTCGACTGAAGAGATCGCAT
ATACGGAGATATGTCTCAGTCAGTTCCAATCATCAAGCCCGTCCAAACTCATTCGCAGAG
TTCCTAAACAAGACATATTCGAGTGACTCATAA
>JF693449_Colombia_Dog_2007
ATGGATGCCGACAAGATTGTATTCAAAGTCAATAATCAGGTGGTCTCTTTGAAGCCTGAG
ATTATCGTGGATCAATATGAGTACAAGTACCCTGCTATCAAAGATTTGAAAAAGCCCTGT
ATAACCCTAGGGAAAGCCCCCGACTTAAACAAAGCATACAAGTCAGTTTTATCAGGTATG
AATGCTGCCAAACTTGATCCCGATGACGTGTGCTCCTACTTGGCAGCAGCAATGCAGTTC
TTTGAAGGGACATGTCCAGAAGACTGGACCAGCTATGGAATCCTGATTGCACGAAAAGGA
GACAAGATCACTCCAGACTCTCTAGTGGAGATAAAACGTACTGATGTAGAAGGGAACTGG
GCTCTGACAGGAGGTATGGAACTGACAAGGGACCCCACTGTTTCCGAGCATGCATCCTTA
GTTGGTCTCCTCTTGAGTCTGTACAGGCTGAGCAAGATATCCGGACAAAACACTGGTAAC
TATAAGACAAACATTGCAGATCGGATAGAGCAGATTTTCGAGACAGCCCCTTTTGTTAAG
ATCGTGGAACATCATACCCTAATGACAACTCACAAGATGTGTGCAAATTGGAGTACTATA
CCGAACTTCAGATTTCTGGCCGGAACCTACGACATGTTTTTCTCACGAATTGAGCACCTG
TATTCTGCAATCAGAGTGGGCACAGTTGTCACTGCTTATGAAGACTGCTCAGGGTTGGTG
TCGTTTACAGGGTTCATCAAACAGATCAATCTCACCGCAAGAGAAGCAATACTATATTTC
TTCCACAAGAACTTTGAGGAAGAGATAAGAAGGATGTTCGAGCCAGGACAGGAGACAGCT
GTCCCTCACTCTTATTTCATTCATTTCCGTTCACTAGGCTTGAGTGGGAAGTCTCCTTAT
TCATCGAATGCCGTTGGTCATGTGTTCAATCTCATTCACTTTGTCGGATGTTATATGGGT
CAAGTCAGATCTCTAAATGCAACGGTTATTGCTGCATGTGCCCCTCATGAGATGTCTGTT
CTAGGAGGTTACTTAGGAGAGGAATTCTTCGGGAAAGGAACATTTGAAAGAAGATTCTTT
AGAGATGAGAAAGAACTTCAAGAATATGAGGCGGCTGAACTGACGAAGACTGATGTGGCG
CTGGCTGATGACGGAACTGTCAACTCCGACGATGAAGACTACTTCTCCGGTGAAACCAGA
AGTCCAGAAGCTGTATATACTCGAATCATGATGAATGGAGGTCGACTGAAGAGATCGCAT
ATACGGAGATATGTCTCAGTCAGTTCCAATCATCAAGCCCGTCCAAACTCATTCGCAGAG
TTCCTAAACAAGACATATTCGAGTGACTCA---
>JF693450_Colombia_Fox_2007
ATGGATGCCGACAAGATTGTATTCAAAGTCAATAATCAGGTGGTCTCTTTGAAGCCTGAG
ATTATCGTGGATCAATATGAGTACAAGTACCCTGCTATCAAAGATTTGAAAAAGCCCTGT
ATAACCCTAGGGAAAGCCCCCGACTTAAACAAAGCATACAAGTCAGTTTTATCAGGTATG
AATGCTGCCAAACTTGATCCCGATGACGTGTGCTCCTACTTGGCAGCAGCAATGCAGTTC
TTTGAAGGGACATGTCCAGAAGACTGGACCAGCTATGGAATCCTGATTGCACGAAAAGGA
GACAAGATCACTCCAGACTCTCTAGTGGAGATAAAACGTACTGATGTAGAAGGGAACTGG
GCTCTGACAGGAGGTATGGAACTGACAAGGGACCCCACTGTTTCCGAGCATGCATCCTTA
GTTGGTCTCCTCTTGAGTCTGTACAGGCTGAGCAAAATATCAGGACAAAACACTGGTAAC
TATAAGACAAACATTGCAGATCGGATAGAGCAGATTTTCGAGACAGCCCCTTTTGTTAAG
ATCGTGGAACATCATACCCTAATGACAACTCACAAGATGTGTGCAAATTGGAGTACTATA
CCGAACTTCAGATTTCTGGCCGGAACCTACGACATGTTTTTCTCACGAATTGAGCACCTG
TATTCTGCAATCAGAGTGGGCACAGTTGTCACTGCTTATGAAGACTGCTCAGGGTTGGTG
TCGTTTACAGGGTTCATCAAACAGATCAATCTCACCGCAAGAGAGGCAATACTATATTTC
TTCCACAAGAACTTTGAGGAAGAGATAAGAAGGATGTTCGAGCCAGGACAGGAGACAGCT
GTCCCTCACTCTTATTTCATTCATTTCCGTTCACTAGGCTTGAGTGGGAAGTCTCCTTAT
TCATCGAATGCCGTTGGTCATGTGTTCAATCTCATTCACTTTGTCGGATGTTATATGGGT
CAAGTCAGATCTCTAAATGCAACGGTTATTGCTGCATGTGCCCCTCATGAGATGTCTGTT
CTAGGAGGTTACTTAGGAGAGGAATTCTTCGGGAAAGGAACATTTGAAAGAAGATTCTTT
AGAGATGAGAAAGAACTTCAAGAATATGAGGCGGCTGAACTGACGAAGACTGATGTGGCG
CTGGCTGATGACGGAACTGTCAACTCCGACGATGAAGACTACTTCTCCGGTGAAACTAGA
AGTCCAGAAGCTGTATATACTCGAATCATGATGAATGGAGGTCGACTGAAGAGATCGCAT
ATACGGAGATATGTCTCAGTCAGTTCCAATCATCAAGCCCGTCCAAACTCATTCGCAGAG
TTCCTAAACAAGACATATTCGAGTGACTCA---
>KU963490_Peru_Dog_Unsp
ATGGATGCCGACAAGATTGTATTCAAAGTCAATAATCAAGTGGTCTCTTTGAAGCCTGAG
ATTATCGTGGATCAATATGAGTACAAGTACCCTGCTATCAAAGATTTGAAAAAACCCTGT
ATAACCCTAGGGAAAGCTCCCGACCTGAACAAGGCATACAAGTCAGTTTTATCAGGCATG
AATGCCGCCAAACTTGATCCTGATGATGTATGTTCTTACTTGGCAGCAGCAATGCAGTTC
TTTGAAGGGACGTGTCCAGAAGACTGGACCAGCTATGGAATCTTGATTGCACGGAAAGGA
GACAAGATCACCCCAGATTCTCTGGTAGAGATAAAGCGCACTGATGTGGAAGGGAATTGG
GCCCTGACAGGAGGCATGGAACTGACAAGGGATCCCACTGTTTCTGAGCATGCATCTTTG
GTAGGCCTTCTCTTGAGTCTGTACAGGTTGAGCAAAATATCAGGACAAAACACCGGCAAC
TACAAGACAAACATTGCAGATAGGATAGAGCAGATTTTCGAGACAGCCCCTTTTGTCAAA
ATCGTGGAACACCATACTCTAATGACAACTCACAAAATGTGTGCTAATTGGAGTACTATA
CCAAACTTCAGATTTTTGGCCGGAACCTACGACATGTTTTTTTCCCGGATTGGGCATCTA
TATTCAGCAATCAGAGTGGGCACAGTTGTCACTGCTTATAAAGACTGTCCAGGGCTGGTA
TCATTTACCGGGTTCATAAAGCAGATCAATCCCACTGCAAGAGAAGCAATACTATATTTC
TTCCACAAGAACTTTGAGGAAGAGATAAGAAGAATGTTTGAGCCAGGGCAGGAAACAGCT
GTTCCTCACTCTTATTTCATCCATTTCCGTTCACTAGGCTTGAGTGGGAAGTCTCCTTAT
TCATCAAATGCCGTTGGTCATGTGTTCAATCTCATTCACTTTGTTGGATGTTATATGGGT
CAAGTCAGATCCCTAAATGCAACGGTTATTGCTGCATGTGCTCCTCATGAGATGTCTGTT
TTGGGGGGTTATCTGGGGGAGGAATTCTTCGGAAAAGGAACATTTGAAAGAAGATTCTTC
AGAGATGAGAAAGAACTTCAGGAATACGAGGCGGCTGAATTGACAAAGACTGATGTGGCA
CTGGCAGATGATGGAACTGTCAACTCCGACGACGAGGACTACTTTTCCGGTGAAACTAGA
AGTCCTGAGGCTGTTTATACTCGAATCATGATGAATGGAGGTCGACTAAAGAGATCGCAT
ATACGGAGATATGTCTCGGTCAGTTCCAATCATCAAGCCCGTCCAAACTCATTCGCCGAG
TTTTTGAACAAGACATATTCTAGTGACTCA---
>FJ228499_Peru_Dog_2004
ATGGATGCCGACAAGATTGTATTCAAAGTCAATAATCAAGTGGTCTCTTTGAAGCCTGAG
ATTATCGTGGATCAATATGAGTACAAGTACCCTGCTATCAAAGATTTGAAAAAACCCTGT
ATAACCCTAGGGAAAGCTCCCGACCTGAACAAGGCATACAAGTCAGTTTTATCAGGCATG
AATGCCGCCAAACTTGATCCTGATGATGTATGTTCTTACTTGGCAGCAGCAATGCAGTTC
TTTGAAGGGACGTGTCCAGAAGACTGGACCAGCTATGGAATCTTGATTGCACGGAAAGGA
GACAAGATCACCCCAGATTCTCTGGTAGAGATAAAGCGCACTGATGTGGAAGGGAATTGG
GCCCTGACAGGAGGCATGGAACTGACAAGGGATCCCACTGTTTCTGAGCATGCATCTTTG
GTAGGCCTTCTCTTGAGTCTGTACAGGTTGAGCAAAATATCAGGACAAAACACCGGCAAC
TACAAGACAAACATTGCAGATAGGATAGAGCAGATTTTCGAGACAGCCCCTTTTGTCAAA
ATCGTGGAACACCATACTCTAATGACAACTCACAAAATGTGTGCTAATTGGAGTACTATC
CCGAACTTCAGATTTTTGGCCGGAACCTACGACATGTTTTTCTCCAGGATTGAGCATCTA
TATTCAGCAATCAGAGTGGGCACAGTTGTCACTGCTTATGAAGACTGTTCAGGGCTGGTA
TCATTTACCGGGTTCATAAAGCAGATCAATCTCACTGCAAGAGAAGCAATACTATATTTC
TTCCACAAGAACTTTGAGGAAGAGATAAGAAGAATGTTTGAGCCAGGGCAGGAAACAGCT
GTTCCTCACTCTTATTTCATCCATTTCCGTTCACTAGGCTTGAGTGGGAAGTCTCCTTAT
TCATCAAATGCCGTTGGTCATGTGTTCAATCTCATTCACTTTGTTGGATGTTATATGGGT
CAAGTCAGATCCCTAAATGNAACGGTTATTGCTGCATGTGCTCCTCATGAGATGTCTGTT
TTGGGGGGTTATCTGGGGGAGGAATTCTTCGGAAAAGGAACATTTGAAAGAAGATTCTTC
AGAGATGAGAAAGAACTTCAGGAATACGAGGCGGCTGAATTGACAAAGACTGATGTGGCA
CTGGCAGATGATGGAACTGTCAACTCCGACGACGAGGACTACTTTTCCAGTGAAACTAGA
AGTCCTGAGGCTGTTTATACTCGAATCATGATGAATGGAGGTCGACTAAAGAGATCGCAT
ATACGGAGATATGTCTCGGTCAGTTCCAATCATCAAGCCCGTCCAAACTCATTCGCCGAG
TTTTTGAACAAGACATATTCTAGTGACTCA---
>FJ228501_Peru_Fox_2004
ATGGATGCCGACAAGATTGTATTTAAAGTCAATAATCAAGTGGTCTCTTTGAAGCCTGAG
ATTATCGTGGATCAATATGAGTACAAGTACCCTGCTATCAAAGATTTGAAAAAACCCTGT
ATAACTCTAGGGAAAGCCCCCGACTTGAACAAAGCATACAAGTCAATTTTATCAGGTATG
AATGCCGCTAAACTCGACCCTGATGATGTATGTTCCTACTTGGCAGCAGCAATGCAGTTC
TTTGTAGGGACATGCCCGGAAGACTGGACCAGCTATGGAATCCTGATTGCAAGGAAAGGA
GACAAGATCACTCCAGATTCTCTGGTGGAGATAAAGCGCACTGATGTAGAAGGGAATTGG
GCCCTGACAGGAGGCATGGAGCTGACAAGGGACCCCACTGTCCCTGAGCATGCGTCTCTA
GTCGGTCTTCTCCTGAGTCTGTACAGGTTGAGCAAAATATCAGGACAAAACACCGGTAAC
TACAAAACAAACATTGCAGATAGGATAGAACAGATTTTCGAGACAGCCCCTTTTGTTAAA
ATTGTGGAACATCATACTCTAATGACAACTCACAAAATGTGTGCTAATTGGAGTACCATA
CCTAACTTCAGATTTTTGGCCGGAACCTACGACATGTTTTTCTCCCGGATTGAGCATCTA
TATTCAGCTATCAGAGTGGGCACAGTGGTCACTGCTTATGAGGACTGTTCAGGGCTGGTA
TCGTTTACTGGGTTCATAAAGCAGATCAATCTCACTGCGAGGGAAGCAATACTATATTTC
TTCCACAAGAACTTTGAAGAAGAGATAAGAAGAATGTTCGAGCCGGGACAGGAGACAGCT
GTTCCTCACTCTTATTTCATCCACTTCCGTTCACTGGGCTTGAGTGGGAAATCTCCTTAT
TCATCAAATGCCGTAGGTCATGTGTTCAATCTCATTCACTTTGTCGGATGCTATATGGGT
CAAGTCAGATCCCTAAATGCAACGGTTATTGCCACATGTGCTCCCCATGAGATGTCTGTT
CTGGGGGGTTATCTGGGGGAGGAATTCTTTGGGAAAGGAACATTTGAGAGAAGATTCTTC
AGAGATGAAAAAGAACTTCAGGAATACGAGGCGGTTGAGCTGACGAAGACTGACGTGGCA
CTGGCAGATGATGGAACTGTCAACTCCGACGACGAGGACTACTTCTCCGGTGAAACCAGA
AGTCCCGAGGCTGTTTATACTCGAATCATGATGAATGGAGGTCGACTAAAGAGATCGCAT
ATACGGAGATATGTCTCAGTCAGTTCCAATCATCAAGCCCGTCCGAACTCATTCGCCGAG
TTTCTGAACAAGACATATTCCAGTGACTCA---
>FJ228495_Puerto_Rico_Mongoose_2004
ATGGATGCCGACAAGATTGTATTCAAAGTCAATAATCAGGTGGTTTCTTTGAAGCCTGAG
ATTATCGTGGATCAATATGAGTACAAGTACCCTGCTATCAAAGATTTGAAGAAGCCCTGT
ATAACCCTCGGGAAAGCACCCGACTTGAATAAAGCGTACAAATCGGTTCTATCAGGCATG
AATGCCGCCAAACTTGATCCTGATGATGTATGTTCTTACTTGGCAGCAGCAATGCAGTTC
TTTGAGGGGACGTGTCCGGAAGATTGGACCAGTTATGGAATCCTGATTGCACGAAAAGGA
GATAAGATCACCCCAGATTCTCTGGTGGAGATAAGGCGTACTGATATAGAAGGGAACTGG
GCTCTGACAGGAGGCATGGAACTGACAAGGGACCCCACTGTCCCCGAACATGCGTCTTTA
GTCGGTCTTCTCTTGAGTCTGTATAGGTTAAGCAAAATATCAGGACAAAACACTGGTAAC
TATAAGACGAACATTGCAGACAGGATAGAGCAAATTTTTGAGACAGCCCCTTTTGTTAAA
GTCGTGGAACACCATACTCTAATGACGACTCACAAAATGTGTGCCAATTGGAGTACTATA
CCGAACTTCAGATTTCTGGCTGGAACCTACGACATGTTTTTCTCCCGGATTGAGCATCTA
TATTCAGCAATTAGAGTGGGCACAGTTGTCACTGCTTATGAAGACTGTTCAGGTCTGGTA
TCGTTTACGGGGTTCATAAAGCAGATCAATCTCACTGCAAAAGAAGCGATACTATATTTC
TTCCACAAGAATTTTGAGGAGGAGATAAGAAGAATGTTCGAGCCGGGGCAAGAAACAGCT
GTTCCCCACTCTTATTTCATTCACTTCCGTTCACTAGGCTTGAGTGGGAAATCTCCTTAT
TCATCAAATGCCGTTGGTCATGTGTTCAATCTCATTCACTTTGTTGGATGTTATATGGGT
CAAGTCAGATCCCTAAATGCAACAGTTATTGCCGCATGTGCTCCTCATGAGATGTCTGTT
CTAGGGGGATATCTGGGAGAGGAATTCTTCGGGAAAGGAACATTTGAAAGAAGATTCTTC
AGAGATGAGAAAGAACTCCAAGAATATGAAGCGGCTGAACTAACAAAGACTGACATAGCA
CTGGCAGATGATGGAACGGTCAACTCTGATGACGAGGACTACTTCTCCGGTGAAACCAGA
AGTCCTGAAGCTGTTTATACTCGAATCATGATGAATGGAGGTCGGCTAAAAAGATCGCAT
ATACGGAGATATGTCTCAGTTAGCTCCAATCATCAAGCTCGCCCAAACTCATTTGCCGAG
TTTCTGAACAAGACGTACTCGAGTGACTCA---
>FJ228496_Puerto_Rico_Mongoose_2006
ATGGATGCCGACAAGATTGTATTCAAAGTCAATAATCAGGTGGTCTCTTTGAAGCCTGAG
ATTATCGTGGATCAATATGAGTACAAGTACCCTGCTATCAAAGATTTGAAGAAGCCCTGT
ATAACCCTCGGGAAAGCACCCGACTTGAATAAAGCGTACAAATCGGTTCTATCAGGCATG
AATGCCGCCAAACTTGATCCTGATGATGTATGTTCTTATTTGGCAGCAGCAATGCAGTTC
TTTGAGGGGACGTGTCCGGAAGATTGGACCAGTTATGGAATCCTGATTGCACGAAAAGGA
GATAGGATCACCCCAGATTCTCTGGTGGAGATAAGGCGTACTGATATAGAAGGGAACTGG
GCTCTGACAGGGGGCATGGAACTGACAAGGGACCCCACTGTCCCCGAGCATGCGTCTTTA
GTCGGTCTTCTCTTGAGTCTGTATAGGTTAAGCAAAATATCAGGACAAAACACTGGTAAC
TATAAGACGAACATTGCAGACAGGATAGAGCAAATTTTTGAGACAGCCCCTTTTGTTAAA
GTTGTGGAACACCATACTCTAATGACAACTCACAAAATGTGTGCCAATTGGAGTACTATA
CCGAACTTCAGATTTCTGGCTGGAACCTACGACATGTTTTTCTCCCGGATTGAGCATCTA
TATTCAGCAATCAGAGTGGGCACAGTTGTCACTGCTTATGAAGACTGTTCAGGTCTGGTA
TCGTTTACGGGGTTCATAAAGCAGATCAATCTCACTGCAAAAGAAGCGATACTATATTTC
TTCCACAAGAATTTTGAGGAGGAGATAAGAAGAATGTTCGAGCCGGGGCAAGAGACAGCT
GTTCCCCACTCTTATTTCATTCACTTCCGTTCACTAGGCTTGAGTGGGAAATCTCCTTAT
TCATCAAATGCCGTTGGTCATGTGTTCAATCTCATTCACTTTGTTGGATGTTATATGGGT
CAAGTCAGATCCCTAAATGCAACAGTTATTGCCGCATGTGCTCCTCATGAGATGTCTGTT
CTAGGGGGATATCTGGGAGAGGAATTCTTCGGGAAAGGAACATTTGAAAGAAGATTCTTC
AGAGATGAGAAAGAACTTCAAGAATATGAAGCGGCTGAACTAACAAAGACTGACTTAGCA
CTGGCAGATGATGGAACGGTCAACTCTGATGACGAGGACTACTTCTCCGGTGAAACCAGA
AGTCCTGAAGCTGTTTATACTCGAATCATGATGAATGGAGGTCGGCTAAAAAGATCGCAT
ATACGGAGATATGTCTCAGTTAGCTCCAATCATCAAGCTCGCCCAAACTCATTTGCCGAG
TTTCTGAACAAGACGTACTCGAGTGACTCA---
>BRdg2GO_Brazil_Dog_1999
------------------GTGTTTAAAGTCAATAATCAGGTGGTCTCTTTGAAGCCTGAG
ATTATCGTGGATCAATATGAGTACAAGTACCCTGCTATCAAGGATTTGAAAAAGCCCTGT
ATAACCTTGGGGAAAGCCCCCGACTTAAACAAAGCATACAAGTCAGTTTTATCAGGCATG
AACGCCGCCAAACTGGATCCTGATGATGTATGCTCCTACTTGGCAGCAGCAATGCAGTTC
TTTGAGGGGACATGTCCGGAAGACTGGACCAGCTATGGAATCCTGATTGCACGAAAAGGA
GATAAAATCACCCCAGATTCTCTTGTGGAGATCAAGCGTACTGATGTAGAGGGGAATTGG
GCTCTGACAGGAGGCATAGAACTGACAAGAGACCCTACTGTCTCTGAGCATGCGTCTCTA
GTCGGTCTTCTCTTAAGCCTGTATAGGCTGAGCAAAATATCAGGACAAAATACCGGCAAC
TATAAGACAAACATTGCAGATAGGATAGAGCAGATTTTCGAGACAGCCCCTTTTGTTAAA
ATTGTGGAGCACCATACTCTAATGACAACTCACAAAATGTGTGCCAACTGGAGTACTATA
CCGAACTTCAGATTCTTGGCTGGAACCTACGACATGTTTTTCTCCCGGATTGAGCATCTA
TATTCAGCCATCAGGGTAGGCACAGTTGTTACTGCTTATGAAGATTGCTCAGGGCTGGTA
TCGTTTACAGGGTTCATCAAGCAGATTAATCTCACCGCAAGAGAAGCAATACTATATTTC
TTCCACAAGAACTTTGAGGAAGAGATAAGAAGAATGTTCGAGCCAGGGCAAGAGACAGCT
GTTCCTCACTCTTATTTCATCCACTTCCGTTCACTAGGCTTGAGTGGAAAGTCTCCTTAT
TCCTCAAATGCCGTCGGCCATGTGTTCAATCTCATTCACTTTGTTGGATGCTACATGGGT
CAAGTCAGATCCCTTAATGCAACGGTTATTACTGCCTGTGCTCCTCATGAGATGTCTGTT
CTAGGGGGCTATCTTGGGGAGGAATTCTTCGGGAAAGGGACGTTTGAAAGAAGATTCTTT
AGAGATGAAAAAGAACTTCGGGAACATGAGGCGGCTGAACTAACAAAGACTGACGTGGCG
CTGGCAGATGATGGAACAGTCAACTCCGACGACGAGGACTACTTCTCCGGTGAGACCAGA
AGTCCAGAAGCTGTTTATACTCGAATCATGATGAATGGAGGTCGACTGAAGAGATCGCAC
ATACGGAGATATGTCTCAGTCAGTTCCAATCATCAAACCCGTCCAGGCTCATTCGCTGAA
TTCCTAAACAAGACGTATTCGAGTGACCCATAA
>BRdg8GO_Brazil_Dog_1999
------------------GTGTTTAAAGTCAATAATCAGGTGGTCTCTTTGAAGCCTGAG
ATTATCGTGGATCAATATGAGTACAAGTACCCTGCTATCAAGGATTTGAAAAAGCCCTGT
ATAACCTTGGGGAAAGCCCCCGACTTAAACAAAGCATACAAGTCAGTTTTATCAGGCATG
AACGCCGCCAAACTGGATCCTGATGATGTATGCTCCTACTTGGCAGCAGCAATGCAGTTC
TTTGAGGGGACATGTCCGGAAGACTGGACCAGCTATGGAATCCTGATTGCACGAAAAGGA
GATAAAATCACCCCAGATTCTCTTGTGGAGATCAAGCGTACTGATGTAGAGGGGAATTGG
GCTCTGACAGGAGGCATAGAACTGACAAGAGACCCTACTGTCTCTGAGCATGCATCTCTA
GTCGGTCTTCTCTTAAGCCTGTATAGGCTGAGCAAAATATCAGGACAAAATACCGGCAAC
TATAAGACAAACATTGCAGATAGGATAGAGCAGATTTTCGAGACAGCCCCTTTTGTTAAA
ATTGTGGAGCACCATACTCTAATGACAACTCACAAAATGTGTGCCAACTGGAGTACTATA
CCGAACTTCAGATTCTTGGCTGGAACCTACGACATGTTTTTCTCCCGGATTGAGCATCTA
TATTCAGCCATCAGGGTAGGCACAGTTGTTACTGCTTATGAAGATTGCTCAGGGCTGGTA
TCGTTTACAGGGTTCATCAAGCAGATTAATCTCACCGCAAGAGAAGCAATACTGTATTTC
TTCCACAAGAACTTTGAGGAAGAGATAAGAAGAATGTTCGAGCCAGGGCAAGAGACAGCT
GTTCCTCACTCTTATTTCATCCACTTCCGTTCACTAGGCTTGAGTGGAAAGTCTCCTTAT
TCCTCAAATGCCGTCGGCCATGTGTTCAATCTCATTCACTTTGTTGGATGCTACATGGGT
CAAGTCAGATCCCTTAATGCAACGGTTATTACTGCCTGTGCTCCTCATGAGATGTCTGTT
CTAGGGGGCTATCTTGGGGAGGAATTCTTCGGGAAAGGGACGTTTGAAAGAAGATTCTTT
AGAGATGAAAAAGAACTTCGGGAACATGAGGCGGCTGAACTAACAAAGACTGACGTGGCG
CTGGCAGATGATGGAACAGTCAACTCCGACGACGAGGACTACTTCTCCGGTGAGACCAGA
AGTCCAGAAGCTGTTTATACTCGAATCATGATGAATGGAGGTCGACTGAAGAGATCGCAC
ATACGGAGATATGTCTCAGTCAGTTCCAATCATCAAACCCGTCCAGGCTCATTCGCTGAA
TTCCTAAACAAGACGTATTCGAGTGACCCA---
>BRdg10MG_Brazil_Dog_1987
------------------GTGTTTAAAGTCAATAATCAGGTGGTCTCTTTGAAGCCTGAG
ATTATCGTGGATCAATATGAGTACAAGTACCCTGCTATCAAGGATTTGAAAAAGCCCTGT
ATAACCTTGGGGAAAGCCCCCGACTTAAACAAAGCATACAAGTCAGTTTTATCAGGCATG
AACGCCGCCAAACTGGATCCTGATGATGTATGCTCCTACTTGGCAGCAGCAATGCAGTTC
TTTGAGGGGACATGTCCGGAAGACTGGACCAGCTATGGAATCCTGATTGCGCGAAAAGGA
GATAAAATCACCCCAGATTCTCTTGTGGAGATCAAGCGTACTGATGTAGAGGGGAATTGG
GCTCTGACAGGAGGCATAGAACTGACAAGAGACCCTACTGTCTCTGAGCACGCGTCTCTA
GTCGGTCTTCTCTTAAGCCTGTATAGGCTGAGCAAAATATCAGGACAAAATACCGGCAAC
TATAAGACGAACATTGCAGATAGGATAGAGCAGATTTTCGAGACAGCCCCTTTTGTTAAA
ATTGTGGAGCACCATACTCTAATGACAACTCACAAAATGTGTGCCAACTGGAGCACTATA
CCGAACTTCAGATTCTTGGCTGGAACCTACGACATGTTTTTCTCCCGGATTGAGCATCTA
TATTCAGCAATCAGGGTAGGCACAGTTGTTACTGCTTATGAAGATTGCTCAGGGCTGGTA
TCGTTTACAGGGTTCATCAAGCAGATAAATCTCACCGCAAGAGAAGCAATACTATATTTC
TTCCACAAGAACTTTGAGGAAGAGATAAGAAGAATGTTCGAGCCAGGGCAGGAGACAGCT
GTTCCTCACTCTTATTTCATCCACTTCCGTTCACTAGGCTTGAGTGGAAAGTCTCCTTAT
TCCTCAAATGCCGTCGGTCATGTGTTCAATCTCATTCACTTTGTTGGATGCTACATGGGT
CAAGTCAGATCCCTTAATGCAACGGTTATTACTGCCTGTGCTCCTCACGAGATGTCTGTT
CTAGGGGGCTATCTTGGGGAGGAATTCTTCGGGAAAGGGACGTTTGAAAGAAGATTCTTT
AGAGATGAAAAAGAACTTCGGGAATATGAGGCGGCTGAACTAACAAAGACTGACGTGGCG
CTGGCAGATGATGGAACAGTCAACTCCGACGACGAGGACTACTTCTCCGGTGAGACCAGA
AGTCCAGAAGCTGTTTATACTCGAATCATGATGAATGGAGGTCGACTGAAGAGATCGCAC
ATACGGAGATATGTCTCAGTCAGTTCCAATCATCAAACCCGTCCAGGCTCATTCGCTGAG
TTCCTAAACAAGACGTATTCGAGTGACCCATAA
>BRdg12SP_Brazil_Dog_1989
------------------GTGTTTAAAGTCAATAATCAGGTGGTCTCTTTGAAGCCTGAG
ATTATCGTGGATCAATATGAGTACAAGTACCCTGCTATCAAGGATTTGAAAAAGCCCTGT
ATAACCTTGGGGAAAGCCCCCGACTTAAACAAAGCATACAAGTCAGTTTTATCAGGCATG
AACGCCGCCAAACTGGATCCTGATGATGTATGCTCCTACTTGGCAGCAGCAATGCAGTTC
TTTGAGGGGACATGTCCGGAAGACTGGACCAGCTATGGAATCCTGATTGCGCGAAAAGGA
GATAAAATCACCCCAGATTCTCTTGTGGAGATCAAGCGTACTGATGTAGAGGGGAATTGG
GCTCTGACAGGAGGCATAGAACTGACAAGAGACCCTACTGTCTCTGAGCATGCGTCTCTA
GTCGGTCTTCTCTTAAGCCTGTATAGGCTGAGCAAAATATCAGGACAAAATACCGGCAAC
TATAAGACGAACATTGCAGATAGGATAGAGCAGATTTTCGAGACAGCCCCTTTTGTTAAA
ATTGTGGAGCACCATACTCTAATGACAACTCACAAAATGTGTGCCAACTGGAGCACTATA
CCGAACTTCAGATTCTTGGCTGGAACCTACGACATGTTTTTCTCCCGGATTGAGCATCTA
TATTCAGCAATCAGGGTAGGCACAGTTGTTACTGCTTATGAAGATTGCTCAGGGCTGGTA
TCGTTTACAGGGTTCATCAAGCAGATAAATCTCACCGCAAGAGAAGCAATACTATATTTC
TTCCACAAGAACTTTGAGGAAGAGATAAGAAGAATGTTCGAGCCAGGGCAGGAGACAGCT
GTTCCTCACTCTTATTTCATCCACTTCCGTTCACTAGGCTTGAGTGGAAAGTCTCCTTAT
TCCTCAAATGCCGTCGGTCATGTGTTCAATCTCATTCACTTTGTTGGATGCTACATGGGT
CAAGTCAGATCCCTTAATGCAACGGTTATTACTGCCTGTGCTCCTCACGAGATGTCTGTT
CTAGGGGGCTATCTTGGGGAGGAATTCTTCGGGAAAGGGACGTTTGAAAGAAGATTCTTT
AGAGATGAAAAAGAACTTCGGGAATATGAGGCGGCTGAACTAACAAAGACTGACGTGGCG
CTGGCAGATGATGGAACAGTCAACTCCGACGACGAGGACTACTTCTCCGGTGAGACCAGA
AGTCCAGAAGCTGTTTATACTCGAATCATGATGAATGGAGGTCGACTGAAGAGATCGCAC
ATACGGAGATATGTCTCAGTCAGTTCCAATCATCAAACCCGTCCAGGCTCATTCGCTGAG
TTCCTAAACAAGACGTATTCGAGTGACCCATAA
>BRdg13SP_Brazil_Dog_1989
------------------GTGTTTAAAGTCAATAATCAGGTGGTCTCTTTGAAGCCTGAG
ATTATCGTGGATCAATATGAGTACAAGTACCCTGCTATCAAGGATTTGAAAAAGCCCTGT
ATAACCTTGGGGAAAGCCCCCGACTTAAACAAAGCATACAAGTCAGTTTTATCAGGCATG
AACGCCGCCAAACTGGATCCTGATGATGTATGCTCCTACTTGGCAGCAGCAATGCAGTTC
TTTGAGGGGACATGTCCGGAAGACTGGACCAGCTATGGAATCCTGATTGCGCGAAAAGGA
GATAAAATCACCCCAGATTCTCTTGTGGAGATCAAGCGTACTGATGTAGAGGGGAATTGG
GCTCTGACAGGAGGCATAGAACTGACAAGAGACCCTACTGTCTCTGAGCATGCGTCTCTA
GTCGGTCTTCTCTTAAGCCTGTATAGGCTGAGCAAAATATCAGGACAAAATACCGGCAAC
TATAAGACGAACATTGCAGATAGGATAGAGCAGATTTTCGAGACAGCCCCTTTTGTTAAA
ATTGTGGAGCACCATACTCTAATGACAACTCACAAAATGTGTGCCAACTGGAGCACTATA
CCGAACTTCAGATTCTTGGCTGGAACCTACGACATGTTTTTCTCCCGGATTGAGCATCTA
TACTCAGCAATCAGGGTAGGCACAGTTGTTACTGCTTATGAAGATTGCTCAGGGCTGGTA
TCGTTTACAGGGTTCATCAAGCAGATAAATCTCACCGCAAGAGAAGCAATACTATATTTC
TTCCACAAGAACTTTGAGGAAGAGATAAGAAGAATGTTTGAGCCAGGGCAGGAGACAGCT
GTTCCTCACTCTTATTTCATCCACTTCCGTTCACTAGGCTTGAGTGGAAAGTCTCCTTAT
TCCTCAAATGCCGTCGGTCATGTGTTCAATCTCATTCACTTTGTTGGATGCTACATGGGT
CAAGTCAGATCCCTTAATGCAACGGTTATTACTGCCTGTGCTCCTCACGAGATGTCTGTT
CTAGGGGGCTATCTTGGGGAGGAATTCTTCGGGAAAGGGACGTTTGAAAGAAGATTCTTT
AGAGATGAAAAAGAACTTCGGGAATATGAGGCGGCTGAACTAACAAAGACTGACGTGGCG
CTGGCAGATGATGGAACAGTCAACTCCGACGACGAGGACTACTTCTCCGGTGAGACCAGA
AGTCCAGAAGCTGTTTATACTCGAATCATGATGAATGGAGGTCGACTGAAGAGATCGCAC
ATACGGAGATATGTCTCAGTCAGTTCCAATCATCAAACCCGTCCAGGCTCATTCGCTGAG
TTCCTAAACAAGACGTATTCGAGTGACCCA---
>BRdg15GO_Brazil_Dog_1999
------------------GTGTTTAAAGTCAATAATCAGGTGGTCTCTTTGAAGCCCGAG
ATTATCGTGGATCAATATGAGTACAAGTACCCTGCTATCAAGGATTTGAAAAAGCCCTGT
ATAACCTTGGGGAAAGCCCCCGACTTAAACAAAGCATACAAGTCAGTTTTATCAGGCATG
AACGCCGCCAAACTGGATCCTGATGATGTATGCTCCTACTTGGCAGCAGCAATGCAGTTC
TTTGAGGGGACATGTCCGGAAGACTGGACCAGCTATGGAATCCTGATTGCACGAAAAGGA
GATAAAATCACCCCAGATTCTCTTGTGGAGATCAAGCGTACTGATGTAGAGGGGAATTGG
GCTCTGACAGGAGGCATAGAACTGACAAGAGACCCTACTGTCTCTGAGCATGCGTCTCTA
GTCGGTCTTCTCTTAAGCCTGTATAGGCTGAGCAAAATATCAGGACAAAATACCGGCAAC
TATAAGACAAACATTGCAGATAGGATAGAGCAGATTTTCGAGACAGCCCCTTTTGTTAAA
ATTGTGGAGCACCATACTCTAATGACAACTCACAAAATGTGTGCCAACTGGAGTACTATA
CCGAACTTCAGATTCTTGGCTGGAACCTACGACATGTTTTTCTCCCGGATTGAGCATCTA
TATTCAGCCATCAGGGTAGGCACAGTTGTTACTGCTTATGAAGATTGCTCAGGGCTGGTA
TCGTTTACAGGGTTCATCAAGCAGATTAACCTCACCGCAAGAGAAGCAATACTATATTTC
TTCCACAAGAACTTTGAGGAAGAGATAAGAAGAATGTTCGAGCCAGGGCAAGAGACAGCT
GTTCCTCACTCTTATTTCATCCACTTCCGTTCACTAGGCTTGAGTGGAAAGTCTCCTTAT
TCCTCAAATGCCGTCGGCCATGTGTTCAATCTCATTCACTTTGTTGGATGCTACATGGGT
CAAGTCAGATCCCTTAATGCAACGGTTATTACTGCCTGTGCTCCTCATGAGATGTCTGTT
CTAGGGGGCTATCTTGGGGAGGAATTCTTCGGGAAAGGGACGTTTGAAAGAAGATTCTTT
AGAGATGAAAAAGAACTTCGGGAACATGAGGCGGCTGAACTAACAAAGACTGACGTGGCG
CTGGCAGATGATGGAACAGTCAACTCCGACGACGAGGACTACTTCTCCGGTGAAACCAGA
AGTCCAGAAGCTGTTTATACTCGAATCATGATGAATGGAGGTCGACTGAAGAGATCACAC
ATACGGAGATATGTCTCAGTCAGTTCCAATCATCAAACCCGTCCAGGCTCATTCGCTGAA
TTCCTAAACAAGACGTATTCGAGTGACCCATAA
>BRdg77SP_Brazil_Dog_1992
------------------GTGTTTAAAGTCAATAATCAGGTGGTCTCTTTGAAGCCTGAG
ATTATCGTGGATCAATATGAGTACAAGTACCCTGCTATCAAGGATTTGAAAAAGCCCTGT
ATAACCTTGGGGAAAGCCCCCGACTTAAACAAAGCATACAAGTCGGTTTTATCAGGCATG
AACGCCGCCAAACTGGATCCTGATGATGTATGTTCCTACTTGGCAGCAGCAATGCAGTTC
TTTGAGGGGACATGTCCGGAAGACTGGACCAGCTATGGAATCCTGATTGCACGAAAAGGA
GATAAGATCACCCCAGATTCTCTTGTGGAGATCAAGCGTACTGATGTAGAGGGGAATTGG
GCTCTGACAGGAGGCATAGAACTGACAAGAGACCCTACTGTCTCTGAGCATGCGTCTCTA
GTCGGTCTTCTCTTAAGCCTGTATAGGCTGAGCAAAATATCAGGACAAAATACAGGCAAC
TATAAGACAAACATTGCAGATAGGATAGAGCAGATTTTCGAGACAGCCCCTTTTGTTAAA
ATTGTGGAGCACCATACTCTAATGACAACTCACAAAATGTGTGCCAACTGGAGCACTATA
CCGAACTTCAGATTTTTGGCTGGAACCTACGACATGTTTTTCTCCCGGATTGAGCATCTA
TATTCAGCAATCAGGGTAGGCACAGTTGTTACTGCTTATGAAGATTGCTCAGGGCTGGTA
TCGTTTACAGGTTTCATCAAGCAAATTAATCTCACCGCAAGAGAAGCAATACTATATTTC
TTCCACAAGAACTTTGAGGAAGAGATAAGAAGAATGTTCGAGCCAGGGCAGGAGACAGCT
GTTCCTCACTCTTATTTCATCCACTTCCGTTCACTAGGCTTGAGTGGAAAGTCTCCTTAT
TCATCAAATGCCGTCGGTCATGTGTTCAATCTCATTCACTTTGTTGGATGCTACATGGGT
CAAGTCAGATCCCTTAATGCAACGGTTATTACTGCCTGTGCTCCTCATGAGATGTCTGTT
CTAGGGGGCTATCTTGGGGAGGAATTCTTCGGGAAAGGGACGTTTGAAAGAAGATTCTTT
AGAGATGAAAAAGAACTTCGAGAATATGAGGCGGCTGAACTAACAAAGACTGACGTGGCG
CTGGCAGATGATGGAACAGTCAACTCCGACGACGAGGACTACTTCTCCGGTGAGACCAGA
AGTCCAGAAGCTGTTTATACTCGAATCATGATGAATGGAGGTCGACTGAAGAGATCGCAC
ATACGGAGATATGTCTCAGTCAGTTCCAATCATCAAACCCGTCCAGGCTCATTCGCTGAG
TTCCTAAACAAGACGTATTCGAGTGACCCG---
>BRdg96GO_Brazil_Dog_2001
------------------GTGTTTAAAGTCAATAATCAGGTGGTCTCTTTGAAGCCCGAG
ATTATCGTGGATCAATATGAGTACAAGTACCCTGCTATCAAGGATTTGAAAAAGCCCTGT
ATAACCTTGGGGAAAGCCCCCGACTTAAACAAAGCATACAAGTCAGTTTTATCAGGCATG
AACGCCGCCAAACTGGATCCTGATGATGTATGCTCCTACTTGGCAGCAGCAATGCAGTTC
TTTGAGGGGACATGTCCGGAAGACTGGACCAGCTATGGAATCCTGATTGCACGAAAAGGA
GATAAAATCACCCCAGATTCTCTTGTGGAGATCAAGCGTACTGATGTAGAGGGGAATTGG
GCTCTGACAGGAGGCATAGAACTGACAAGAGACCCTACTGTCTCTGAGCATGCGTCTCTA
GTCGGTCTTCTCTTAAGCCTGTATAGGCTGAGCAAAATATCAGGACAAAATACCGGCAAC
TATAAGACAAACATTGCAGATAGGATAGAGCAGATTTTCGAGACAGCCCCTTTTGTTAAA
ATTGTGGAGCACCATACTCTAATGACAACTCACAAAATGTGTGCCAACTGGAGTACTATA
CCGAACTTCAGATTCTTGGCTGGAACCTACGACATGTTTTTCTCCCGGATTGAGCATCTA
TATTCAGCCATCAGGGTAGGCACAGTTGTTACTGCTTATGAAGATTGCTCAGGGCTGGTA
TCGTTTACAGGGTTCATCAAGCAGATTAATCTCACCGCAAGAGAAGCAATACTATATTTC
TTCCACAAGAACTTTGAGGAAGAGATAAGAAGAATGTTCGAGCCAGGGCAAGAGACAGCT
GTTCCTCACTCTTATTTCATCCACTTCCGTTCACTAGGCTTGAGTGGAAAGTCTCCTTAT
TCCTCAAATGCCGTCGGCCATGTGTTCAATCTCATTCACTTTGTTGGATGCTACATGGGT
CAAGTCAGATCCCTTAATGCAACGGTTATTACTGCCTGTGCTCCTCATGAGATGTCTGTT
CTAGGGGGCTATCTTGGGGAGGAATTCTTCGGGAAAGGGACGTTTGAAAGAAGATTCTTT
AGAGATGAAAAAGAACTTCGGGAACATGAGGCGGCTGAACTAACAAAGACTGACGTGGCG
CTGGCAGATGATGGAACAGTCAACTCCGACGACGAGGACTACTTCTCCGGTGAGACCAGA
AGTCCAGAAGCTGTTTATACTCGAATCATGATGAATGGAGGTCGACTGAAGAGATCGCAC
ATACGGAGATATGTCTCAGTCAGTTCCAATCATCAAACCCGTCCAGGCTCATTTGCTGAA
TTCCTAAACAAGACGTATTCGAGTGACCCA---
>BRdg125GO_Brazil_Dog_2000
------------------GTGTTTAAAGTCAATAATCAGGTGGTCTCTTTGAAGCCCGAG
ATTATCGTGGATCAATATGAGTACAAGTACCCTGCTATCAAGGATTTGAAAAAGCCCTGT
ATAACCTTGGGGAAAGCCCCCGACTTAAACAAAGCATACAAGTCAGTTTTATCAGGCATG
AACGCCGCCAAACTGGATCCTGATGATGTATGCTCCTACTTGGCAGCAGCAATGCAGTTC
TTTGAGGGGACATGTCCGGAAGACTGGACCAGCTATGGAATCCTGATTGCACGAAAAGGA
GATAAAATCACCCCAGATTCTCTTGTGGAGATCAAGCGTACTGATGTAGAGGGGAATTGG
GCTCTGACAGGAGGCATAGAACTGACAAGAGACCCTACTGTCTCTGAGCATGCATCTCTA
GTCGGTCTTCTCTTAAGCCTGTATAGGCTGAGCAAAATATCAGGACAAAATACCGGCAAC
TATAAGACAAACATTGCAGATAGGATAGAGCAGATTTTCGAGACAGCCCCTTTTGTTAAA
ATTGTGGAGCACCATACTCTAATGACAACTCACAAAATGTGTGCCAACTGGAGTACTATA
CCGAACTTCAGATTCTTGGCTGGAACCTACGACATGTTTTTCTCCCGGATTGAGCATCTA
TATTCAGCCATCAGGGTAGGCACAGTTGTTACTGCTTATGAAGATTGCTCAGGGCTGGTA
TCGTTTACAGGGTTCATCAAGCAGATTAATCTCACCGCAAGAGAAGCAATACTGTATTTC
TTCCACAAGAACTTTGAGGAAGAGATAAGAAGAATGTTCGAGCCAGGGCAAGAGACAGCT
GTTCCTCACTCTTATTTCATCCACTTCCGTTCACTAGGCTTGAGTGGAAAGTCTCCTTAT
TCCTCAAATGCCGTCGGCCATGTGTTCAATCTCATTCACTTTGTTGGATGCTACATGGGT
CAAGTCAGATCCCTTAATGCAACGGTTATTACTGCCTGTGCTCCTCATGAGATGTCTGTT
CTAGGGGGCTATCTTGGGGAGGAATTCTTCGGGAAAGGGACGTTTGAAAGAAGATTCTTT
AGAGATGAAAAAGAACTTCGGGAACATGAGGCGGCTGAACTAACAAAGACTGACGTGGCG
CTGGCAGATGATGGAACAGTCAACTCCGACGACGAGGACTACTTCTCCGGTGAGACCAGA
AGTCCAGAAGCTGTTTATACTCGAATCATGATGAATGGAGGTCGACTGAAGAGATCGCAC
ATACGGAGATATGTCTCAGTCAGTTCCAATCATCAAACCCGTCCAGGCTCATTCGCTGAA
TTCCTAAACAAGACGTATTCGAGTGACCCA---
>BRdg317RJ_Brazil_Dog_1985
------------------GTGTTTAAAGTCAATAATCAGGTGGTCTCTTTGAAGCCTGAG
ATCATCGTGGATCAATATGAGTACAAGTACCCTGCTATCAAAGATTTGAAAAAGCCCTGT
ATAACCTTGGGGAAAGCCCCCGACTTAAACAAAGCATACAAGTCAGTTTTATCAGGCATG
AACGCCGCCAAACTGGATCCTGATGATGTATGTTCCTACTTGGCAGCAGCAATGCAGTTC
TTTGAGGGGACATGTCCGGAAGACTGGACCAGCTATGGAATCCTGATTGCACGAAAAGGC
GATAAAATCACCCCAGATTCTCTTGTGGAGATAAAGCGTACTGATGTAGAGGGGAATTGG
GCTCTGACAGGAGGCATAGAACTGACAAGGGACCCTACTGTCTCCGAGCATGCGTCTTTA
GTTGGTCTTCTCTTAAGCCTGTATAGGCTGAGCAAAATATCAGGACAAAACACCGGCAAC
TATAAGACAAACATTGCAGATAGGATAGAGCAGATTTTCGAGACAGCCCCTTTTGTTAAA
ATCGTGGAGCACCATACTCTAATGACAACTCACAAAATGTGTGCCAATTGGAGCACTATA
CCGAACTTCAGATTTTTGGCTGGGACCTACGACATGTTTTTCTCCCGGATTGAGCATCTA
TATTCAGCAATCAGGGTAGGCACTGTTGTCACTGCTTATGAAGACTGCTCAGGGCTGGTA
TCGTTTACAGGGTTCATAAAGCAGATCAATCTCACCGCAAGAGAAGCAATACTATATTTC
TTCCACAAGAACTTTGAGGAGGAGATAAGAAGAATGTTCGAACCAGGGCAGGAGACAGCT
GTTCCTCACTCTTATTTCATCCACTTCCGTTCACTGGGCTTGAGTGGAAAGTCTCCTTAT
TCATCAAATGCCGTTGGTCATGTGTTCAATCTCATTCACTTTGTTGGATGCTACATGGGT
CAAGTCAGATCCCTTAATGCAACGGTTATTGCCGCCTGTGCTCCTCATGAGATGTCTGTT
CTAGGGGGCTATCTTGGGGAGGAATTCTTTGGGAAAGGGACGTTTGAAAGAAGATTCTTT
AGAGATGAAAAAGAACTTCGAGAATATGAGGCGGCTGAACTAACAAAGACTGACGCGGCA
CTGGCAGATGACGGAACTGTCAACTCAGACGACGAGGACTACTTCTCCGGTGAGACCAGA
AGTCCAGAAGCTGTCTATACTCGAATCATGATGAATGGAGGTCGACTGAAGAGATCGCAT
ATACGGAGATATGTCTCAGTCAGTTCCAATCATCAAACCCGTCCAGGCTCATTCGCCGAG
TTCCTAAACAAGACGTATTCGAGTGACTCA---
>BRdg325MA_Brazil_Dog_2003
------------------GTGTTTAAAGTCAATAATCAGGTGGTCTCTTTGAAGCCTGAG
ATTATCGTGGATCAATATGAGTACAAGTACCCTGCTATCAAAGACTTGAAAAAGCCCTGT
ATAACCTTGGGGAAAGCCCCCGACTTAAACAAAGCATACAAGTCAGTTTTATCAGGCATG
AACGCCGCCAAACTGGATCCTGATGATGTATGTTCCTACCTGGCAGCAGCAATGCAGTTC
TTTGAGGGGACATGTCCGGAAGACTGGACCAGCTATGGAATCCTGATTGCACGAAAAGGC
GATAAGATCACCCCAGATTCTCTTGTGGAGATAAAGCGTACTGATGTGGAGGGGAATTGG
GCCCTGACAGGAGGCATAGAACTGACAAGGGACCCTACTGTCTCCGAGCATGCGTCTTTA
GTTGGTCTTCTTTTAAGCCTATATAGGCTGAGCAAAATATCAGGGCAAAACACCGGCAAC
TATAAGACAAACATTGCAGATAGGATAGAGCAGATTTTTGAGACAGCCCCTTTTGTTAAA
ATCGTGGAGCACCACACTCTAATGACAACTCACAAAATGTGTGCCAATTGGAGCACTATA
CCGAACTTCAGATTTTTGGCTGGGACCTACGACATGTTTTTCTCCCGGATTGAGCATCTA
TATTCAGCAATCAGGGTAGGCACAGTTGTCACTGCTTATGAAGACTGCTCAGGGCTGGTA
TCGTTTACAGGGTTCATAAAACAGATTAATCTCACCGCAAGAGAAGCAATACTATATTTC
TTCCACAAGAACTTTGAGGAAGAGATAAGAAGAATGTTCGAGCCAGGGCAAGAGACAGCT
GTTCCTCACTCTTATTTCATCCACTTCCGTTCACTAGGCTTGAGTGGAAAGTCTCCTTAT
TCATCAAATGCCGTTGGTCATGTGTTCAATCTCATTCACTTTGTTGGATGCTACATGGGT
CAAGTCCGATCCCTTAATGCAACAGTTATTGCCGCCTGTGCCCCTCATGAGATGTCTGTT
CTAGGGGGCTATCTTGGAGAGGAATTCTTCGGGAAAGGGACGTTTGAAAGAAGATTCTTT
AGAGATGAAAAAGAGCTTCGAGAATATGAGGCGGCTGAACTAATAAAGACTGACGTGGCA
CTGGCAGACGACGGAACTGTCAACTCCGACGACGAGGACTACTTCTCCGGTGAGACCAGA
AGTCCAGAAGCTGTTTATACTCGAATCATGATGAATGGAGGTCGACTGAAGAGATTGCAT
ATTCGGAGATATGTCTCAGTCAGTTCAAATCATCAAACCCGTCCAGGCTCATTCGCTGAG
TTCCTAAACAAGACGTATTCAAGTGACTCA---
>BRdg331MA_Brazil_Dog_2003
------------------GTGTTCAAAGTCAATAATCAGGTGGTCTCTTTGAAGCCTGAG
ATTATCGTGGATCAGTATGAGTACAAGTACCCCGCTATTAAGGATTTGAAAAAGCCCTGT
ATAACCTTAGGGAAAGCCCCTGACTTAAACAAAGCATACAAGTCAGTTTTATCAGGCATG
AACGCCGCCAAACTTGATCCTGATGATGTATGTTCCTACTTGGCAGCAGCAATGCAGTTC
TTTGAGGGAACATGTCCGGAAGACTGGACCAGCTATGGAATCCTGATTGCACGAAAAGGA
GATAAAATCACCCCAGATTCTCTTGTGGAGATAAAGCGTACTGATGTAGAAGGAAACTGG
GCTCTGACAGGAGGCATGGAACTGACAAGGGACCCCACTGTCTCCGAACATGCGTCTTTA
GTCGGTCTCCTCCTGAGCTTGTATAGGTTGAGCAAAATATCAGGACAAAACACAGGCAAC
TATAAGACAAACATTGCAGACAGGATAGAGCAGATTTTCGAGACAGCCCCTTTTGTTAAA
ATCGTGGAACACCATACCCTCATGACAACTCACAAAATGTGTGCTAATTGGAGCACCATA
CCGAACTTCAGATTTTTGGCCGGAACCTACGACATGTTTTTCTCCCGGATTGAGCATCTG
TATTCAGCAATCAGAGTGGGCACTGTTGTCACTGCTTATGAAGACTGCTCAGGGCTGGTA
TCGTTTACAGGGTTCATAAAGCAGATTAATCTCACTGCAAGAGAAGCAATACTATATTTC
TTCCACAAAAACTTTGAGGAAGAGATAAGAAGAATGTTCGAGCCGGGGCAGGAGACAGCT
GTTCCTCACTCTTATTTCATCCACTTCCGTTCACTAGGCTTGAGCGGAAAGTCTCCCTAT
TCATCAAATGCTGTTGGTCATGTGTTCAATCTCATTCACTTTGTCGGATGCTACATGGGT
CAGGTCAGATCCCTCAATGCAACGGTCATTGCTCCCTGTGCTCCCCATGAGATGTCTGTT
CTAGGTGGCTACCTGGGAGAGGAATTCTTCGGGAAGGGAACATTTGAAAGAAGATTCTTT
AGGGATGAGAAAGAACTTCGAGAATATGAAGCAGCCGAGTTGACGAAGACTGACGTGGCA
CTGGCTGATGATGGAACTGTCGACTCCGATGACGAGGACTACTTCTCCGGTGAAACCAGA
AGTCCGGAAGCAGTTTACACTCGAATCATGATGAACGGAGGTCGGCTGAAGAGATCGCAT
ATACGGAGATATGTCTCAGTCAGTTCCAATCATCAAGCCCGTCCAGGCTCATTCGCCGAG
NTCTTGAACAAGACATATTCGAGTGACTCA---
>BRdg603MG_Brazil_Dog_2002
------------------GTGTTTAAAGTCAATAATCAGGTGGTCTCTTTGAAGCCTGAG
ATTATCGTGGATCAATATGAGTACAAGTACCCTGCTATCAAAGATTTGAAAAAGCCCTGT
ATAACCTTGGGGAAAGCCCCTGATTTGAACAAAGCATACAAGTCAGTTTTATCAGGCATG
AACGCCGCCAAACTGGATCCTGATGATGTATGCTCCTACTTGGCAGCAGCAATGCAGTTC
TTTGAGGGGACATGTCCGGAGGACTGGACCAGCTATGGAATCCTGATTGCACGAAAAGGC
GATAAGATCACCCCAGATTCTCTTGTGGAGATAAAGCGTACTGATGTAGAGGGAAATTGG
GCCCTGACAGGAGGCATAGAACTGACAAGGGACCCTACTGTCTCCGAGCATGCGTCTTTA
GTTGGTCTTCTATTAAGCCTGTATAGGCTGAGCAAAATATCAGGACAAAACACCGGCAAC
TATAAGACAAACATTGCAGATAGGATAGAGCAGATTTTCGAGACAGCCCCTTTTGTTAAA
ATCGTGGAGCACCATACTCTAATGACAACTCACAAAATGTGTGCCAATTGGAGCACTATA
CCGAACTTCAGATTTTTGGCTGGGACCTACGACATGTTTTTCTCCCGGATTGAGCATCTA
TATTCAGCAATCAGGGTAGGCACAGTTGTCACTGCTTATGAGGACTGCTCGGGGCTGGTA
TCGTTTACAGGGTTCATAAAGCAGATTAATCTCACCGCAAGAGAAGCAATACTATATTTC
TTCCACAAGAACTTTGAGGAAGAGATAAGAAGAATGTTCGAGCCAGGGCAAGAGACAGCT
GTTCCTCACTCTTATTTCATCCACTTCCGTTCACTAGGCTTGAGTGGAAAGTCTCCTTAT
TCATCAAATGCCGTTGGTCATGTGTTCAATCTCATTCACTTTGTTGGATGCTACATGGGT
CAAGTCAGATCCCTTAATGCAACGGTTATTACCGCCTGTGCTCCTCATGAGATGTCTGTT
CTAGGGGGCTATCTTGGAGAGGAATTCTTCGGAAAAGGGACGTTTGAAAGAAGATTCTTT
AGAGATGAAAAAGAACTTCGAGAATATGAGGCCGCTGAACTAATAAAGACTGACGTGGCA
CTAGCAGATGACGGAACTGTCAACTCCGACGATGAGGACTACTTCTCCGGTGAGACCAGA
AGTCCAGAAGCTGTTTATACTCGAATCATGATGAATGGAGGTCGACTGAAGAAATCGCAT
ATTCGGAGATATGTCTCAGTCAGTTCCAATCATCAAACCCGTCCAGGCTCATTCGCTGAG
TTCCTAAACAAGACTTATTCGAGTGACTCA---
>BRdg640MA_Brazil_Dog_2004
------------------GTGTTCAAAGTCAATAATCAGGTGGTCTCTTTGAAGCCTGAG
ATTATCGTGGATCAGTATGAGTACAAGTACCCCGCTATTAAGGATTTGAAAAAGCCCTGT
ATAACCTTAGGGAAAGCCCCTGACTTAAACAAAGCATACAAGTCAGTTTTATCAGGCATG
AACGCCGCCAAACTTGATCCTGATGATGTATGTTCCTACTTGGCAGCAGCAATGCAGTTC
TTTGAGGGAACATGTCCGGAAGACTGGACCAGCTATGGAATCCTGATTGCACGAAAAGGA
GATAAAATCACCCCAGATTCTCTTGTGGAGATAAAGCGTACTGATGTAGAAGGAAACTGG
GCTCTGACAGGAGGCATGGAACTGACAAGGGACCCCACTGTCTCCGAACATGCGTCTTTA
GTCGGTCTCCTCCTGAGCTTGTATAGGTTGAGCAAAATATCAGGACAAAACACAGGCAAC
TATAAGACAAACATTGCAGATAGGATAGAGCAGATTTTCGAGACAGCCCCTTTTGTTAAA
ATCGTGGAACACCATACCCTCATGACAACTCACAAAATGTGTGCTAATTGGAGCACCATA
CCGAACTTCAGATTTTTGGCCGGAACCTACGACATGTTTTTCTCCCGGATTGAGCATCTG
TATTCAGCAATCAGAGTGGGCACTGTTGTCACTGCTTATGAAGACTGCTCAGGGCTGGTA
TCGTTTACAGGGTTCATAAAGCAGATTAATCTCACTGCAAGAGAAGCAATACTATATTTC
TTCCACAAAAACTTTGAGGAAGAGATAAGAAGAATGTTCGAGCCGGGGCAGGAGACAGCT
GTTCCTCACTCTTATTTCATCCACTTCCGTTCACTAGGCTTGAGCGGAAAGTCTCCCTAT
TCATCAAATGCTGTTGGTCATGTGTTCAATCTCATTCACTTTGTCGGATGCTACATGGGT
CAGGTCAGATCCCTCAATGCAACGGTCATTGCTCCCTGTGCTCCCCATGAGATGTCTGTT
CTAGGTGGCTACCTGGGAGAGGAATTCTTCGGGAAGGGAACATTTGAAAGAAGATTCTTT
AGGGATGAGAAAGAACTTCGAGAATATGAAGCAGCCGAGTTGACGAAGACTGACGTGGCA
CTGGCTGATGATGGAACTGTCGACTCCGATGACGAGGACTACTTCTCCGGTGAAACCAGA
AGTCCGGAAGCAGTTTACACTCGAATCATGATGAACGGAGGTCGGCTGAAGAGATCGCAT
ATACGGAGATATGTCTCAGTCAGTTCCAATCATCAAGCCCGTCCAGGCTCATTCGCCGAG
TTCTTGAACAAGACATATTCGAGTGACTCA---
>BRdg657MA_Brazil_Dog_2005
------------------GTGTTCAAAGTCAATAATCAGGTTGTCTCTTTGAAGCCTGAG
ATTATCGTGGATCAGTATGAGTACAAGTACCCCGCTATTAAGGATTTGAAAAAGCCCTGT
ATAACCTTAGGGAAAGCCCCTGACTTAAACAAAGCATACAAGTCAGTTTTATCAGGCATG
AACGCCGCCAAACTTGATCCTGATGATGTATGTTCCTACTTGGCAGCAGCAATGCAGTTC
TTTGAGGGAACATGTCCGGAAGACTGGACCAGCTATGGAATCCTGATTGCACGAAAAGGA
GATAAGATCACCCCAGATTCTCTTGTGGAGATAAAGCGTACTGATGTAGAAGGAAACTGG
GCTCTGACAGGAGGCATGGAACTGACAAGGGACCCCACTGTCTCCGAACATGCGTCTTTA
GTCGGTCTCCTCCTGAGCCTGTATAGGTTGAGCAAAATATCAGGACAAAACACAGGCAAC
TACAAGACAAACATTGCAGATAGGATAGAGCAGATTTTCGAGACAGCCCCTTTTGTTAAA
ATCGTGGAACACCATACCCTCATGACAACTCACAAAATGTGTGCTAATTGGAGCACCATA
CCGAACTTCAGATTTTTGGCCGGAACCTACGACATGTTTTTCTCCCGGATTGAGCATCTG
TATTCAGCAATCAGAGTGGGCACTGTTGTCACTGCTTATGAAGACTGCTCAGGGCTGGTA
TCGTTTACAGGGTTCATAAAGCAGATTAATCTCACTGCAAGAGAAGCAATACTATATTTC
TTCCACAAAAACTTTGAGGAAGAGATAAGAAGAATGTTCGAGCCGGGGCAGGAGACAGCT
GTTCCTCACTCTTATTTCATCCACTTCCGTTCACTAGGCTTGAGCGGAAAGTCTCCCTAT
TCATCAAATGCTGTTGGTCATGTGTTCAATCTCATTCACTTTGTCGGATGCTACATGGGT
CAGGTCAGATCCCTCAATGCAACGGTCATTGCTCCCTGTGCTCCCCATGAGATGTCTGTT
CTAGGTGGCTACCTGGGAGAGGAATTCTTCGGGAAGGGAACATTTGAAAGAAGATTCTTT
AGGGATGAGAAAGAACTTCGAGAATATGAAGCAGCCGAGTTGACGAAGACTGACGTGGCA
CTGGCTGATGATGGAACTGTCGACTCCGATGACGAGGACTACTTCTCCGGTGAAACCAGA
AGTCCGGAAGCAGTTTACACTCGAATCATGATGAACGGAGGTCGGCTGAAGAGATCGCAT
ATACGGAGATATGTCTCAGTCAGTTCCAATCATCAAGCTCGTCCAGGCTCATTCGCCGAG
TTCCTAAACAAGACATATTCGAGCGACTCA---
>BRdg659MA_Brazil_Dog_2005
------------------GTGTTTAAAGTCAATAATCAGGTGGTCTCTTTGAAGCCTGAG
ATTATCGTGGATCAATATGAGTACAAGTACCCTGCTATCAAAGACTTGAAAAAGCCCTGT
ATAACCTTGGGGAAAGCCCCCGACTTAAACAAAGCATACAAGTCAGTTTTATCAGGCATG
AACGCCGCCAAACTGGATCCTGATGATGTATGTTCCTACCTGGCAGCAGCAATGCAGTTC
TTTGAGGGGACATGTCCGGAAGACTGGACCAGCTATGGAATCCTGATTGCACGAAAAGGC
GATAAGATCACCCCAGATTCTCTTGTGGAGATAAAGCGTACTGATGTGGAGGGGAATTGG
GCCCTGACAGGAGGCATAGAACTGACAAGGGACCCTACTGTCTCCGAGCATGCGTCTTTA
GTTGGTCTTCTTTTAAGCCTATATAGGCTGAGCAAAATATCAGGACAAAACACCGGCAAC
TATAAGACAAACATTGCAGATAGGATAGAGCAGATTTTTGAGACAGCCCCTTTTGTTAAA
ATCGTGGAACACCACACTCTAATGACAACTCACAAAATGTGTGCCAATTGGAGCACTATA
CCGAACTTCAGATTTTTGGCTGGGACCTACGACATGTTTTTCTCCCGGATTGAGCATCTA
TATTCAGCAATCAGGGTAGGCACAGTTGTCACTGCTTATGAAGACTGCTCAGGGCTGGTA
TCGTTTACAGGGTTCATAAAACAGATTAATCTCACCGCAAGAGAAGCAATACTATATTTC
TTCCACAAGAACTTTGAGGAAGAGATAAGAAGAATGTTCGAGCCAGGGCAAGAGACAGCT
GTTCCTCACTCTTATTTCATCCACTTCCGTTCACTAGGCTTGAGTGGAAAGTCTCCTTAT
TCATCAAATGCCGTTGGTCATGTGTTCAATCTCATTCACTTTGTTGGATGCTACATGGGT
CAAGTCCGATCCCTTAATGCAACAGTTATTGCCGCCTGTGCCCCTCATGAGATGTCTGTT
CTAGGGGGCTATCTTGGAGAGGAATTCTTCGGGAAAGGGACGTTTGAAAGAAGATTCTTT
AGAGATGAAAAAGAGCTTCGAGAATATGAGGCGGCTGAACTAATAAAGACTGACGTGGCA
CTGGCAGACGACGGAACTGTCAACTCCGACGACGAGGACTACTTCTCCGGTGAGACCAGA
AGTCCAGAAGCTGTTTATACTCGAATCATGATGAATGGAGGTCGACTGAAGAGATCGCAT
ATTCGGAGATATGTCTCAGTCAGTTCAAATCATCAAACCCGTCCAGGCTCATTCGCTGAG
TTCCTAAACAAGACGTATTCAAGTGACTCA---
>BRPfx1PB_Brazil_Dusicyon_sp_2002
ATGGATGCCGACAAGATTGTGTTCAAAGTCAATAATCAGGTGGTCTCTTTGAAGCCCGAG
ATTATCGTAGATCAGTATGAGTACAAATACCCTGCTATCAGGGATTTGAAAAAACCCTGT
ATAACCTTAGGGAAAGCCCCTGACTTAAACAAAGCATACAAGTCAGTTTTATCAGGCATG
AACGCTGCCAAACTTGATCCTGATGATGTATGTTCCTACTTGGCAGCATCAATGCAGTTC
TTTGAGGGGACATGTCCTGAAGATTGGACCAGCTATGGAATCCTGATTGCACGAAAAGGA
GATAAGATTACCCCAGATTCTCTTGTGGAGATAAAGCGTACTGATGTAGAGGGGAATTGG
GCTTTGACAGGAGGCATGGAATTGACAAGGGACCCCACTGTCTCCGAACATGCGTCTTTA
GTCGGTCTTCTCTTGAGCTTGTATAGGTTGAGCAAAATATCAGGACAAAACACCGGCAAC
TATAAGACAAACATTGCAGACAGGATAGAGCAGATCTTTGAGACAGCCCCTTTTGTTAAA
ATCGTGGAACACCATACTCTAATGACAACTCACAAAATGTGTGCTAATTGGAGCACTATA
CCGAACTTCAGATTTTTGGCTGGAACCTACGACATGTTTTTCTCCCGGATTGAGCATCTG
TATTCAGCAATCAGAGTGGGCACAGTCGTCACTGCTTATGAGGACTGCTCGGGGCTGGTA
TCGTTTACAGGGTTCATAAAGCAGATTAATCTCACCGCAAGAGAAGCAATACTCTATTTC
TTCCACAAAAACTTTGAGGAAGAGATAAGAAGAATGTTCGAGCCAGGGCAGGAGACAGCT
GTTCCTCACTCTTATTTCATCCACTTCCGTTCACTTGGCTTAAGTGGAAAGTCTCCTTAT
TCATCAAATGCTGTTGGTCATGTGTTCAATCTCATCCACTTTGTCGGATGCTACATGGGT
CAAGTCAGATCCCTCAATGCAACGGTAATTACTGCCTGCGCTCCTCATGAGATGTCTGTT
CTAGGGGGCTACCTGGGAGAGGAATTCTTCGGAAAAGGGACCTTTGAAAGAAGATTCTTT
AGGGATGAAAAAGAGCTTCGAGAATATGAAGCGGCCGAGATGACGAAGACTGACGTGGCC
TTGGCAGATGATGGAACTGTCAACTCCGATGACGAGGATTACTTCTCCGGTGAAACCAGA
AGTCCGGAAGCTGTTTATACTCGAATCATGATGAATGGAGGTCGACTGAAGAGATCGCAT
ATACGGAGATACGTCTCAGTCAGTTCTAATCATCAAGCCCGTCCAGGCTCATTCGCCGAG
TTCCTAAACAAGACATATTCAAGTGACTCGTAA
>BRPfx2PB_Brazil_Dusicyon_sp_2000
------------------GTGTTCAAAGTCAATAATCAGGTGGTCTCTTTGAAGCCCGAG
ATTATCGTAGATCAGTATGAGTACAAATACCCTGCTATCAGGGATTTGAAAAAACCCTGT
ATAACCTTAGGGAAAGCCCCTGACTTAAACAAAGCATACAAGTCAGTTTTATCAGGCATG
AACGCTGCCAAACTTGATCCTGATGATGTATGTTCCTACTTGGCAGCATCAATGCAGTTC
TTTGAGGGGACATGTCCTGAAGATTGGACCAGCTATGGAATCCTGATTGCACGAAAAGGA
GATAAGATTACCCCAGATTCTCTTGTGGAGATAAAGCGTACTGATGTAGAGGGGAATTGG
GCTTTGACAGGAGGCATGGAATTGACAAGGGACCCCACTGTCTCCGAACATGCGTCTTTA
GTCGGTCTTCTCTTGAGCTTGTATAGGTTGAGCAAAATATCAGGACAAAACACCGGCAAC
TATAAGACAAACATTGCAGACAGGATAGAGCAGATCTTTGAGACAGCCCCTTTTGTTAAA
ATCGTGGAACACCATACTCTAATGACAACTCACAAAATGTGTGCTAATTGGAGCACTATA
CCGAACTTCAGATTTTTGGCTGGAACCTACGACATGTTTTTCTCCCGGATTGAGCATCTG
TATTCAGCAATCAGAGTGGGCACAGTCGTCACTGCTTATGAGGACTGCTCGGGGCTGGTA
TCGTTTACAGGGTTCATAAAGCAGATTAATCTCACCGCAAGAGAAGCAATACTCTATTTC
TTCCACAAAAACTTTGAGGAAGAGATAAGAAGAATGTTCGAGCCAGGGCAGGAGACAGCT
GTTCCTCACTCTTATTTCATCCACTTCCGTTCACTTGGCTTAAGTGGAAAGTCTCCTTAT
TCATCAAATGCTGTTGGTCATGTGTTCAATCTCATCCACTTTGTCGGATGCTACATGGGT
CAAGTCAGATCCCTCAATGCAACGGTAATTACTGCCTGCGCTCCTCATGAGATGTCTGTT
CTAGGGGGCTACCTGGGAGAGGAATTCTTCGGAAAAGGGACCTTTGAAAGAAGATTCTTT
AGGGATGAAAAAGAGCTTCGAGAATATGAAGCGGCCGAGATGACGAAGACTGACGTGGCC
TTGGCAGATGATGGAACTGTCAACTCCGATGACGAGGATTACTTCTCCGGTGAAACCAGA
AGTCCGGAAGCTGTTTATACTCGAATCATGATGAATGGAGGTCGACTGAAGAGATCGCAT
ATACGGAGATACGTCTCAGTCAGTTCTAATCATCAAGCCCGTCCAGGCTCATTCGCCGAG
TTCCTAAACAAGACATATTCAAGTGACTCG---
>BRPfx3PB_Brazil_Dusicyon_sp_2001
ATGGATGCTGACAAGATTGTGTTCAAAGTCAATAATCAGGTGGTCTCTTTGAAGCCTGAG
ATTATCGTAGATCAATATGAGTACAAGTACCCTGCTATCAAGGATTTGAAAAAGCCCTGT
ATTACCTTGGGGAAAGCCCCCGACTTAAACAAAGCATACAAGTCAGTTTTGTCAGGCATG
AACGCCGCCAAACTTGATCCTGATGATGTATGTTCCTACTTGGCGGCAGCAATGCAGTTC
TTTGAGGGGACATGTCCGGAAGACTGGACCAGCTATGGAATCTTGATTGCACGAAAAGGA
GATAAAATCACCCCAGATTCTCTTGTGGAGATAAAGCGTACTGATGTAGAAGGGAGTTGG
GCTCTGACAGGAGGCTTGGAACTGACAAGGGACCCAACTGTCTCCGAACATGCGTCTTTA
GTCGGTCTTCTCTTGAGCCTGTATAGGTTGAGCAAAATATCAGGACAAAACACTGGCAAC
TATAAGACAAACATTGCAGATAGGATAGAGCAGATCTTCGAGACAGCCCCTTTTGTTAAA
ATCGTGGAACACCATACTCTGATGACAACTCACAAAATGTGTGCTAATTGGAGCACTATA
CCGAACTTCAGATTTTTGGCCGGAACCTACGACATGTTTTTCTCCCGGATTGAGCATCTG
TATTCAGCAATCAGAGTGGGCACAGTTGTCACTGCTTATGAAGACTGCTCAGGGCTGGTA
TCGTTCACCGGGTTCATTAAACAGATTAATCTCACCGCAAGAGAAGCAATACTATATTTC
TTCCACAAAAACTTTGAGGAAGAAATAAGAAGAATGTTCGAGCCAGGACAGGAGACAGCT
GTTCCTCACTCTTATTTTATCCACTTCCGTTCACTAGGCTTGAGTGGAAAGTCTCCTTAT
TCATCAAATGCCGTTGGTCATGTGTTCAATCTCATTCACTTTGTCGGATGCTACATGGGT
CAAGTCAGATCCCTCAATGCAACGGTCATTGCTGCCTGTGCTCCTCATGAGATGTCTGTT
CTAGGGGGCTACCTGGGAGAGGAATTCTTCGGGAAAGGGACCTTTGAAAGAAGATTCTTT
AGAGATGAGAAAGAACTTCGAGAATATGAAGAGGCCGAGCTGACGAAGACTGACGTGGCC
CTTGCAGATGATGGAACTGTTAACTCTGATGACGAGGACTACTTCTCCGGTGAAACTAGA
AGTCCGGAAGCTGTTTATACTCGAATCATAATGAATGGAGGTCGGTTGAAGAGATCTCAT
ATACGGAGATATGTCTCAGTCAGTTCCAATCATCAAGCTCGTCCAGGCTCATTCGCCGAG
TTCCTAAACAAGACATATTCGAGTGACTCGTGA
>BRPfx4PB_Brazil_Dusicyon_sp_2002
------------------GTGTTCAAAGTCAATAATCAGGTGGTCTCTTTGAAGCCTGAG
ATTATCGTAGATCAATATGAGTACAAGTACCCTGCTATCAAGGATTTGAAAAAGCCCTGT
ATTACCTTGGGGAAAGCCCCCGACTTAAACAAAGCATACAAGTCAGTTTTGTCAGGCATG
AACGCCGCCAAACTTGATCCTGATGATGTATGTTCCTACTTGGCAGCAGCAATGCAGTTC
TTTGAGGGGACATGTCCGGAAGACTGGACCAGCTATGGAATCTTGATTGCACGAAAAGGA
GATAAAATCACCCCAGATTCTCTTGTGGAGATAAAGCGTACTGATGTAGAAGGGAGTTGG
GCTCTGACAGGAGGCTTGGAACTGACAAGGGACCCAACTGTCTCCGAACATGCGTCTTTA
GTCGGTCTTCTCTTGAGCCTGTATAGGTTGAGCAAAATATCAGGACAAAACACTGGCAAC
TATAAGACAAACATTGCAGATAGGATAGAGCAGATCTTCGAGACAGCCCCTTTTGTTAAA
ATCGTGGAACACCATACTCTAATGACAACTCACAAAATGTGTGCTAATTGGAGCACTATA
CCAAACTTCAGATTTTTGGCCGGAACCTACGACATGTTTTTCTCCCGGATTGAGCATCTG
TATTCAGCAATCAGAGTGGGCACAGTTGTCACTGCTTATGAGGACTGCTCAGGGCTGGTA
TCGTTTACTGGGTTCATTAAGCAGATTAATCTCACCGCAAGAGAAGCAATACTATATTTC
TTCCACAAAAACTTTGAGGAAGAAATAAGAAGAATGTTCGAGCCAGGACAGGAGACAGCT
GTTCCTCACTCTTATTTTATCCACTTCCGTTCACTAGGCTTGAGTGGAAAGTCTCCTTAT
TCATCAAATGCCGTTGGTCATGTGTTCAATCTCATTCACTTTGTCGGATGCTACATGGGT
CAAGTCAGATCCCTCAATGCAACGGTCATTGCTGCCTGTGCTCCTCATGAGATGTCTGTT
TTAGGGGGCTACCTGGGAGAGGAATTCTTCGGGAAAGGGACCTTTGAAAGAAGATTCTTT
AGAGATGAGAAAGAACTTCGAGAATATGAAGAGGCCGAGCTGACGAAGACTGATGTGGCC
CTTGCAGATGATGGAACTGTCAACTCTGATGACGAGGACTACTTCTCCGGTGAAACCAGA
AGTCCGGAAGCTGTTTATACTCGAATCATAATGAATGGAGGTCGGTTGAAGAAATCTCAT
ATACGGAGATATGTCTCAGTCAGTTCCAATCATCAAGCTCGTCCAGGCTCATTCGCCGAG
TTCCTAAACAAGACATATTCGAGTGACTCG---
>BRPfx5PB_Brazil_Dusicyon_sp_2002
------------------GTGTTCAAAGTCAATAACCAGGTGGTCTCTTTGAAGCCTGAG
ATTATCGTAGATCAGTATGAGTACAAATACCCTGCTATCAGGGATTTGAAAAAACCCTGT
ATAACCTTAGGGAAAGCCCCTGACTTAAACAAAGCATACAAGTCAGTTTTATCAGGCATG
AACGCTGCCAAACTTGATCCTGATGATGTATGTTCCTACCTGGCAGCTTCAATGCAGTTC
TTTGAGGGGACATGTCCGGAAGACTGGACCAGCTATGGAATCCTGATTGCACGAAAAGGA
GATAAGATTACCCCAGATTCTCTTGTGGAGATAAAGCGTACTGATGTAGAGGGGAATTGG
GCTTTGACAGGAGGCATGGAATTGACAAGGGACCCCACTGTCTCTGAACATGCGTCTTTA
GTCGGTCTTCTCTTGAGCTTGTATAGGTTGAGCAAAATATCAGGACAAAACACCGGCAAC
TATAAGACAAACATTGCAGACAGGATAGAGCAGATCTTTGAGACAGCCCCTTTTGTTAAA
ATCGTGGAACACCATACTCTAATGACAACTCACAAGATGTGTGCCAATTGGAGCACTATA
CCGAACTTCCGATTTTTGGCTGGAACCTACGACATGTTTTTCTCCCGGATTGAGCATCTG
TATTCAGCAATCAGAGTGGGCACAGTCGTCACTGCTTATGAGGACTGCTCGGGGCTGGTA
TCGTTTACAGGGTTCATAAAGCAGATTAATCTCACCGCAAGAGAAGCAATACTCTATTTC
TTCCACAAAAACTTTGAGGAAGAGATAAGAAGAATGTTCGAGCCAGGGCAGGAGACAGCT
GTTCCTCACTCTTATTTCATCCACTTCCGTTCACTTGGCTTAAGTGGAAAGTCCCCTTAT
TCATCAAATGCTGTTGGTCATGTGTTCAATCTCATCCACTTTGTCGGATGCTACATGGGT
CAAGTCAGATCCCTCAATGCAACGGTGATTACTGCCTGCGCTCCTCATGAGATGTCTGTT
CTAGGGGGCTACCTGGGAGAGGAATTCTTCGGGAAAGGGACTTTTGAAAGAAGATTCTTT
AGGGATGAAAAAGAACTTCGAGAATATGAAGCGGCCGAGATGACGAAGACTGACGTGGCC
TTGGCAGATGATGGAACTGTCAACTCCGATGACGAGGACTACTTCTCCGGTGAAACCAGA
AGTCCGGAAGCTGTTTATACTCGAATCATGATGAATGGAGGTCGACTGAAGAGATCGCAT
ATAAGGAGATACGTCTCAGTCAGTTCTAATCATCAAGCCCGTCCAGGCTCATTCGCTGAG
TTCCTAAACAAGACATATTCGAGTGACTCG---
>BRPfx6PB_Brazil_Dusicyon_sp_2002
------------------GTGTTCAAAGTCAATAATCAGGTGGTCTCTTTGAAGCCCGAG
ATTATCGTAGATCAGTATGAGTACAAATACCCTGCTATCAGGGATTTGAAAAAACCCTGT
ATAACCTTAGGGAAAGCCCCTGACTTAAACAAAGCATACAAGTCAGTTTTATCAGGCATG
AACGCTGCCAAACTTGATCCTGATGATGTATGTTCCTACTTGGCAGCATCAATGCAGTTC
TTTGAGGGGACATGTCCTGAAGATTGGACCAGCTATGGAATCCTGATTGCACGAAAAGGA
GATAAGATTACCCCAGATTCTCTTGTGGAGATAAAGCGTACTGATGTAGAGGGGAATTGG
GCTCTGACAGGAGGCATGGAATTGACAAGGGACCCCACTGTCTCCGAACATGCGTCTTTA
GTCGGTCTTCTCTTGAGCTTGTATAGGTTGAGCAAAATATCAGGACAAAACACCGGCAAC
TATAAGACAAACATTGCAGACAGGATAGAGCAGATCTTTGAGACAGCCCCTTTTGTTAAA
ATCGTGGAACACCATACTCTAATGACAACTCACAAAATGTGTGCTAATTGGAGCACTATA
CCGAACTTCAGATTTTTGGCTGGAACCTACGACATGTTTTTCTCCCGGATTGAGCATCTG
TATTCAGCAATCAGAGTGGGCACAGTCGTCACTGCTTATGAGGACTGCTCGGGGCTGGTA
TCGTTTACAGGGTTCATAAAGCAGATTAATCTCACCGCAAGAGAAGCAATACTCTATTTC
TTCCACAAAAACTTTGAGGAAGAGATAAGAAGAATGTTCGAGCCAGGGCAGGAGACAGCT
GTTCCTCACTCTTATTTCATCCACTTCCGTTCACTTGGCTTAAGTGGAAAGTCTCCTTAT
TCATCAAATGCTGTTGGTCATGTGTTCAATCTCATCCACTTTGTCGGATGCTACATGGGT
CAAGTCAGATCCCTCAATGCAACGGTAATTACTGCCTGCGCTCCTCATGAGATGTCTGTT
CTAGGGGGCTACCTGGGAGAGGAATTCTTCGGAAAAGGGACCTTTGAAAGAAGATTCTTT
AGGGATGAAAAAGAACTTCGAGAATATGAAGCGGCCGAGATGACGAAGACTGACGTGGCC
TTGGCAGATGATGGAACTGTCAACTCCGATGACGAGGACTACTTCTCCGGTGAAACCAGA
AGTCCGGAAGCTGTTTATACTCGAATCATGATGAATGGAGGTCGACTGAAGAGATCGCAT
ATACGGAGATACGTCTCAGTCAGTTCTAATCATCAAGCCCGTCCAGGCTCATTCGCCGAG
TTCCTAAACAAGACATATTCAAGTGACTCG---
>BRPfx7PB_Brazil_Dusicyon_sp_2002
------------------GTGTTCAAAGTCAATAATCAGGTGGTCTCTTTGAAGCCCGAG
ATTATCGTAGATCAGTATGAGTACAAATACCCTGCTATCAGGGATTTGAAAAAACCCTGT
ATAACCTTAGGGAAAGCCCCTGACTTAAACAAAGCATACAAGTCAGTTTTATCAGGCATG
AACGCTGCCAAACTTAATCCTGATGATGTATGTTCCTACTTGGCAGCATCAATGCAGTTC
TTTGAGGGGACATGTCCTGAAGATTGGACCAGCTATGGAATCCTGATTGCACGAAAAGGA
GATAAGATTACCCCAGATTCTCTTGTGGAGATAAAGCGTACTGATGTAGAGGGGAATTGG
GCTTTGACAGGAGGCATGGAATTGACAAGGGACCCCACTGTCTCCGAACATGCGTCTTTA
GTCGGTCTTCTCTTGAGCTTGTATAGGTTGAGCAAAATATCAGGACAAAACACCGGCAAC
TATAAGACAAACATTGCAGACAGGATAGAGCAGATCTTTGAGACAGCCCCTTTTGTTAAA
ATCGTGGAACACCATACTCTAATGACAACTCACAAAATGTGTGCTAATTGGAGCACTATA
CCGAACTTCAGATTTTTGGCTGGAACCTACGACATGTTTTTCTCCCGGATTGAGCATCTG
TATTCAGCAATCAGAGTAGGCACAGTCGTCACTGCTTATGAGGACTGCTCGGGGCTGGTA
TCGTTTACAGGGTTCATAAAGCAGATTAATCTCACCGCAAGAGAAGCAATACTCTATTTC
TTCCACAAAAACTTTGAGGAAGAGATAAGAAGAATGTTCGAGCCAGGGCAGGAGACAGCT
GTTCCTCACTCTTATTTCATCCACTTCCGTTCACTTGGCTTAAGTGGAAAGTCTCCTTAT
TCATCAAATGCTGTTGGTCATGTGTTCAATCTCATCCACTTTGTCGGATGCTACATGGGT
CAAGTCAGATCCCTCAATGCAACGGTAATTACTGCCTGCGCTCCTCATGAGATGTCTGTT
CTAGGGGGCTACCTGGGAGAGGAATTCTTCGGAAAAGGGACCTTTGAAAGAAGATTCTTT
AGGGATGAAAAAGAACTTCGAGAATATGAAGCGGCCGAGATGACGAAGACTGACGTGGCC
TTGGCAGATGATGGAACTGTCAACTCCGATGACGAGGACTACTTCTCCGGTGAAACCAGA
AGTCCGGAAGCTGTTTATACTCGAATCATGATGAATGGAGGTCGACTGAAGAGATCGCAT
ATACGGAGATACGTCTCAGTCAGTTCTAATCATCAAGCCCGTCCAGGCTCATTCGCCGAG
TTCCTAAACAAGACATATTCAAGTGACTCG---
>BRPfx8PB_Brazil_Dusicyon_sp_2002
------------------GTGTTCAAAGTCAATAATCAGGTGGTCTCTTTGAAGCCCGAG
ATTATCGTAGATCAGTATGAGTACAAATACCCTGCTATCAGGGATTTGAAAAAACCCTGT
ATAACCTTAGGGAAAGCCCCTGACTTAAACAAAGCATACAAGTCAGTTTTATCAGGCATG
AACGCTGCCAAACTTGATCCTGATGATGTATGTTCCTACTTGGCAGCATCAATGCAGTTC
TTTGAGGGGACATGTCCTGAAGATTGGACCAGCTATGGAATCCTGATTGCACGAAAAGGA
GATAAGATTACCCCAGATTCTCTTGTGGAGATAAAGCGTACTGATATAGAGGGGAATTGG
GCTTTGACAGGAGGCATGGAATTGACAAGGGACCCCACTGTCTCCGAACATGCGTCTTTA
GTCGGTCTTCTCTTGAGCTTGTATAGGTTGAGCAAAATATCAGGACAAAACACCGGCAAC
TATAAGACAAACATTGCAGACAGGATAGAGCAGATCTTTGAGACAGCCCCTTTTGTTAAA
ATCGTGGAACACCATACTCTAATGACAACTCACAAAATGTGTGCTAATTGGAGCACTATA
CCGAACTTCAGATTTTTGGCTGGAACCTACGACATGTTTTTCTCCCGGATTGAGCATCTG
TATTCAGCAATCAGAGTGGGCACAGTCGTCACTGCTTATGAGGACTGCTCGGGGCTGGTA
TCGTTTACAGGGTTCATAAAGCAGATTAATCTCACCGCAAGAGAAGCAATACTCTATTTC
TTCCACAAAAACTTTGAGGAAGAGATAAGAAGAATGTTCGAGCCAGGGCAGGAGACAGCT
GTTCCTCACTCTTATTTTATCCACTTCCGTTCACTTGGCTTAAGTGGAAAGTCTCCTTAT
TCATCAAATGCTGTTGGTCATGTGTTCAATCTCATCCACTTTGTCGGATGCTACATGGGT
CAAGTCAGATCCCTCAATGCAACGGTAATTACTGCCTGCGCTCCTCATGAGATGTCTGTT
CTAGGGGGCTACCTGGGAGAGGAATTCTTCGGAAAAGGGACCTTTGAAAGAAGATTCTTT
AGGGATGAAAAAGAACTTCGAGAATATGAAGCGGCCGAGATGACGAAGACTGACGTGGCC
TTGGCAGATGATGGAACTGTCAACTCCGATGACGAGGACTACTTCTCCGGTGAAACCAGA
AGTCCGGAAGCTGTTTATACTCGAATCATGATGAATGGAGGTCGACTGAAGAGATCGCAT
ATACGGAGATACGTCTCAGTCAGTTCTAATCATCAAGCCCGTCCAGGCTCATTTGCCGAG
TTCCTAAACAAGACATATTCAAGTGACTCG---
>9479dgAL_Brazil_Dog_2005
------------------GTGTGTAAAGTCAATAATCAGGTGGTCTCTTTGAAGCCTGAG
ATTATCGTGGATCAATATGAGTACAAGTACCCTGCTATCAAAGATTTGAAAAAGCCCTGT
ATAACCTTGGGGAAAGCCCCCGACTTAAACAAAGCATACAAGTCAGTTTTATCAGGCATG
AACGCCGCCAAACTGGATCCTGATGATGTATGTTCCTACTTGGCAGCAGCAATGCAGTTC
TTTGAGGGGACATGTCCGGAAGACTGGACCAGCTATGGAATCCTGATTGCACGGAAAGGC
GATAAGATCACCCCAGATTCTCTTGTGGAGATAAAGCGTACTGATGTAGAGGGGAATTGG
GCCCTGACCGGAGGCATAGAACTGACAAGGGACCCTACTGTCTCCGAGCATGCGTCTTTA
GTTGGTCTTCTTTTAAGCCTGTATAGGCTGAGCAAAATATCAGGACAAAACACCGGCAAC
TATAAGACAAACATTGCAGATAGGATAGAGCAGATTTTCGAGACAGCCCCTTTTGTTAAA
ATCGTGGAGCACCATACTCTAATGACAACTCACAAAATGTGTGCCAATTGGAGCACTATA
CCGAACTTCAGATTTTTGGCTGGGACCTACGACATGTTTTTCTCCCGGATTGAGCATCTA
TATTCAGCAATCAGGGTAGGCACAGTTGTCACTGCTTATGAAGACTGCTCAGGGCTGGTG
TCGTTTACAGGGTTCATAAAGCAGATTAATCTCACCGCAAGAGAAGCAATACTATATTTC
TTCCACAAGAACTTTGAGGAAGAGATAAGAAGAATGTTCGAGCCAGGGCAGGAGACAGCT
GTTCCTCACTCTTATTTCATCCATTTCCGTTCACTAGGCTTGAGTGGAAAGTCTCCTTAT
TCATCAAATGCTGTTGGTCATGTGTTCAATCTCATTCACTTCGTTGGATGCTACATGGGT
CAAGTCAGATCCCTTAATGCAACGGTTATTACCGCCTGTGCTCCTCATGAGATGTCTGTT
CTAGGGGGCTATCTTGGAGAGGAATTCTTCGGAAAAGGGACGTTTGAAAGAAGATTCTTT
AGAGATGAAAAAGAACTTCGAGAATATGAGGCGGCTGAACTAATGAAGACTGACGTGGCA
CTGGCAGATGACGGAACTGTCAACTCCGACGACGAGGACTACTTCTCCGGTGAGACCAGA
AGTCCAGAACCTGTTTATACTCGAATCATGATGAATGGAGGTCGACTGAAGAGATCGCAT
ATTCGGAGATATGTCTCAGTCAGTTCCAATCATCAAACCCGTCCAGGCTCATTCGCTGAG
TTCCTAAACAAGACTTATTCGAGTGACTCATAA
>8590dgPA_Brazil_Dog_2005
------------------GTGTGTAAAGTCAATAATCAGGTGGTCTCTTTGAAGCCTGAG
ATTATCGTGGATCAATATGAGTACAAGTACCCTGCTATCAAAGACTTGAAAAAGCCCTGT
ATAACCTTGGGGAAAGCCCCCGACTTAAACAAAGCATACAAGTCAGTTTTATCAGGCATG
AACGCCGCCAAACTAGATCCTGATGATGTGTGTTCCTACTTGGCAGCAGCAATGCAGTTC
TTTGAGGGGACATGTCCGGAAGACTGGACCAGCTATGGAATCCTGATTGCACGAAAAGGC
GATAAGATCACCCCAGATTCTCTTGTGGAGATAAAACGTACTGATGTAGAGGGAAATTGG
GCCCTGACAGGAGGCATAGAGCTGACAAGGGACCCTACTGTCTCCGAGCATGCGTCTTTA
GTTGGTCTTCTTTTAAGCCTATATAGGCTGAGCAAAATATCAGGACAAAACACCGGCAAC
TATAAGACAAACATTGCAGATAGGATAGAGCAGATTTTCGAGACAGCCCCCTTTGTTAAA
ATCGTGGAGCACCACACTCTAATGACAACTCACAAAATGTGTGCCAATTGGAGCACTATA
CCGAACTTCAGATTTTTGGCTGGGACCTACGACATGTTTTTCTCCCGGATTGAGCATCTA
TATTCAGCAATCAGGGTAGGCACAGTTGTCACTGCTTATGAAGACTGCTCAGGGCTGGTA
TCGTTTACAGGGTTCATAAAACAGATTAATCTCACCGCAAGAGAAGCAATACTATATTTC
TTCCACAAGAACTTTGAGGAAGAGATAAGAAGAATGTTCGAGCCAGGGCAGGAGACAGCT
GTTCCTCACTCTTATTTCATCCACTTCCGTTCACTAGGCTTGAGTGGAAAGTCTCCTTAT
TCATCAAATGCCGTTGGTCATGTGTTCAATCTCATTCATTTTGTCGGATGCTACATGGGT
CAAGTCCGATCCCTTAATGCAACAGTTATTGCCGCCTGTGCCCCTCATGAGATGTCTGTT
CTAGGGGGCTATCTTGGAGAGGAATTCTTCGGGAAAGGGACGTTTGAAAGAAGATTCTTT
AGAGATGAAAAAGAGCTTCGAGAATATGAGGCGGCTGAACTAATAAAGACTGACGTGGCA
CTGGCAGACGACGGAACTGTCAACTCCGACGACGAGGACTACTTCTCCGGTGAGACCAGA
AGTCCAGAAGCTGTTTATACTCGAATCATGATGAATGGAGGTCGACTGAAGAGATCGCAT
ATTCGGAGATATGTCTCAGTCAGTTCAAATCATCAAACCCGTCCAGGCTCATTCGCTGAG
TTCCTAAACAAGACGTATTCGAGTGACTCATAA
>8578dgPA_Brazil_Dog_2005
------------------GTGTGTAAAGTCAATAATCAGGTGGTCTCTTTGAAGCCTGAG
ATTATCGTGGATCAATATGAGTACAAGTACCCTGCTATCAAAGACTTGAAAAAGCCCTGT
ATAACCTTGGGGAAAGCCCCCGACTTAAACAAAGCATACAAGTCAGTTTTATCAGGCATG
AACGCCGCCAAACTAGATCCTGATGATGTGTGTTCCTACTTGGCAGCAGCAATGCAGTTC
TTTGAGGGGACATGTCCGGAAGACTGGACCAGCTATGGAATCCTGATTGCACGAAGAGGC
GATAAGATCACCCCAGATTCTCTTGTGGAGATAAAACGTACTGATGTAGAGGGAAATTGG
GCCCTGACAGGAGGCATAGAGCTGACAAGGGACCCTACTGTCTCCGAGCATGCGTCTTTA
GTTGGTCTTCTTTTAAGCCTATATAGGCTGAGCAAAATATCAGGACAAAACACCGGCAAC
TATAAGACAAACATTGCAGATAGGATAGAGCAGATTTTCGAGACAGCCCCCTTTGTTAAA
ATCGTGGAGCACCACACTCTAATGACAACTCACAAAATGTGTGCCAATTGGAGCACTATA
CCGAACTTCAGATTTTTGGCTGGGACCTACGACATGTTTTTCTCCCGGATTGAGCATCTA
TATTCAGCAATCAGGGTAGGCACAGTTGTCACTGCTTATGAAGACTGCTCAGGGCTGGTA
TCGTTTACAGGGTTCATAAAACAGATTAATCTCACCGCAAGAGAAGCAATACTATATTTC
TTCCACAAGAACTTTGAGGAAGAGATAAGAAGAATGTTCGAGCCAGGGCAGGAGACAGCT
GTTCCTCACTCTTATTTCATCCACTTCCGTTCACTAGGCTTGAGTGGAAAGTCTCCTTAT
TCATCAAATGCCGTTGGTCATGTGTTCAATCTCATTCATTTTGTCGGATGCTACATGGGT
CAAGTCCGATCCCTTAATGCAACAGTTATTGCCGCCTGTGCCCCTCATGAGATGTCTGTT
CTAGGGGGCTATCTTGGAGAGGAATTCTTCGGGAAAGGGACGTTTGAAAGAAGATTCTTT
AGAGATGAAAAAGAGCTTCGAGAATATGAGGCGGCTGAACTAATAAAGACTGACGTGGCA
CTGGCAGACGACGGAACTGTCAACTCCGACGACGAGGACTACTTCTCCGGTGAGACCAGA
AGTCCAGAAGCTGTTTATACTCGAATCATGATGAATGGAGGTCGACTGAAGAGATCGCAT
ATTCGGAGATATGTCTCAGTCAGTTCAAATCATCAAACCCGTCCAGGCTCATTCGCTGAG
TTCCTAAACAAGACGTATTCGAGTGACTCATAA
>8257dgMA_Brazil_Dog_2005
------------------GTGTGTAAAGTCAATAATCAGGTGGTCTCTTTGAAGCCTGAG
ATTATCGTGGATCAATATGAGTACAAGTACCCTGCTATCAAGGATTTGAAAAAGCCCTGT
ATAACCTTGGGGAAAGCCCCTGACTTAAACAAAGCATACAAGTCAGTTTTATCAGGCATG
AACGCCGCCAAACTGGATCCTGATGATGTATGTTCCTACTTGGCAGCAGCAATGCAGTTC
TTTGAGGGGACATGTCCGGAAGACTGGACCAGCTATGGAATCCTGATTGCACGAAAAGGC
GATAAGATCACCCCAGATTCTCTTGTGGAGATAAAGCGTACTGATGTAGAGGGAAATTGG
GCCCTGACAGGAGGCATAGAACTGACAAGGGACCCCACTGTCTCCGAACATGCGTCTTTA
GTCGGTCTTCTTTTAAGCCTGTATAGGCTGAGCAAAATATCAGGACAAAACACCGGCAAC
TACAAGACAAACATTGCAGATAGGATAGAGCAGATTTTCGAGACAGCCCCTTTTGTTAAA
ATCGTGGAACATCATACTCTAATGACAACTCACAAAATGTGTGCCAATTGGAGCACTATA
CCGAACTTCAGATTTTTGGCTGGAACCTACGACATGTTTTTCTCCCGGATTGAGCATCTA
TATTCAGCAATCAGGGTAGGCACAGTTGTCACTGCTTATGAAGACTGCTCAGGGCTGGTA
TCGTTTACAGGGTTCATAAAACAGATTAATCTCACCGCAAGAGAAGCAATACTATATTTC
TTCCACAAGAACTTTGAGGAAGAGATAAGAAGAATGTTCGAGCCGGGGCAGGAGACAGCT
GTTCCTCACTCTTATTTCATCCACTTCCGTTCACTAGGCTTGAGTGGAAAGTCTCCTTAT
TCATCAAATGCTGTTGGTCATGTGTTCAATCTCATTCACTTTGTCGGATGCTACATGGGT
CAAGTCAGATCCCTTAATGCAACGGTTATTGCCGCCTGTGCTCCTCATGAGATGTCTGTT
CTAGGGGGCTATCTGGGAGAGGAATTCTTCGGGAAGGGGACGTTTGAAAGAAGATTCTTT
AGAGATGAAAAAGAACTTCGAGAATATGAGGCGGCTGAACTGATGAAGACTGACGTGGCA
CTGGCAGATGACGGAACTGTCAACTCCGACGACGAGGACTACTTCTCCGGTGAAACCAGA
AGTCCGGAAGCTGTTTATACTCGAATCATGATGAACGGAGGTCGGCTGAAGAGATCGCAT
ATTCGGAGATATGTCTCAGTCAGTTCCAATCATCAAACCCGTCCAGGCTCATTCGCCGAG
TTCCTAAACAAGACATATTCGAGCGACTCATAA
>7576CthBAa_Brazil_C_thous_2005
------------------GTGTGTAAAGTCAATAACCAGGTGGTCTCTCTGAAGCCTGAG
ATTATCGTAGATCAATATGAGTACAAGTACCCCGCTATCAAGGATTTGAAAAAGCCCTGT
ATAACCTTGGGGAAAGCCCCTGACTTAAACAAAGCATACAAGTCAGTCTTGTCAGGCATG
AACGCCGCCAAACTTGATCCTGATGATGTATGTTCCTACTTGGCAGCAGCAATGCAGTTC
TTTGAGGGGATATGTCCAGAAGACTGGACCAGCTATGGGATCCTGATTGCACGAAAAGGA
GATAAAATCACCCCAGATTCTCTTGTGGAGATAAAGCGTACTGATGTAGAAGGGAATTGG
GCTCTGACAGGAGGCTTGGAACTGACAAGGGATCCCACTGTCTCCGAACATGCGTCTTTA
GTCGGTCTACTCTTGAGCCTGTATAGGTTGAGCAAAATATCAGGACAAAACACTGGCAAC
TATAAGACAAACATTGCAGATAGGATAGAGCAGATCTTCGAGACAGCCCCTTTTGTTAAA
ATCGTGGAACACCATACTCTAATGACAACTCACAAAATGTGTGCTAATTGGAGCACTATA
CCGAACTTCAGATTTTTGGCTGGAACGTATGACATGTTTTTCTCCCGGATTGAGCATCTG
TATTCAGCAATCAGAGTGGGCACAGTTGTCACTGCTTATGAAGACTGCTCAGGGCTGGTA
TCGTTTACCGGGTTCATTAAGCAGATTAATCTCACCGCAAGAGAAGCAATACTATATTTC
TTCCACAAAAACTTTGAGGAGGAAATAAGAAGAATGTTCGAGCCAGGGCAGGAGACAGCT
GTTCCTCACTCTTATTTTATACACTTCCGTTCACTAGGCTTGAGTGGAAAGTCTCCTTAT
TCGTCAAATGCCGTTGGTCATGTGTTCAATCTCATTCACTTTGTAGGATGCTACATGGGT
CAAGTCAGATCCCTCAATGCAACGGTCATTGCTGCCTGTGCTCCTCATGAGATGTCTGTT
TTAGGGGGCTACCTGGGAGAGGAATTCTTCGGGAAAGGGACCTTTGAAAGAAGATTCTTT
AGAGATGAGAAAGAACTTCGAGAATATGAAGAGGCCGAACTAACGAAGACTGACGTGGCC
CTTGCAGATGATGGAACTGTCAACTCTGATGACGAGGACTACTTCTCCGGTGAGACCAGA
AGTCCGGAAGCTGTTTATACTCGAATCATGATGAATGGAGGTCGGCTGAAGAAATCACAT
GTACGGAGATATGTCTCAGTCAGTTCCAATCATCAAGCTCGTCCAGGCTCATTCGCCGAG
TTCCTAAACAAGACATATTCGAGTGACTCGTGA
>6333PvePIa_Brazil_L_vetulus_2005
------------------GTGTTCAAAGTCAATCATCAGGTGGTCTCTTTGAAGCCTGAG
ATTATCGTAGATCAGTATGAGTACAAATACCCTGCTATCAAGGATTTGAAAAAACCCTGT
ATAACCTTAGGGAAAGCCCCTGACTTAAACAAAGCATACAAGTCAGTTTTATCAGGCATG
AACGCCGCCAAACTTGATCCTGATGATGTATGTTCCTACTTGGCAGCAGCAATGCAGTTC
TTTGAAGGAACATGTCCGGAAGACTGGACCAGCTATGGAATCCTGATTGCACGAAAAGGA
GATAAAATCACCCCAGATTCTCTTGTGGAGATAAAGCGTACTGATGTAGAGGGGAATTGG
GCTCTGACAGGAGGCATGGAACTGACAAGGGACCCCACTGTCTCCGAACATGCGTCTTTA
GTCGGTCTTCTCTTGAGCCTGTATAGGTTGAGCAAAATATCAGGACAAAACACCGGCAAC
TATAAGACAAACATTGCAGATAGGATAGAGCAGATCTTTGAGACAGCCCCGTTTGTTAAA
ATCGTGGAACACCATACTCTAATGACAACTCACAAAATGTGTGCTAATTGGAGCACTATA
CCGAACTTCAGATTTTTGGCTGGAACCTACGACATGTTTTTCTCCCGGATTGAGCATCTG
TATTCAGCGATCAGAGTGGGCACAGTCGTCACTGCTTATGAGGACTGCTCTGGGCTGGTG
TCGTTTACAGGGTTCATAAAGCAGATTAATCTCACCGCAAGAGAGGCAATACTCTATTTC
TTCCACAAAAACTTTGAGGAAGAGATAAGAAGAATGTTCGAGCCGGGGCAGGAAACAGCT
GTTCCTCACTCTTATTTCATCCACTTCCGTTCACTTGGCTTGAGTGGAAAGTCTCCTTAT
TCATCAAATGCTGTTGGTCATGTTTTCAATCTCATTCACTTTGTCGGATGCTACATGGGT
CAAGTCAGATCCCTCAATGCAACGGTAATTACTGCCTGCGCTCCTCATGAGATGTCTGTT
CTAGGGGGCTACCTGGGAGAGGAATTCTTCGGGAAAGGGACATTTGAAAGAAGATTCTTT
AGAGATGAAAAAGAACTTCGAGAATATGAAGCGGCCGAGCTGACGAAGACTGACGTGGCC
TTGGCAGACGATGGAACTGTCAACTCCGATGATGAGGACTACTTCTCCGGTGAAACCAGA
AGTCCAGAAGCTGTTTATACTCGAATCATGATGAATGGAGGTCGACTGAAGAGATCGCAT
ATAAGGAGATACGTCTCAGTCAGTTCCAATCATCAAGCCCGTCCAGGCTCGTTCGCTGAG
TTCCTAAACAAGACATATTCAAGTGACTCGTAA
>6050dgSE_Brazil_Dog_2005
------------------GTGTGTAAAGTCAATAATCAGGTGGTCTCTTTGAAGCCTGAG
ATTATCGTGGATCAATATGAGTACAAGTACCCTGCTATCAAAGATTTGAAAAAGCCCTGT
ATAACCTTGGGGAAAGCCCCCGACTTAAACAAAGCATACAAGTCAGTTTTATCAGGCATG
AACGCCGCCAAACTGGATCCTGATGATGTATGTTCCTACTTGGCAGCAGCAATGCAGTTC
TTTGAGGGGACATGTCCGGAAGACTGGACCAGCTATGGAATCCTGATTGCACGGAAAGGC
GATAAGATCACCCCAGATTCTCTTGTGGAGATAAAGCGTACTGATGTAGAGGGGAATTGG
GCCCTGACAGGAGGCATAGAACTGACAAGGGACCCTACTGTCTCCGAGCATGCATCTTTA
GTTGGTCTTCTCTTAAGCCTGTATAGGCTGAGCAAAATATCAGGACAAAACACCGGCAAC
TACAAGACAAACATTGCAGATAGGATAGAGCAGATTTTCGAGACAGCCCCTTTTGTTAAA
ATCGTGGAGCACCATACTCTAATGACAACTCACAAAATGTGCGCCAATTGGAGCACTATA
CCGAACTTCAGATTTTTGGCCGGGACCTATGACATGTTTTTCTCCCGGATTGAGCATCTA
TATTCAGCAATCAGGGTAGGCACAGTTGTCACCGCTTATGAAGACTGTTCAGGGCTGGTA
TCGTTTACAGGGTTTATAAAGCAGATTAATCTCACCGCAAGAGAAGCAATACTATATTTC
TTCCACAAGAACTTTGAGGAAGAGATAAGAAGAATGTTCGAGCCAAGGCAGGAGACAGCT
GTTCCTCACTCCTATTTCATCCACTTCCGTTCACTAGGCTTGAGTGGAAAGTCTCCTTAT
TCATCAAATGCCGTCGGTCATGTGTTCAATCTCATTCACTTTGTTGGATGCTACATGGGT
CAAATCAGATCCCTTAATGCAACGGTTATTACCGCCTGTGCTCCTCATGAGATGTCTGTT
CTAGGGGGCTATCTTGGAGAGGAATTCTTCGGAAAAGGGACGTTTGAAAGAAGATTCTTT
AGAGATGAAAAAGAACTTCGAGAATATGAGGCGGCTGAACTAATAAAGACTGACGTGGCA
CTGGCAGATGACGGAACTGTCAACTCCGACGACGAGGACTACTTCTCCGGTGAGACCAGA
AGTCCAGAAGCTGTTTATACTCGAATCATGATGAATGGAGGTCGACTGAAGAGATCGCAT
ATTCGGAGATATGTCTCAGTCAGTTCCAATCATCAAACCCGTCCAGGCTCATTCGCTGAG
TTCCTAAACAAGACTTATTCGAGTGACTCATAA
>6049dgSE_Brazil_Dog_2005
------------------GTGTGTAAAGTCAATAATCAGGTGGTCTCTTTGAAGCCTGAG
ATTATCGTGGATCAATATGAGTACAAGTACCCTGCTATCAAAGATTTGAAAAAGCCCTGT
ATAACCTTGGGGAAAGCCCCCGACTTAAACAAAGCATACAAGTCAGTTTTATCAGGAATG
AACGCCGCCAAACTGGATCCTGATGATGTATGTTCCTACTTGGCAGCAGCAATGCAGTTC
TTTGAGGGGACATGTCCGGAAGACTGGACCAGCTATGGAATCCTGATTGCACGGAAAGGC
GATAAGATCACCCCAGATTCTCTTGTGGAGATAAAGCGTACTGATGTAGAGGGGAATTGG
GCCCTGACAGGAGGCATAGAACTGACAAGGGACCCTACTGTCTCCGAGCATGCATCTTTA
GTTGGTCTTCTCTTAAGCCTGTATAGGCTGAGCAAAATATCAGGACAAAACACCGGCAAC
TACAAGACAAACATTGCAGATAGGATAGAGCAGATTTTCGAGACAGCCCCTTTTGTTAAA
ATCGTGGAGCACCATACTCTAATGACAACTCACAAAATGTGTGCCAATTGGAGCACTATA
CCGAACTTCAGATTTTTGGCCGGGACCTATGACATGTTTTTCTCCCGGATTGAGCATCTA
TATTCAGCAATCAGGGTAGGCACAGTTGTCACCGCTTATGAAGACTGTTCAGGGCTGGTA
TCGTTTACAGGGTTTATAAAGCAGATTAATCTCACCGCAAGAGAAGCAATACTATATTTC
TTCCACAAGAACTTTGAGGAAGAGATAAGAAGAATGTTCGAGCCAGGGCAGGAGACAGCA
GTTCCTCACTCCTATTTCATCCACTTCCGTTCACTAGGCTTGAGTGGAAAGTCTCCTTAT
TCATCAAATGCCGTCGGTCATGTGTTCAATCTCATTCACTTTGTTGGATGCTACATGGGT
CAAGTCAGATCCCTTAATGCAACGGTTATTACCGCCTGTGCTCTTCATGAGATGTCTGTT
CTAGGGGGCTATCTTGGAGAGGAATTCTTCGGAAAAGGGACGTTTGAAAGAAGATTCTTT
AGAGATGAAAAAGAACTTCGAGAATATGAGGCGGCTGAACTAATAAAGACTGACGTGGCA
CTGGCAGATGACGGAACTGTCAACTCCGACGACGAGGACTACTTCTCCGGTGAGACCAGA
AGTCCAGAAGCTGTTTATACTCGAATCATGATGAATGGAGGTCGACTGAAGAGATCGCAT
ATTCGGAGATATGTCTCAGTCAGTTCCAATCATCAAACCCGTCCAGGCTCATTCGCTGAG
TTCCTAAACAAGACTTATTCGAGTGACTCATAA
>10565dgPB_Brazil_Dog_2003
------------------GTGTGTAAAGTCAATAATCAGGTGGTCTCTTTGAAGCCGGAG
ATTATCGTGGATCAATATGAGTACAAGAACCCTGCTATCAAGGATTTGAAAAAGCCCTGT
ATAACCTTGGGGAAAGCTCCCGACTTAAACAAAGCATACAAGTCAGTTTTATCAGGCATG
AACGCCGCCAAACTGGATCCTGATGATGTATGTTCCTACTTGGCAGCAGCAATGCAGTTC
TTTGAGGGGACATGTCCGGAAGACTGGACCAGCTATGGAATCCTGATTGCACGGAAAGGC
GATAAGATCACCCCAGAATCTCTTGTGGAGATAAAGCGCACTGATGTAGAGGGGAATTGG
GCCTTGACAGGAAGCATAGAACTGACAAGGGACCCTACTGTCTCCGAGCATGCGTCTTTA
GTTGGTCTTCTCTTAAGCCTGTATAGGCTGAGCAAAATATCAGGACAAAACACCGGCAAC
TATAAGACAAACATTGCAGATAGGATAGAGCAGATTTTCGAGACAGCCCCTTTTGTTAAA
ATCGTGGAGCACCATACTCTAATGACAACTCACAAAATGTGTGCCAATTGGAGCACTATA
CCGAACTTCAGATTTTTGGCTGGGACCTACGACATGTTTTTCTCCCGGATTGAGCATCTA
TATTCAGCAATCAGGGTAGGCACAGTTGTCACTGCTTATGAAGACTGCTCAGGGCTGGTA
TCGTTTACAGGGTTCATAAAGCAGATTAATCTCACCGCAAGAGAAGCAATACTATATTTC
TTCCACAAGAACTTTGAGGAAGAGATAAGAAGAATGTTCGAGCCAGGGCAGGAGACAGCT
GTTCCTCACTCTTATTTCATCCACTTCCGTTCACTAGGCTTGAGTGGAAAGTCTCCTTAT
TCATCAAATGCCGTTGGTCATGTGTTCAATCTCATTCATTTTGTCGGATGCTACATGGGT
CAAGTCCGATCCCTTAATGCAACAGTTATTGCCGCCTGTGCCCCTCATGAGATGTCTGTT
CTAGGGGGCTATCTTGGAGAGGAATTCTTCGGGAAAGGGACGTTTGAAAGAAGATTCTTT
AGAGATGAAAAAGAGCTTCGAGAATATGAGGCGGCTGAACTAATAAAGACTGACGTGGCA
CTGGCAGACGACGGAACTGTCAACTCCGACGACGAGGACTACTTCTCCGGTGAGACCAGA
AGTCCAGAGGCTGTTTATACTCGAATCATGATGAAAGGAGGTCGACTGAAGAGATCGCAT
ATTCGGAGATATGTCTCAGTCAGTTCCAATCATCAAACCCGTCCAGGCTCGTTCGCTGAG
TTCCTAAACAAGACCTATTCGAGTGACTCATAA
>10561dgPB_Brazil_Dog_2003
------------------GTGTGTAAAGTCAATAATCAGGTGGTCTCTTTGAAGCCGGAG
ATTATCGTGGATCAATATGAGTACAAGTACCCTGCTATCAAGGATTTGAAAAAGCCCTGT
ATAACCTTGGGGAAAGCTCCCGACTTAAACAAAGCATACAAGTCAGTTTTATCAGGCATG
AACGCCGCCAAACTGGATCCTGATGATGTATGTTCCTACTTGGCAGCAGCAATGCAGTTC
TTTGAGGGGACATGTCCGGAAGACTGGACCAGCTATGGAATCCTGATTGCACGGAAAGGC
GATAAGATCACCCCAGATTCTCTTGTGGAGATAAAGCGCACTGATGTAGAGGGGAATTGG
GCCTTGACAGGAAGCATAGAACTGACAAGGGACCCTACTGTCTCCGAGCATGCGTCTTTA
GTTGGTCTTTTCTTAAGCCTGTATAGGCTGAGCAAAATATCAGGACAAAACACCGGCAAC
TATAAGACAAACATTGCAGATAGGATAGAGCAGATTTTCGAGACAGCCCCTTTTGTTAAA
ATCGTGGAGCACCATACTCTAATGACAACTCACAAAATGTGTGCCAATTGGAGCACTATA
CCGAACTTCAGATTTTTGGCTGGGACCTACGACATGTTTTTCTCCCGGATTGAGCATCTA
TATTCAGCAATCAGGGTAGGCACAGTTGTCACTGCTTATGAAGACTGCTCAGGGCTGGTA
TCGTTTACAGGGTTCATAAAGCAGATTAATCTCACCGCAAGAGAAGCAATACTATATTTC
TTCCACAAGAACTTTGAGGAAGAGATAAGAAGAATGTTCGAGCCAGGGCAGGAGACAGCT
GTTCCTCACTCTTATTTCATCCACTTCCGTTCACTAGGCTTGAGTGGAAAGTCTCCTTAT
TCATCAAATGCCGTTGGTCATGTGTTCAATCTCATTCACTTTGTTGGATGCTACATGGGT
CAAGTCAGATCCCTTAATGCAACGGTTATTACCGCCTGTGCTCCTCATGAGATGTCTGTT
CTAGGGGGCTATCTTGGAGAGGAATTCTTCGGAAAAGGGACGTTTGAAAGAAGATTCTTT
AGAGATGAAAAAGAACTTCGAGAATATGAGGCGGCTGAACTGATAAAGACTGACGTGGCA
CTGGCAGATGACGGAACTGTCAACTCCGACGACGAGGACTACTTCTCCGGTGAGACCAGA
AGTCCAGAGGCTGTTTATACTCGAATCATGATGAATGGAGGTCGACTGAAGAGATCGCAT
ATTCGGAGATATGTCTCAGTCAGTTCCAATCATCAAACCCGTCCAGGCTCGTTCGCTGAG
TTCCTAAACAAGACCTATTCGAGTGACTCATAA
>9372dgPI_Brazil_Dog_2005
------------------GTGTGTAAAGTCAATAATCAGGTGGTCTCTTTGAAGCCTGAG
ATTATCGTGGATCAATATGAGTACAAGTACCCTGCTATCAAAGACTTGAAAAAGCCCTGT
ATAACCTTGGGGAAAGCCCCCGACTTAAACAAAGCATACAAGTCAGTTTTATCAGGCATG
AACGCCGCCAAACTGGATCCTGATGATGTATGTTCCTACCTGGCAGCAGCAATGCAGTTC
TTTGAGGGGACATGTCCGGAAGACTGGACCAGCTATGGAATCCTGATTGCACGAAAAGGC
GATAAGATCACCCCAGATTCTCTTGTGGAGATAAAGCGTACTGATGTGGAGGGGAATTGG
GCCCTGACAGGAGGCATAGAACTGACAAGGGACCCTACTGTCTCCGAGCATGCGTCTTTA
GTTGGTCTTCTTTTAAGCCTATATAGGCTGAGCAAAATATCAGGACAAAACACCGGCAAC
TATAAGACAAACATTGCAGATAGGATAGAGCAGATTTTTGAGACAGCCCCTTTTGTTAAA
ATCGTGGAGCACCACACTCTAATGACAACTCACAAAATGTGTGCCAATTGGAGCACTATA
CCGAACTTCAGATTTTTGGCTGGGACCTACGACATGTTTTTCTCCCGGATTGAGCATCTA
TATTCAGCAATCAGGGTAGGCACAGTTGTCACTGCTTATGAAGACTGCTCAGGGCTGGTA
TCGTTTACAGGGTTCATAAAACAGATTAATCTCACCGCAAGAGAAGCAATACTATATTTC
TTCCACAAGAACTTTGAAAAAGAGATAAGAAGAATGTTCGAGCCCGGGCAAGAGACAGCT
GTTCCTCACTCTTATTTCATCCACTTCCGTTCACTAGGCTTGAGTGGAAAGTCTCCTTAT
TCATCAAATGCCGTTGGTCATGTGTTCAATCTCATTCACTTTGTTGGATGCTACATGGGT
CAAGTCAGATCCCTTAATGCAACAGTTATTGCCGCCTGTGCCCCTCATGAGATGTCTGTT
CTAGGGGGCTATCTTGGAGAGGAATTCTTCGGGAAAGGGACGTTTGAAAGAAGATTCTTT
AGAGATGAAAAAGAGCTTCGAGAATATGAGGCGGCTGAACTAATAAAGACTGACGTGGCA
CTGGCAGACGACGGAACTGTCAACTCCGACGACGAGGACTACTTCTCCGGTGAGACTAGA
AGTCCAGAAGCTGTTTATACTCGAATCATGATGAATGGAGGTCGACTGAAGAGATCGCAT
ATTCGGAGATATGTCTCAGTCAGTTCAAATCATCAAACCCGTCCAGGCTCATTCGCTGAG
TTCCTAAACAAGACGTATTCAAGTGACTCATAA
>9371dgPI_Brazil_Dog_2005
------------------GTGTTTAAAGTCAATAATCAGGTGGTCTCTTTGAAGCCTGAG
ATTATCGTGGATCAATATGAGTACAAGTACCCTGCTATCAAAGACTTGAAAAAGCCCTGT
ATAACCTTGGGGAAAGCCCCCGACTTAAACAAAGCATACAAGTCAGTTTTATCAGGCATG
AACGCCGCCAAACTGGATCCTGATGATGTATGTTCCTACCTGGCAGCAGCAATGCAGTTC
TTTGAGGGGACATGTCCGGAAGACTGGACCAGCTATGGAATCCTGATTGCACGAAAAGGC
GATAAGATCACCCCAGATTCTCTTGTGGAGATAAAGCGTACTGATGTGGAGGGGAATTGG
GCCCTGACAGGAGGCATAGAACTGACAAGGGACCCTACTGTCTCCGAGCATGCGTCTTTA
GTTGGTCTTCTTTTAAGCCTATATAGGCTGAGCAAAATATCAGGACAAAACACCGGCAAC
TATAAGACAAACATTGCAGATAGGATAGAGCAGATTTTTGAGACAGCCCCTTTTGTTAAA
ATCGTGGAGCACCACACTCTAATGACAACTCACAAAATGTGTGCCAATTGGAGCACTATA
CCGAACTTCAGATTTTTGGCTGGGACCTACGACATGTTTTTCTCCCGGATTGAGCATCTA
TATTCAGCAATCAGGGTAGGCACAGTTGTCACTGCTTATGAAGACTGCTCAGGGCTGGTA
TCGTTTACAGGGTTCATAAAACAGATTAATCTCACCGCAAGAGAAGCAATACTATATTTC
TTCCACAAGAACTTTGAAGAAGAGATAAGAAGAATGTTCGAGCCCGGGCAAGAGACAGCT
GTTCCTCACTCTTATTTCATCCACTTCCGTTCACTAGGCTTGAGTGGAAAGTCTCCTTAT
TCATCAAATGCCGTTGGTCATGTGTTCAATCTCATTCACTTTGTGGGATGCTACATGGGT
CAAGTCAGATCCCTTAATGCAACAGTTATTGCCGCCTGTGCCCCTCATGAGATGTCTGTT
CTAGGGGGCTATCTTGGAGAGGAATTCTTCGGGAAAGGGACGTTTGAAAGAAGATTCTTT
AGAGATGAAAAAGAGCTTCGAGAATATGAGGCGGCTGAACTAATAAAGACTGACGTGGCA
CTGGCAGACGACGGAACTGTCAACTCCGACGACGAGGACTACTTCTCCGGTGAGACTAGA
AGTCCAGAAGCTGTTTATACTCGAATCATGATGAATGGAGGTCGACTGAAGAGATCGCAT
ATTCGGAGATATGTCTCAGTCAGTTCAAATCATCAAACCCGTCCAGGCTCATTCGCTGAG
TTCCTAAACAAGACGTATTCAAGTGACTCATAA
>9370dgPI_Brazil_Dog_2005
------------------GTGTGTAAAGTCAATAATCAGGTGGTCTCTTTGAAGCCTGAG
ATTATCGTGGATCAATATGAGTACAAGTACCCTGCTATCAAAGACTTGAAAAAGCCCTGT
ATAACCTTGGGGAAAGCCCCCGACTTAAACAAAGCATACAAGTCAGTTTTATCAGGCATG
AACGCCGCCAAACTGGATCCTGATGATGTATGTTCCTACCTGGCAGCAGCAATGCAGTTC
TTTGAGGGGACATGTCCGGAAGACTGGACCAGCTATGGAATCCTGATTGCACGAAAAGGC
GATAAGATCACCCCAGATTCTCTTGTGGAGATAAAGCGTACTGATGTGGAGGGGAATTGG
GCCCTGACAGGAGGCATAGAACTGACAAGGGACCCTACTGTCTCCGAGCATGCGTCTTTA
GTTGGTCTTCTTTTAAGCCTATATAGGCTGAGCAAAATATCAGGACAAAACACCGGCAAC
TATAAGACAAACATTGCAGATAGGATAGAGCAGATTTTTGAGACAGCCCCTTTTGTTAAA
ATCGTGGAGCACCACACTCTAATGACAACTCACAAAATGTGTGCCAATTGGAGCACTATA
CCGAACTTCAGATTTTTGGCTGGGACCTACGACATGTTTTTCTCCCGGATTGAGCATCTA
TATTCAGCAATCAGGGTAGGCACAGTTGTCACTGCTTATGAAGACTGCTCAGGGCTGGTA
TCGTTTACAGGGTTCATAAAACAGATTAATCTCACCGCAAGAGAAGCAATACTATATTTC
TTCCACAAGAACTTTGAAGAAGAAATAAGAAGAATGTTCGAGCCCGGGCAAGAGACAGCT
GTTCCTCACTCTTATTTCATCCACTTCCGTTCACTAGGCTTGAGTGGAAAGTCTCCTTAT
TCATCAAATGCCGTTGGTCATGTGTTCAATCTCATTCACTTTGTTGGATGCTACATGGGT
CAAGTCAGATCCCTTAATGCAACAGTTATTGCCGCCTGTGCCCCTCATGAGATGTCTGTT
CTAGGGGGCTATCTTGGAGAGGAATTCTTCGGGAAAGGGACGTTTGAAAGAAGATTCTTT
AGAGATGAAAAAGAGCTTCGAGAATATGAGGCGGCTGAACTAATAAAGACTGACGTGGCA
CTGGCAGACGACGGAACTGTCAACTCCGACGACGAGGACTACTTCTCCGGTGAGACTAGA
AGTCCAGAAGCTGTTTATACTCGAATCATGATGAATGGAGGTCGACTGAAGAGATCGCAT
ATTCGGAGATATGTCTCAGTCAGTTCAAATCATCAAACCCGTCCAGGCTCATTCGCTGAG
TTCCTAAACAAGACGTATTCAAGTGACTCATAA
>9369dgPI_Brazil_Dog_2005
------------------GTATTCAAAGTCAATAATCAGGTGGTCTCTTTGAAGCCTGAG
ATTATCGTGGATCAATATGAGTACAAGTACCCTGCTATCAAAGACTTGAAAAAGCCCTGT
ATAACCTTGGGGAAAGCCCCCGACTTAAACAAAGCATACAAGTCAGTTTTATCAGGCATG
AACGCCGCCAAACTGGATCCTGATGATGTATGTTCCTACCTGGCAGCAGCAATGCAGTTC
TTTGAGGGGACATGTCCGGAAGACTGGACCAGCTATGGAATCCTGATTGCACGAAAAGGC
GATAAGATCACCCCAGATTCTCTTGTGGAGATAAAGCGTACTGATGTGGAGGGGAATTGG
GCCCTGACAGGAGGCATAGAACTGACAAGGGACCCTACTGTCTCCGAGCATGCGTCTTTA
GTTGGTCTTCTTTTAAGCCTATATAGGCTGAGCAAAATATCAGGACAAAACACCGGCAAC
TATAAGACAAACATTGCAGATAGGATAGAGCAGATTTTTGAGACAGCCCCTTTTGTTAAA
ATCGTGGAGCACCACACTCTAATGACAACTCACAAAATGTGTGCCAATTGGAGCACTATA
CCGAACTTCAGATTTTTGGCTGGGACCTACGACATGTTTTTCTCCCGGATTGAGCATCTA
TATTCAGCAATCAGGGTAGGCACAGTTGTCACTGCTTATGAAGACTGTTCAGGGCTGGTA
TCGTTTACAGGGTTCATAAAACAGATTAATCTCACCGCAAGAGAAGCAATACTATATTTC
TTCCACAAGAACTTTGAAGAAGAGATAAGAAGAATGTTCGAGCCCGGGCAAGAGACAGCT
GTTCCTCACTCTTATTTCATCCACTTCCGTTCACTAGGCTTGAGTGGAAAGTCTCCTTAT
TCATCAAATGCCGTTGGTCATGTGTTCAATCTCATTCACTTTGTGGGATGCTACATGGGT
CAAGTCAGATCCCTTAATGCAACAGTTATTGCCGCCTGTGCCCCTCATGAGATGTCTGTT
CTAGGGGGCTATCTTGGAGAGGAATTCTTCGGGAAAGGGACGTTTGAAAGAAGATTCTTT
AGAGATGAAAAAGAGCTTCGAGAATATGAGGCGGCTGAACTAATAAAGACTGACGTGGCA
CTGGCAGACGACGGAACTGTCAACTCCGACGACGAGGACTACTTCTCCGGTGAGACTAGA
AGTCCAGAAGCTGTTTATACTCGAATCATGATGAATGGAGGTCGACTGAAGAGATCGCAT
ATTCGGAGATATGTCTCAGTCAGTTCAAATCATCAAACCCGTCCAGGCTCATTCGCTGAG
TTCCTAAACAAGACGTATTCAAGTGACTCATAA
>6975CthPEa_Brazil_C_thous_2005
------------------GTGTTCAAAGTCAATAATCAGGTGGTTTCTTTGAAGCCTGAG
ATTATCGTAGATCAGTATGAGTACAAATACCCTGCTATCAGGGATTTGAAAAAACCCTGT
ATAACCTTAGGGAAAGCCCCTGACTTAAACAAAGCATACAAGTCAGTTTTATCAGGCATG
AACGCTGCCAAACTTGATCCTGATGATGTATGTTCCTACCTGGCAGCCTCAATGCAGTTC
TTTGAGGGGACATGTCCGGAAGACTGGACCAGCTATGGAATCCTGATTGCACGAAAAGGA
GATAAGATTACCCCAGATTCTCTTGTGGAGATAAAGCGTACTGATGTAGAGGGGAATTGG
GCTTTGACAGGAGGCATGGAATTGACAAGGGACCCCACTGTCTCCGAACATGCGTCTTTG
GTCGGTCTTCTCTTGAGCTTGTATAGGTTGAGCAAAATATCAGGACAAAACACCGGCAAC
TATAAGACAAACATTGCAGACAGGATAGAGCAGATCTTTGAGACAGCCCCTTTTGTTAAA
ATCGTGGAACACCATACTCTCATGACAACTCACAAAATGTGTGCTAATTGGAGCACTATA
CCGAACTTCCGATTTTTGGCTGGAACCTACGACATGTTTTTCTCCCGGATTGAGCATCTG
TATTCAGCAATCAGAGTGGGCACAGTCGTCACTGCTTATGAGGACTGCTCGGGGCTGGTA
TCGTTTACAGGGTTCATAAAGCAGATTAATCTCACCGCAAGAGAAGCAATACTCTATTTC
TTCCACAAAAACTTTGAGGAAGAGATAAGAAGAATGTTCGAGCCAGGGCAGGAGACAGCT
GTTCCTCACTCTTATTTCATCCACTTCCGTTCACTTGGCTTAAGTGGAAAGTCCCCTTAT
TCATCAAATGCTGTTGGCCATGTGTTCAATCTCATCCACTTTGGCGGATGCTACATGGGT
CAAGTCAGATCCCTCAATGCAACGGTGATTGCTGCCTGCGCTCCTCATGAGATGTCTGTT
CTAGGGGGCTACCTGGGAGAGGAATTCTTCGGGAAAGGGACCTTTGAAAGAAGATTCTTT
AGGGATGAAAAAGAACTTCGAGAATATGAAGCGGCCGAGATGACGAAGACTGACGTGGCC
TTAGCAGATGATGGAACTGTCAACTCCGATGACGAGGACTACTTCTCCGGTGAAACCAGA
AGTCCGGAAGCTGTTTATACTCGAATCATGATGAATGGAGGTCGACTGAAGAGATTGCAT
ATACGGAGATACGTCTCAGTCAGTTCTAATCATCAAGCCCGTCCAGGCTCATTCGCTGAG
TTCCTAAACAAGACATATTCAAGTGACTCGTAA
>6974CthPEa_Brazil_C_thous_2005
------------------GTGTTCAAAGTCAGTAATCAGGTGGTCTCTTTGAAGCCTGAG
ATTATCGTAGATCAATATGAGTACAAGTACCCTGCTATCAAGGATTTGAAAAAGCCCTGT
ATTACCTTGGGGAAAGCCCCCGACTTAAACAAAGCATACAAGTCAGTTTTGTCAGGCATG
AACGCCGCCAAACTTGATCCTGATGATGTATGTTCCTACTTGGCAGCAGCAATGCAGTTC
TTTGAGGGGACATGTCCGGAAGACTGGACCAGCTATGGAATCTTGATTGCACGAAAAGGA
GATAAAATCACCCCAGACTCTCTTGTGGAGATAAAGCGTACTGATGTAGAAGGGAGTTGG
GCTCTGACAGGAGGCTTGGAATTGACAAGGGACCCAACTGTCTCCGAACATGCGTCTTTA
GTCGGTATTCTCTTGAGCCTGTATAGGTTGAGCAAAATATCAGGACAAAACACTGGCCAC
TATAAGACAAACATTGCAGATAGGATAGAGCAGATCTTCGAGACAGCCCCTTTTGTTAAA
ATCGTGGAACACCATACTCTAATGACAACTCACAAAATGTGTGCTAATTGGAGCACTATA
CCGAACTTCAGATTTTTGGCCGGAACCTACGACATGTTTTTCTCCCGGATTGAGCATCTG
TATTCAGCAATCAAAGTGGGCACAGTTGTCACTGCTTATGAGGACTGCTCAGGGCTGGTA
TCGTTTACTGGGTTCATTAAGCAGATTAATCTCACCGCAAGAGAAGCAATACTATATTTC
TTCCACAAAAACTTTGAGGAAGAAATAAGAAGAATGTTTGAGCCAGGACAGGAGACAGCT
GTTCCTCACTCCTATTTTATCCACTTCCGTTCACTAGGCTTGAGTGGAAAGTCTCCTTAT
TCATCAAATGCCGTTGGTCATGTTTTCAATCTCCTTCACTATGTAGGATGCCACATGGGT
CAAGTCAGATCACTCAATGCAACTGTCATTGCTGCCTGTGCTCCTCATAAGATGTCTGTT
CTAGGAGGCTACCTGGGAGAGGAATTCTTCGGGAAAGGGACCTTCGAAAGAAGATTCTTT
AGAGATGAGAAAGACCTTCGAGAATATGAAGAGGCCGAGCTGACGAAGACTGATGTGGCC
CTTGCAGATGATGGAACAGTTAACTCTGACGAGGAGGACTACTTCTCCGGTGAAACCAGA
AGTCCGGAAGCTGTTTATTCTCGAATCATCATGAATGGAGGTCGGTTGAAGAAATCTCAT
ATCCGGAGATATGTATCAGTCAGTTCCAATCATCAAGCTCGTCCAGGCTCATTCGCTGAG
TTCCTAAACAAGACATATTCGAGTGACTCGTGA
>6968dgPEa_Brazil_Dog_2005
------------------GTGTGTAAAGTCAATAATCAGGTGGTCTCTTTGAAGCCTGAG
ATTATCGTGGATCAATATGAGTACAAGTACCCTGCTATCAAGGATTTGAAAAAGCCCTGT
ATAACCTTGGGGAAAGCCCCTGACTTAAACAAAGCATACAAGTCAGTTTTATCAGGCATG
AACGCCGCCAAACTGGATCCTGATGATGTATGTTCCTACTTGGCAGCAGCAATGCAGTTC
TTTGAGGGGACATGTCCGGAAGACTGGACCAGCTATGGAATCCTGATTGCACGAAAAGGC
GATAAGATCACCCCAGATTCTCTTGTGGAGATAAAGCGTACTGATGTAGAGGGGAATTGG
GCCCTGACAGGAGGCATAGAACTGACAAGGGACCCCACTGTCTCCGAACATGCGTCTTTA
GTCGGTCTTCTCTTAAGCCTGTATAGGCTGAGCAAAATATCAGGACAAAACACCGGCAAC
TATAAGACAAACATTGCAGATAGGATAGAGCAGATTTTTGAGACAGCCCCTTTTGTTAAA
ATCGTGGAACATCATACTCTAATGACAACTCACAAAATGTGTGCCAATTGGAGCACTATA
CCGAACTTCAGATTTTTGGCTGGAACCTACGACATGTTTTTCTCCCGGATTGAGCATCTA
TATTCAGCAATCAGGGTAGGCACAGTTGTCACTGCTTATGAAGACTGCTCAGGGCTGGTA
TCGTTTACAGGGTTCATAAAGCAGATTAATCTCACCGCAAGAGAAGCAATACTATATTTC
TTCCACAAGAACTTTGAGGAAGAAATAAGAAGAATGTTCGAGCCAGGGCAGGAGACAGCT
GTTCCTCACTCTTATTTCATCCACTTCCGTTCACTAGGCTTGAGTGGAAAGTCTCCTTAT
TCATCAAATGCCGTTGGTCATGTGTTCAATCTCATTCACTTTGTTGGATGCTACATGGGT
CAAGTCAGATCCCTTAATGCAACAGTTATTGCCGCCTGTGCTCCTCATGAGATGTCTGTT
CTAGGGGGCTATCTGGGAGAGGAATTCTTCGGGAAAGGGACGTTTGAAAGAAGATTCTTT
AGAGATGAAAAAGAACTTCGAGAATATGAGGCGGCTGAACTGATGAAGACTGACGTGGCA
CTGGCAGATGACGGAACTGTCAACTCTGACGACGAGGACTACTTCTCCGGTGAAACCAGA
AGTCCGGAAGCTGTTTATACTCGAATCATGATGAATGGAGGTCGGTTGAAGAGATCGCAT
ATTCGGAGATATGTCTCAGTCAGTTCCAATCATCAAACCCGTCCAGGCTCATTCGCCGAG
TTCCTAAACAAGACATATTCGAGTGACTCATAA
>6129CthPI_Brazil_C_thous_2004
------------------GTGTTCAAAGTCAATCATCAGGTGGTCTCTTTGAAGCCTGAG
ATTATCGTAGATCAGTATGAGTACAAGTACCCTGCTATCAAGGATTTGAAAAAACCCTGT
ATAACCCTAGGGAAAGCCCCTGACTTAAACAAAGCATACAAGTCAGTTTTATCAGGCATG
AACGCCGCCAAACTTGATCCTGATGATGTATGTTCCTACTTGGCAGCAGCAATGCAGTTC
TTTGAAGGAACATGTCCGGAAGACTGGACCAGCTATGGAATCCTGATTGCACGAAAAGGA
GATAAAATCACCCCAGATTCTCTTGTGGAGATAAAGCGTACTGATGTAGAGGGGAATTGG
GCTCTGACAGGAGGCATGGAACTGACAAGGGACCCCACTGTCTCCGAACATGCGTCTTTA
GTCGGTCTTCTCTTGAGCCTGTATAGGTTGAGCAAAATATCAGGGCAAAACACCGGCAAC
TATAAGACAAACATTGCAGATAGGATAGAGCAGATCTTTGAGACAGCCCCGTTTGTTAAA
ATCGTGGAACACCATACTCTAATGACAACTCACAAAATGTGTGCTAATTGGAGCACTATA
CCGAACTTCAGATTTTTGGCTGGAACCTACGACATGTTTTTCTCCCGGATTGAGCATCTG
TATTCAGCGATCAGAGTGGGCACAGTCGTCACTGCTTATGAGGACTGCTCTGGGCTGGTG
TCGTTTACAGGGTTCATAAAGCAGATTAATCTCACCGCAAGAGAGGCAATACTCTATTTC
TTCCACAAAAACTTTGAGGAAGAGATAAGAAGAATGTTCGAGCCGGGGCAGGAAACAGCT
GTTCCTCACTCTTATTTCATCCACTTCCGTTCACTTGGCTTGAGTGGAAAGTCTCCTTAT
TCATCAAATGCTGTTGGTCATGTTTTCAATCTCATTCACTTTGTCGGATGCTACATGGGT
CAAGTCAGATCCCTCAATGCAACGGTAATTACTGCCTGCGCTCCTCATGAGATGTCTGTT
CTAGGGGGCTACCTGGGAGAGGAATTCTTCGGGAAAGGGACATTTGAAAGAAGATTCTTT
AGAGATGAAAAAGAACTTCGAGAATATGAAGCGGCCGAGCTGACGAAGACTGACGTGGCC
TTGGCAGACGATGGAACTGTCAACTCCGATGATGAGGACTACTTCTCCGGTGAAACCAGA
AGTCCAGAAGCTGTTTATACTCGAATCATGATGAATGGAGGTCGACTGAAGAGATCGCAT
ATAAGGAGATACGTCTCAGTCAGTTCCAATCATCAAGCCCGTCCAGGCTCGTTCGCTGAG
TTCCTAACAAAGACATATTCAAGTGACTCGTAA
>4371PvePIa_Brazil_L_vetulus_2005
------------------GTGTTCAAAGTCAATCATCAGGTGGTCTCTTTGAAGCCTGAG
ATTATCGTAGATCAGTATGAGTACAAATACCCTGCTATCAAGGATTTGAAAAAACCCTGT
ATAACCTTAGGGAAAGCCCCTGACTTAAACAAAGCATACAAGTCAGTTTTATCAGGCATG
AACGCCGCCAAACTTGATCCTGATGATGTATGTTCCTACTTGGCAGCAGCAATGCAGTTC
TTTGAAGGAACATGTCCGGAAGACTGGACCAGCTATGGAATCCTGATTGCACGAAAAGGA
GATAAAATCACCCCAGATTCTCTTGTGGAGATAAAGCGTACTGATGTAGAGGGGAATTGG
GCTCTGACAGGAGGCATGGAACTGACAAGGGACCCCACTGTCTCCGAACATGCGTCTTTA
GTCGGTCTTCTCTTGAGCCTGTATAGGTTGAGCAAAATATCAGGACAAAACACCGGCAAC
TATAAGACAAACATTGCAGATAGGATAGAGCAGATCTTTGAGACAGCCCCGTTTGTTAAA
ATCGTGGAACACCATACTCTAATGACAACTCACAAAATGTGTGCTAATTGGAGCACTATA
CCGAACTTCAGATTTTTGGCTGGAACCTACGACATGTTTTTCTCCCGGATTGAGCATCTG
TATTCAGCGATCAGAGTGGGCACAGTCGTCACTGCTTATGAGGACTGCTCTGGGCTGGTG
TCGTTTACAGGGTTCATAAAGCAGATTAATCTCACCGCAAGAGAGGCAATACTCTATTTC
TTCCACAAAAACTTTGAGGAAGAGATAAGAAGAATGTTCGAGCCGGGGCAGGAAACAGCT
GTTCCTCACTCTTATTTCATCCACTTCCGTTCACTTGGCTTGAGTGGAAAGTCTCGTTAT
TCATCAAATGCTGTTGGTCATGTTTTCAATCTCATTCACTTTGTCGGATGCTACATGGGT
CAAGTCAGATCCCTCAATGCAACGGTAATTACTGCCTGCGCTCCTCATGAGATGTCTGTT
CTAGGGGGCTACCTGGGAGAGGAATTCTTCGGGAAAGGGACATTTGAAAGAAGATTCTTT
AGAGATGAAAAAGAACTTCGAGAATATGAAGCGGCCGAGCTGACGAAGACTGACGTGGCC
TTGGCAGACGATGGAACTGTCAACTCCGATGATGAGGACTACTTCTCCGGTGAAACCAGA
AGTCCAGAAGCTGTTTATACTCGAATCATGATGAATGGAGGTCGACTGAAGAGATCGCAT
ATAAGGAGATACGTCTCAGTCAGTTCCAATCATCAAGCCCGTCCAGGCTCGTTCGCTGAG
TTCCTAAACAAGACATATTCAAGTGACTCGTAA
>4369CthPIa_Brazil_C_thous_2005
------------------GTGTTCAAAGTCAATCATCAGGTGGTCTCTTTGAAGCCTGAG
ATTATCGTAGATCAGTATGAGTACAAATACCCTGCTATCAAGGATTTGAAAAAACCCTGT
ATAACCTTAGGGAAAGCCCCTGACTTAAACAAAGCATACAAGTCAGTTTTATCAGGCATG
AACGCCGCCAAACTTGATCCTGATGATGTATGTTCCTACTTGGCAGCAGCAATGCAGTTC
TTTGAAGGAACATGTCCGGAAGACTGGACCAGCTATGGAATCCTGATTGCACGAAAAGGA
GATAAAATCACCCCAGATTCTCTTGTGGAGATAAAGCGTACTGATGTAGAGGGGAATTGG
GCTCTGACAGGAGGCATGGAACTGACAAGGGACCCCACTGTCTCCGAACATGCGTCTTTA
GTCGGTCTTCTCTTGAGCCTGTATAGGTTGAGCAAAATATCAGGACAAAACACCGGCAAC
TATAAGACAAACATTGCAGATAGGATAGAGCAGATCTTTGAGACAGCCCCGTTTGTTAAA
ATCGTGGAACACCATACTCTAATGACAACTCACAAAATGTGTGCTAATTGGAGCACTATA
CCGAACTTCAGATTTTTGGCTGGAACCTACGACATGTTTTTCTCCCGGATTGAGCATCTG
TATTCAGCGATCAGAGTGGGCACAGTCGTCACTGCTTATGAGGACTGCTCTGGGCTGGTG
TCGTTTACAGGGTTCATAAAGCAGATTAATCTCACCGCAAGAGAGGCAATACTCTATTTC
TTCCACAAAAACTTTGAGGAAGAGATAAGAAGAATGTTCGAGCCGGGGCAGGAAACAGCT
GTTCCTCACTCTTATTTCATCCACTTCCGTTCACTTGGCTTGAGTGGAAAGTCTCCTTAT
TCATCAAATGCTGTTGGTCATGTTTTCAATCTCATTCACTTTGTCGGATGCTACATGGGT
CAAGTCAGATCCCTCAATGCAACGGTAATTACTGCCTGCGCTCCTCATGAGATGTCTGTT
CTAGGGGGCTACCTGGGAGAGGAATTCTTCGGGAAAGGGACATTTGAAAGAAGATTCTTT
AGAGATGAAAAAGAACTTCGAGAATATGAAGCGGCCGAGCTGACGAAGACTGACGTGGCC
TTGGCAGACGATGGAACTGTCAACTCCGATGATGAGGACTACTTCTCCGGTGAAACCAGA
AGTCCAGAAGCTGTTTATACTCGAATCATGATGAATGGAGGTCGACTGAAGAGATCGCAT
ATAAGGAGATACGTCTCAGTCAGTTCCAATCATCAAGCCCGTCCAGGCTCGTTCGCTGAG
TTCCTAAACAAGACATATTCAAGTGACTCGTAA
>4372CthPI_Brazil_C_thous_2005
------------------GTGTTCAAAGTCAATCATCAGGTGGTCTCTTTGAAGCCTGAG
ATTATCGTAGATCAGTATGAGTACAAATACCCTGCTATCAAGGATTTGAAAAAACCCTGT
ATAACCTTAGGGAAAGCCCCTGACTTAAACAAAGCATACAAGTCAGTTTTATCAGGCATG
AACGCCGCCAAACTTGATCCTGATGATGTATGTTCCTACTTGGCAGCAGCAATGCAGTTC
TTTGAAGGAACATGTCCGGAAGACTGGACCAGCTATGGAATCCTGATTGCACGAAAAGGA
GATAAAATCACCCCAGATTCTCTTGTGGAGATAAAGCGTACTGATGTAGAGGGGAATTGG
GCTCTGACAGGAGGCATGGAACTGACAAGGGACCCCACTGTCTCCGAACATGCGTCTTTA
GTCGGTCTTCTCTTGAGCCTGTATAGGTTGAGCAAAATATCAGGACAAAACACCGGCAAC
TATAAGACAAACATTGCAGATAGGATAGAGCAGATCTTTGAGACAGCCCCGTTTGTTAAA
ATCGTGGAACACCATACTCTAATGACAACTCACAAAATGTGTGCTAATTGGAGCACTATA
CCGAACTTCAGATTTTTGGCTGGAACCTACGACATGTTTTTCTCCCGGATTGAGCATCTG
TATTCAGCGATCAGAGTGGGCACAGTCGTCACTGCTTATGAGGACTGCTCTGGGCTGGTG
TCGTTTACAGGGTTCATAAAGCAGATTAATCTCACCGCAAGAGAGGCAATACTCTATTTC
TTCCACAAAAACTTTGAGGAAGAGATAAGAAGAATGTTCGAGCCGGGGCAGGAAACAGCT
GTTCCTCACTCTTATTTCATCCACTTCCGTTCACTTGGCTTGAGTGGAAAGTCTCCTTAT
TCATCAAATGCTGTTGGTCATGTTTTCAATCTCATTCACTTTGTCGGATGCTACATGGGT
CAAGTCAGATCCCTCAATGCAACGGTAATTACTGCCTGCGCTCCTCATGAGATGTCTGTT
CTAGGGGGCTACCTGGGAGAGGAATTCTTCGGGAAAGGGACATTTGAAAGAAGATTCTTT
AGAGATGAAAAAGAACTTCGAGAATATGAAGCGGCCGAGCTGACGAAGACTGACGTGGCC
TTGGCAGACGATGGAACTGTCAACTCCGATGATGAGGACTACTTCTCCGGTGAAACCAGA
AGTCCAGAAGCTGTTTATACTCGAATCATGATGAATGGAGGTCGACTGAAGAGATCGCAT
ATAAGGAGATACGTCTCAGTCAGTTCCAATCATCAAGCCCGTCCAGGCTCGTTCGCTGAG
TTCCTAAACAAGACATATTCAAGTGACTCGTAA
>4367CthPIa_Brazil_C_thous_2005
------------------GTGTTCAAAGTCAATCATCAGGTGGTCTCTTTGAAGCCTGAG
ATTATCGTAGATCAGTATGAGTACAAATACCCTGCTATCAAGGATTTGAAAAAACCCTGT
ATAACCTTAGGGAAAGCCCCTGACTTAAACAAAGCATACAAGTCAGTTTTATCAGGCATG
AACGCCGCCAAACTTGATCCTGATGATGTATGTTCCTACTTGGCAGCAGCAATGCAGTTC
TTTGAAGGAACATGTCCGGAAGACTGGACCAGCTATGGAATCCTGATTGCACGAAAAGGA
GATAAAATCACCCCAGATTCTCTTGTGGAGATAAAGCGTACTGATGTAGAGGGGAATTGG
GCTCTGACAGGAGGCATGGAACTGACAAGGGACCCCACTGTCTCCGAACATGCGTCTTTA
GTCGGTCTTCTCTTGAGCCTGTATAGGTTGAGCAAAATATCAGGACAAAACACCGGCAAC
TATAAGACAAACATTGCAGATAGGATAGAGCAGATCTTTGAGACAGCCCCGTTTGTTAAA
ATCGTGGAACACCATACTCTAATGACAACTCACAAAATGTGTGCTAATTGGAGCACTATA
CCGAACTTCAGATTTTTGGCTGGAACCTACGACATGTTTTTCTCCCGGATTGAGCATCTG
TATTCAGCGATCAGAGTGGGCACAGTCGTCACTGCTTATGAGGACTGCTCTGGGCTGGTG
TCGTTTACAGGGTTCATAAAGCAGATTAATCTCACCGCAAGAGAGGCAATACTCTATTTC
TTCCACAAAAACTTTGAGGAAGAGATAAGAAGAATGTTCGAGCCGGGGCAGGAAACAGCT
GTTCCTCACTCTTATTTCATCCACTTCCGTTCACTTGGCTTGAGTGGAAAGTCTCCTTAT
TCATCAAATGCTGTTGGTCATGTTTTCAATCTCATTCACTTTGTCGGATGCTACATGGGT
CAAGTCAGATCCCTCAATGCAACGGTAATTACTGCCTGCGCTCCTCATGAGATGTCTGTT
CTAGGGGGCTACCTGGGAGAGGAATTCTTCGGGAAAGGGACATTTGAAAGAAGATTCTTT
AGAGATGAAAAAGAACTTCGAGAATATGAAGCGGCCGAGCTGACGAAGACTGACGTGGCC
TTGGCAGACGATGGAACTGTCAACTCCGATGATGAGGACTACTTCTCCGGTGAAACCAGA
AGTCCAGAAGCTGTTTATACTCGAATCATGATGAATGGAGGTCGACTGAAGAGATCGCAT
ATAAGGAGATACGTCTCAGTCAGTTCCAATCATCAAGCCCGTCCAGGCTCGTTCGCTGAG
TTCCTAAACAAGACATATTCAAGTGACTCGTAA
>1403CthPE_Brazil_C_thous_2002
------------------GTGTTCAAAGTCAATAATCAGGTGGTTTCTTTGAAGCCTGAG
ATTATCGTAGATCAGTATGAGTACAAATACCCTGCTATCAGGGATTTGAAAAAACCCTGT
ATAACCTTAGGGAAAGCCCCTGACTTAAACAAAGCATACAAGTCAGTTTTATCAGGCATG
AACGCTGCCAAACTTGATCCTGATGATGTATGTTCCTACCTGGCAGCTTCAATGCAGTTC
TTTGAGGGGACATGTCCGGAAGACTGGACCAGCTATGGAATCCTGATTGCACGAAAAGGA
GATAAGATTACCCCAGATTCTCTTGTGGAGATAAAGCGTACTGATGTAGAGGGGAATTGG
GCTTTGACAGGAGGCATGGAATTGACAAGGGACCCCACTGTCTCCGAACATGCGTCTTTA
GTCGGTCTTCTCTTGAGCTTGTATAGGTTGAGCAAAATATCAGGACAAAACACCGGCAAC
TATAAGACAAACATTGCAGACAGGATAGAGCAGATCTTTGAGACAGCCCCTTTTGTTAAA
ATCGTGGAACACCATACTCTCATGACAACTCACAAAATGTGTGCTAATTGGAGCACTATA
CCGAACTTCCGATTTTTGGCTGGAACCTACGACATGTTTTTCTCCCGGATTGAGCATCTG
TATTCAGCAATCAGAGTAGGCACAGTCGTCACTGCTTATGAGGACTGCTCGGGGCTGGTA
TCGTTTACAGGGTTCATAAAGCAAATTAATCTCACCGCAAGAGAAGCAATACTCTATTTC
TTCCACAAAAACTTTGAGGAAGAGATAAGAAGAATTTTCGAGCCAGGGCAGGAGACAGCT
GTTCCTCACTCTTATTTCATCCACTTCCGTTCACTTGGCTTAAGTGGAAAGTCCCCTTAT
TCATCAAATGCTGTTGGTCATGTGTTCAATCTCATCCACTTTGTCGGATGCTACATGGGT
CAAGTCAGATCCCTCAATGCAACGGTGATTACTGCCTGTGCTCCTCATGAGATGTCTGTT
CTAGGGGGCTACCTGGGAGAGGAATTCTTCGGGAAAGGGACCTTTGAAAGAAGATTCTTT
AGGGATGAAAAAGAACTTCGAGAATATGAAGCGGCCGAGATGACGAAGACTGACGTGGCC
TTAGCAGATGATGGAACTGTCAACTCCGATGACGAGGACTACTTCTCCGGTGAAACCAGA
AGTCCGGAAGCTGTTTATACTCGAATCATGATGAATGGAGGTCGACTGAAGAGATCGCAT
ATACGGAGATACGTCTCAGTCAGTTCTAATCATCAAGCCCGTCCAGGCTCATTCGCTGAG
TTCCTAAACAAGACATATTCAAGTGACTCGTAA
>1407CthPE_Brazil_C_thous_2002
------------------GTGTTCAAAGTCAATAATCAGGTGGTCTCTTTGAAGCCTGAG
ATTATCGTAGATCAATATGAGTACAAGTACCCTGCTATCAAGGATTTGAAAAAGCCCTGT
ATTACCTTGGGGAAAGCCCCCGACTTAAACAAAGCATACAAGTCAGTTTTGTCAGGCATG
AACGCCGCCAAACTTGATCCTGATGATGTATGTTCCTACTTGGCAGCAGCAATGCAGTTC
TTTGAAGGGACATGTCCGGAAGACTGGACCAGCTATGGAATCTTGATTGCACGAAAAGGA
GATAAAATCACCCCCGATTCTCTTGTGGAGATAAAGCGTACTGATGTAGAAGGGAGTTGG
GCTCTGACAGGAGGCTTGGAACTGACAAGGGACCCAACTGTCTCCGAACATGCGTCTTTA
GTCGGTCTTCTCTTGAGCCTGTATAGGTTGAGCAAAATATCAGGACAAAACACTGGCAAC
TATAAGACAAACATTGCAGATAGGATAGAGCAGATCTTCGAGACAGCCCCTTTTGTCAAA
ATCGTGGAACACCATACTCTAATGACAACTCACAAAATGTGTGCTAATTGGAGCACTATA
CCGAACTTCAGATTTTTGGCCGGAACCTACGACATGTTTTTCTCCCGGATTGAGCATCTG
TATTCAGCAATCAGAGTGGGCACAGTCGTCACTGCTTATGAAGACTGCTCAGGGCTGGTA
TCGTTTACAGGGTTCATTAAGCAGATTAATCTCACAGCAAGAGAAGCAATACTATATTTC
TTCCACAAAAACTTTGAGGAGGAAATAAGAAGAATGTTCGAGCCAGGGCAGGAGACAGCT
GTTCCTCACTCTTATTTCATCCACTTCCGTTCACTTGGCTTGAGTGGAAAGTCTCCTTAT
TCATCAAATGCCGTTGGTCATGTTTTCAATCTCATTCACTTTGTCGGATGTTACATGGGT
CAAGTCAGATCCCTCAATGCAACGGTCATTGCTGCCTGTGCCCCTCATGAGATGTCTGTT
ATAGGGGGCTACCTGGGAGAGGAATTCTTCGGGAAAGGGACCTTTGAAAGAAGATTCTTT
AGAGATGAGAAAGAACTTCGAGAATATGAAGAGGCCGAGCTGACGAAGACTGACGTGGCC
CTTGCAGATGATGGAACAGTTAACTCTGATGACGAGGACTACTTCTCCGGTGAAACCAGA
AGTCCGGAAGCTGTTTATACTCGAATCATAATGAATGGAGGTCGATTAAAGAAATCTCAT
ATACGGAGATATGTCTCAGTCAGTTCCAATCATCAAGCTCGTCCAGGCTCATTCGCCGAG
TTCCTAAACAAGCCATATTCGAGTGACTCGTGA
>9336CthBAa_Brazil_C_thous_2004
------------------GTGTTCAAAGTCAATCATCAAGTGGTCTCTTTGAAGCCTGAG
ATCATCGTAGATCAATATGAGTACAAGTACCCTGCTATCAAGGATTTGAAAAAACCCTGT
ATAACCTTAGGGAAAGCCCCTGACTTAAGCAAAGCGTACAAGTCAGTTTTGTCAGGCATG
AACGCCGCCAAACTTGATCCTGATGATGTGTGTTCCTACTTGGCAGCAGCAATGCAGTTC
TTTGAGGGGACATGTCCGGAAGACTGGACCAGCTATGGAATCCTGATTGCACGAAAAGGA
GATAAAATCACCCCAGATTCTCTTGTGGAGATAAAGCGTACTGATGTAGAAGGGAATTGG
GCTCTGACAGGAGGCATGGAACTGACAAGGGACCCCACTGTCTCCGAACATGCGTCTTTA
GTCGGTCTTCTCTTGAGCCTGTATAGGTTGAGCAAAATATCAGGACAAAACGGCGGCAAC
TATAAGACGAACATTGCAGATAGGATAGAGCAGATCTTCGAGACAGCCCCTTTTGTTAAA
ATTGTGGAGCACCATACTCTAATGACAACTCACAAAATGTGTGCCAACTGGAGTACTATA
CCGAACTTCAGATTCTTGGCTGGAACCTACGACATGTTTTTCTCCCGGATTGAGCATCTA
TATTCAGCCATCAGGGTAGGCACAGTTGTTACTGCTTATGAAGATTGCTCAGGGCTGGTA
TCGTTTACAGGGTTCATCAAGCAGATTAATCTCACCGCAAGAGAAGCAATACTATATTTC
TTCCACAAAAACTTTGAGGAAGAGATAAGAAGAATGTTCGAGCCAGGGCAGGAGACAGCT
GTCCCTCACTCTTATTTTATCCATTTCCGTTCACTAGGCTTGAGTGGAAAGTCTCCTTAT
TCATCAAATGCCGTTGGTCATGTTTTCAATCTCATTCACTTTGTCGGATGCTACATGGGT
CAAGTCAGATCCCTCAATGCAACGGTTATTGCTGCCTGTGCTCCTCATGAGATGTCTGTT
CTAGGGGGCTACCTGGGAGGAGAGTTCTTCGGGAAAGGGACGTTTGAAAGAAGATTCTTT
AGAGATGAGAAAGAACTTCGAGAATATGAAGCGGCCGAGCTGACGAAGACTGACGTGGCC
TTGGCAGATGATGGAACTGTCAACTCTGATGACGAGGATTACTTCTCCGGTGAAACCAGA
AGTCCGGAAGCTGTTTATACTCGAATCATGATGAATGGAGGTCGACTGAAGAGATCGCAT
ATACGGAGATATGTCTCAGTCAGTTCCAATCATCAAGCTCGTCCAGGCTCATTCGCCGAG
TTCCTAAACAAGACATATTCGAGTGACTCGTAA
>86001BRE_Brazil_Dog_1986
ATGGATGCCGACAAGATTGTGTTTAAAGTCAATAATCAGGTTGTCTCCTTGAAGCCTGAG
ATTATCGTGGATCAATATGAGTACAAGTACCCTGCTATCAAGGATTTGAAAAAGCCTTGT
ATAACCTTGGGGAAAGCCCCCGACTTAAACAAAGCATACAAGTCAGTTTTATCAGGCATG
AACGCCGCCAAACTGGATCCTGATGATGTATGTTCCTACTTGGCAGCAGCAATGCAGTTC
TTTGAGGGGACATGTCCGGAAGACTGGACCAGCTATGGAATCCTGATTGCACGAAAAGGA
GATAAAATCACCCCAGATTCTCTTGTGGAGATCAAGCGTACTGATGTAGAGGGGAATTGG
GCTCTGACAGGAGGCATAGAACTGACAAGAGACCCTACTGTCTCTGAGCATGCGTCTCTA
GTCGGTCTTCTCTTAAGCCTGTATAGGCTGAGCAAAATATCAGGACAAAATACTGGCAAC
TATAAGACAAACATTGCAGATAGGATAGAGCAGATTTTCGAGACAGCCCCTTTTGTTAAA
ATTGTGGAGCACCATACTCTAATGACAACTCACAAAATGTGTGCCAACTGGAGTACTATA
CCGAACTTCAGATTTTTGGCTGGAACCTACGACATGTTTTTCTCCCGGATTGAGCATCTA
TATTCAGCAATCAGGGTAGGCACAGTTGTTACTGCTTATGAAGATTGCTCAGGGCTGGTA
TCGTTTACAGGGTTCATCAAGCAGATTAATCTCACCGCAAGAGAAGCAATATTATATTTC
TTCCACAAGAACTTTGAGGAAGAGATAAGAAGAATGTTCGAGCCAGGGCAGGAGACAGCT
GTTCCTCACTCTTATTTCATCCACTTCCGTTCACTAGGCTTGAGTGGAAAGTCTCCTTAT
TCATCAAATGCCGTCGGTCATGTGTTCAATCTCATTCACTTTGTTGGATGCTACATGGGT
CAAGTCAGATCCCTTAATGCAACGGTTATTGCTGCCTGTGCTCCTCATGAGATGTCTGTT
CTAGGGGGCTATCTTGGGGAGGAATTCTTCGGGAAAGGAACGTTTGAAAGAAGATTCTTT
AGAGATGAAAAAGAACTTCGAGAATATGAGGCGGCTGAACTAACAAAGACTGACGTGGCG
CTGGCAGATGATGGAACAGTCAACTCCGACGACGAGGACTACTTCTCCGGTGAGACCAGA
AGTCCAGAAGCTGTTTATACTCGAATCATGATGAATGGAGGTCGACTGAAGAGATCGCAC
ATACGGAGATATGTCTCAGTCAGTTCCAATCATCAAACCCGTCCAGGCTCATTCGCTGAG
TTCCTAAACAAGACGTATTCGAGTGACCCATAA
>86123BRE_Brazil_Dog_1986
ATGGATGCCGACAAGATTGTGTTCAAAGTCAATAATCAGGTGGTCTCTTTGAAGCCTGAG
ATTATCGTGGATCAGTATGAGTACAAGTACCCTGCTATTAAGGATTTGAAAAAGCCCTGT
ATAACCTTAGGGAAAGCCCCTGACTTAAACAAAGCATACAAGTCAGTTTTATCAGGCATG
AACGCCGCCAAACTTGATCCTGATGATGTATGTTCCTACTTGGCAGCAGCAATGCAGTTC
TTTGAGGGAACATGTCCGGAAGACTGGACCAGCTATGGAATCCTGATTGCACGAAAAGGA
GATAAGATCACCCCAGATTCTCTTGTGGAGATAAAGCGTACTGATGTAGAAGGAAATTGG
GCTCTGACAGGAGGCATGGAACTGACAAGGGACCCCACTGTCTCCGAACATGCATCTTTA
GTCGGTCTCCTCCTGAGCCTGTATAGGTTGAGCAAAATATCAGGACAAAACACAGGCAAC
TATAAGACAAACATTGCAGATAGGATAGAGCAGATTTTCGAGACAGCCCCTTTTGTTAAA
ATCGTGGAACACCATACCCTCATGACAACTCACAAAATGTGTGCTAATTGGAGCACCATA
CCGAACTTCAGATTTTTGGCCGGAACCTACGACATGTTTTTCTCCCGGATTGAGCATCTG
TATTCAGCAATCAGAGTGGGCACTGTTGTCACTGCTTATGAAGACTGCTCAGGGCTGGTA
TCGTTTACAGGGTTCATAAAGCAGATTAATCTCACTGCAAGAGAAGCAATACTATATTTC
TTCCACAAAAACTTTGAGGAAGAGATAAGAAGAATGTTCGAGCCGGGGCAGGAGACAGCT
GTTCCTCACTCTTATTTCATCCACTTCCGTTCACTAGGCTTGAGCGGAAAGTCTCCCTAT
TCATCGAATGCTGTTGGTCATGTGTTCAATCTCATTCACTTTGTCGGATGCTACATGGGT
CAGGTCAGATCCCTCAATGCAACGGTCATTGCTCCCTGTGCTCCCCATGAGATGTCTGTT
CTAGGTGGCTACCTGGGAGAGGAATTCTTCGGGAAGGGAACATTTGAAAGAAGATTCTTT
AGGGATGAGAAAGAACTTCGAGAATATGAAGCAGCCGAGTTGACGAAGACTGACGTGGCA
CTGGCTGATGATGGAACTGTCAACTCCGATGATGAGGACTACTTCTCCGGTGAAACCAGA
AGTCCGGAAGCAGTTTACACTCGAATCATGATGAACGGAGGTCGGCTGAAGAGATCGCAT
ATACGGAGATATGTCTCAGTCAGTTCCAATCATCAAGCCCGTCCAGGCTCATTCGCCGAG
TTCCTAAACAAGACATATTCGAGTGACTCATAA
>95022BRE_Brazil_Dog_1995
ATGGATGCCGACAAGATTGTGTTTAAAGTCAATAATCAGGTGGTCTCTTTGAAGCCTGAG
ATTATCGTGGATCAATATGAGTACAAGTACCCTGCTATCAAGGATTTGAAAAAGCCCTGT
ATAACCTTGGGGAAAGCCCCCGACTTAAACAAAGCATACAAGTCGGTTTTATCAGGCATG
AACGCCGCCAAACTGGATCCTGATGATGTATGTTCCTACTTGGCAGCAGCAATGCAGTTC
TTTGAGGGGACATGTCCGGAAGATTGGACCAGCTATGGAATCCTGATTGCACGAAAAGGA
GATAAGATCACCCCAGATTCTCTTGTGGAGATCAAGCGTACTGATGTAGAGGGGAATTGG
GCTCTGACAGGAGGCATAGAACTGACAAGAGACCCTACTGTCTCTGAGCATGCGTCTCTA
GTCGGTCTTCTCTTAAGCCTGTATAGGCTGAGCAAAATATCAGGACAAAATACAGGCAAC
TATAAGACAAACATTGCAGATAGGATAGAGCAGATTTTCGAGACAGCCCCTTTTGTTAAA
ATTGTGGAGCACCATACTCTAATGACAACTCACAAAATGTGTGCCAACTGGAGCACTATA
CCGAACTTCAGATTTTTGGCTGGAACCTACGACATGTTTTTCTCCCGGATTGAGCATCTA
TATTCAGCAATCAGGGTAGGCACAGTTGTTACTGCTTATGAAGATTGCTCAGGGCTGGTA
TCGTTTACAGGTTTCATCAAGCAAATTAATCTCACCGCAAGAGAAGCAATACTATATTTC
TTCCACAAGAACTTTGAGGAAGAGATAAGAAGAATGTTCGAGCCAGGGCAGGAGACAGCT
GTTCCTCACTCTTATTTCATCCACTTCCGTTCACTAGGCTTGAGTGGAAAGTCTCCTTAT
TCATCAAATGCCGTCGGTCATGTGTTCAATCTCATTCACTTTGTTGGATGCTACATGGGT
CAAGTCAGATCCCTTAATGCAACGGTTATTACTGCCTGTGCTCCTCATGAGATGTCTGTT
CTAGGGGGCTATCTTGGGGAGGAATTCTTCGGGAAAGGGACGTTTGAAAGAAGATTCTTT
AGAGATGAAAAAGAACTTCGAGAATATGAGGCGGCTGAACTAACAAAGACTGACGTGGCG
CTGGCAGATGATGGAACAGTCAACTCCGACGACGAGGACTACTTCTCCGGTGAGACCAGA
AGTCCAGAAGCTGTTTATACTCGAATCATGATGAATGGAGGTCGACTGAAGAGATCGCAC
ATACGGAGATATGTCTCAGTCAGTTCCAATCATCAAACCCGTCCAGGCTCATTCGCTGAG
TTCCTAAACAAGACGTATTCGAGTGACCCGTAA
>95023BRE_Brazil_Dog_1995
ATGGATGCCGACAAGATTGTGTTTAAAGTCAATAATCAGGTGGTCTCTTTGAAGCCTGAG
ATTATCGTGGATCAATATGAGTACAAGTACCCTGCTATCAAGGATTTGAAAAAGCCCTGT
ATAACCTTGGGGAAAGCCCCCGACTTAAACAAAGCATACAAGTCGGTTTTATCAGGCATG
AACGCCGCCAAACTGGATCCTGATGATGTATGTTCCTACTTGGCAGCAGCAATGCAGTTC
TTTGAGGGGACATGTCCGGAAGATTGGACCAGCTATGGAATCCTGATTGCACGAAAAGGA
GATAAGATCACCCCAGATTCTCTTGTGGAGATCAAGCGTACTGATGTAGAGGGGAATTGG
GCTCTGACAGGAGGCATAGAACTGACAAGAGACCCTACTGTCTCTGAGCATGCGTCTCTA
GTCGGTCTTCTCTTAAGCCTGTATAGGCTGAGCAAAATATCAGGACAAAATACAGGCAAC
TATAAGACAAACATTGCAGATAGGATAGAGCAGATTTTCGAGACAGCCCCTTTTGTTAAA
ATTGTGGAGCACCATACTCTAATGACAACTCACAAAATGTGTGCCAACTGGAGCACTATA
CCGAACTTCAGATTTTTGGCTGGAACCTACGACATGTTTTTCTCCCGGATTGAGCATCTA
TATTCAGCAATCAGGGTAGGCACAGTTGTTACTGCTTATGAAGATTGCTCAGGGCTGGTA
TCGTTTACAGGTTTCATCAAGCAAATTAATCTCACCGCAAGAGAAGCAATACTATATTTC
TTCCACAAGAACTTTGAGGAAGAGATAAGAAGAATGTTCGAGCCAGGGCAGGAGACAGCT
GTTCCTCACTCTTATTTCATCCACTTCCGTTCACTAGGCTTGAGTGGAAAGTCTCCTTAT
TCATCAAATGCCGTCGGTCATGTGTTCAATCTCATTCACTTTGTTGGATGCTACATGGGT
CAAGTCAGATCCCTTAATGCAACGGTTATTACTGCCTGTGCTCCTCATGAGATGTCTGTT
CTAGGGGGCTATCTTGGGGAGGAATTCTTCGGGAAAGGGACGTTTGAAAGAAGATTCTTT
AGAGATGAAAAAGAACTTCGAGAATATGAGGCGGCTGAACTAACAAAGACTGACGTGGCG
CTGGCAGATGATGGAACAGTCAACTCCGACGACGAGGACTACTTCTCCGGTGAGACCAGA
AGTCCAGAAGCTGTTTATACTCGAATCATGATGAATGGAGGTCGACTGAAGAGATCGCAC
ATACGGAGATATGTCTCAGTCAGTTCCAATCATCAAACCCGTCCAGGCTCATTCGCTGAG
TTCCTAAACAAGACGTATTCGAGTGACCCGTAA
>BRdg335_Brazil_Dog_2003
ATGGATGCCGACAAGATTGTGTTTAAAGTCAATAATCAGGTGGTCTCTTTGAAGCCTGAG
ATTATCGTGGATCAATATGAGTACAAGTACCCTGCTATCAAAGACTTGAAAAAGCCCTGT
ATAACCTTGGGGAAAGCCCCTGACTTAAACAAAGCATACAAGTCAGTTTTATCAGGCATG
AACGCCGCCAAACTGGATCCTGATGATGTATGTTCCTACCTGGCAGCAGCAATGCAGTTC
TTTGAGGGGACATGTCCGGAAGACTGGACCAGCTATGGAATCCTGATTGCACGAAAAGGC
GATAAGATCACCCCAGATTCTCTTGTGGAGATAAAGCGTACTGATGTGGAGGGGAATTGG
GCCCTGACAGGAGGCATAGAACTGACAAGGGACCCTACTGTCTCCGAGCATGCGTCTTTA
GTTGGTCTTCTTTTAAGCCTATATAGGCTGAGCAAAATATCAGGACAAAACACCGGCAAC
TATAAGACGAACATTGCAGATAGGATAGAGCAGATTTTTGAGACAGCCCCTTTTGTTAAA
ATCGTGGAGCACCACACTCTGATGACAACTCACAAAATGTGTGCCAATTGGAGCACTATA
CCGAACTTCAGATTTTTGGCTGGGACCTACGACATGTTTTTCTCCCGGATTGAGCATCTA
TATTCAGCAATCAGGGTAGGCACAGTTGTCACTGCTTATGAAGACTGCTCAGGGCTGGTA
TCGTTTACAGGGTTCATAAAACAGATTAATCTCACCGCAAGAGAAGCAATACTATATTTC
TTCCACAAGAACTTTGAGGAAGAGATAAGAAGAATGTTCGAGCCCGGGCAAGAGACAGCT
GTTCCTCACTCTTATTTCATCCACTTCCGTTCACTAGGCTTGAGTGGAAAGTCTCCTTAT
TCATCAAATGCCGTTGGTCATGTGTTCAATCTCATTCACTTTGTTGGATGCTACATGGGT
CAAGTCAGATCCCTTAATGCAACAGTTATTGCCGCCTGTGCCCCTCATGAGATGTCTGTT
CTAGGGGGCTATCTTGGAGAGGAATTCTTCGGGAAAGGGACGTTTGAAAGAAGATTCTTT
AGAGATGAAAAAGAGCTTCGAGAATATGAGGCGGCTGAACTAATAAAGACTGACGTGGCA
CTGGCAGACGACGGAACTGTCAACTCCGACGACGAGGACTACTTCTCCGGTGAGACCAGA
AGTCCAGAAGCTGTTTATACTCGAATCATGATGAATGGAGGTCGACTGAAGAGATCGCAT
ATTCGGAGATATGTCTCAGTCAGTTCAAATCATCAAACCCGTCCAGGCTCATTCGCTGAG
TTCCTAAACAAGACGTATTCAAGTGACTCATAA
>1407BRACMG2015MS_Brazil_Dog_2015
ATGGATGCCGACAAGATTGTATTCAAAGTCAATAATCAAGTGGTCTCTTTGAAGCCTGAG
ATTATCGTGGATCAATATGAGTACAAGTACCCTGCTATCAAAGATTTGAAAAAACCCGGT
ATAACCCTAGGGAAAGCTCCCGACCTGAACAAGGCATACAAGTCAGTTTTATCAGGCATG
AATGCCGCCAAACTTGATCCTGATGATGTATGTTCTTACTTGGCAGCAGCAATGCAGTTC
TTTGAAGGGACGTGTCCAGAAGACTGGACCAGCTATGGAATCTTGATTGCACGGAAAGGA
GACAAGATCACCCCAGATTCTCTGGTAGAGATAAAGCGCACCGATGTGGAAGGGAATTGG
GCCCTGACAGGAGGCATGGAACTGACAAGGGATCCCACTGTTTCTGAGCATGCATCTTTG
GTAGGCCTTCTCTTGAGTCTATACAGGTTGAGCAAAATATCAGGACAGAACACCGGCAAC
TACAAGACAAACATTGCAGATAGGATAGAGCAGATTTTCGAAACAGCCCCTTTTGTCAAA
ATCGTGGAACACCATACTCTGATGACAACTCACAAAATGTGTGCTAATTGGAGTACTATC
CCGAACTTCAGATTTTTGGCCGGAACCTACGACATGTTTTTCTCCCGGATTGAGCATCTA
TATTCAGCAATCAGAGTGGGCACAGTTGTCACTGCTTATGAAGACTGTTCAGGGCTGGTA
TCATTTACCGGGTTCATAAAGCAGATCAATCTCACTGCAAGAGAAGCAATACTATATTTC
TTCCACAAGAACTTTGAGGAAGAGATAAGAAGAATGTTTGAGCCAGGGCAGGAAACAGCT
GTTCCTCACTCTTATTTCATCCATTTCCGTTCACTAGGCTTGAGTGGTAAGTCTCCTTAT
TCATCAAATGCCGTTGGTCATGTGTTCAATCTCATTCACTTTGTTGGATGTTATATGGGT
CAAGTCAGATCCCTAAATGCAACAGTTATTGCTGCATGTGCTCCTCATGAGATGTCCGTT
TTGGGGGGTTATCTGGGGGAGGAATTCTTCGGAAAAGGAACATTTGAAAGAAGATTCTTC
AGAGATGAGAAAGAGCTTCAGGAATACGAGGCGGGTGAATTGACAAAGACTGATGTGGCA
CTGGCAGATGATGGAACTGTCAACTCCGATGACGAGGACTACTTTTCCGGTGAAACTAGA
AGTCCTGAGGCTGTTTATACTCGAATCATGATGAATGGAGGTCGACTAAAGAGATCGCAT
ATACGGAGATATGTCTCGGTCAGTTCCAATCATCAAGCCCGTCCAAATTCATTCGCCGAG
TTTTTGAACAAGACATATTCTAGTGACTCA---
>1372BRACMG2015MS_Brazil_Dog_2015
ATGGATGCCGACAAGATTGTATTCAAAGTCAATAATCAAGTGGTCTCTTTGAAGCCTGAG
ATTATCGTGGATCAATATGAGTACAAGTACCCTGCTATCAAAGATTTGAAAAAACCCGGT
ATAACCCTAGGGAAAGCTCCCGACCTGAACAAGGCATACAAGTCAGTTTTATCAGGCATG
AATGCCGCCAAACTTGATCCTGATGATGTATGTTCTTACTTGGCAGCAGCAATGCAGTTC
TTTGAAGGGACGTGTCCAGAAGACTGGACCAGCTATGGAATCTTGATTGCACGGAAAGGA
GACAAGATCACCCCAGATTCTCTGGTAGAGATAAAGCGCACTGATGTGGAAGGGAATTGG
GCCCTGACAGGAGGCATGGAACTGACAAGGGATCCCACTGTTTCTGAGCATGCATCTTTG
GTAGGCCTTCTCTTGAGTCTGTACAGGTTGAGCAAAACATCAGGACAGAACACCGGCAAC
TACAAGACAAACATTGCAGATAGGATAGAGCAGATTTTCGAAACAGCCCCTTTTGTCAAA
ATCGTGGAACACCATACTCTGATGACAACTCACAAAATGTGTGCTAATTGGAGTACTATC
CCGAACTTCAGATTTTTGGCCGGAACCTACGACATGTTTTTCTCCCGGATTGAGCATCTA
TATTCAGCAATCAGAGTGGGCACAGTTGTCACTGCTTATGAAGACTGTTCAGGGCTGGTA
TCATTTACCGGGTTCATAAAGCAGATCAATCTCACTGCAAGAGAAGCAATACTATATTTC
TTCCACAAGAACTTTGAGGAAGAGATAAGAAGAATGTTTGAGCCAGGGCAGGAAACAGCT
GTTCCTCACTCTTATTTCATCCATTTCCGTTCACTAGGCTTGAGTGGTAAGTCTCCTTAT
TCATCAAATGCCGTTGGTCATGTGTTCAATCTCATTCACTTTGTTGGATGTTATATGGGT
CAAGTCAGATCCCTAAATGCAACAGTTATTGCTGCATGTGCTCCTCATGAGATGTCCGTT
TTGGGGGGTTATCTGGGGGAGGAATTCTTCGGAAAAGGAACATTTGAAAGAAGATTCTTC
AGAGATGAGAAAGAGCTTCAGGAATACGAGGCGGCTGAATTGACAAAGACTGATGTGGCA
CTGGCAGATGATGGAACTGTCAACTCCGATGACGAGGACTACTTTTCCGGTGAAACTAGA
AGTCCTGAGGCTGTTTATACTCGAATCATGATGAATGGAGGTCGACTAAAGAGATCGCAT
ATACGGAGATATGTCTCGGTCAGCTCCAATCATCAAGCCCGTCCAAACTCATTCGCCGAG
TTTTTGAACAAGACATATTCTAGTGACTCA---
>1200BRACMG2015MS_Brazil_Dog_2015
ATGGATGCCGACAAGATTGTATTCAAAGTCAATAATCAAGTGGTCTCTTTGAAGCCTGAG
ATTATCGTGGATCAATATGAGTACAAGTACCCTGCTATCAAAGATTTGAAAAAACCCGGT
ATAACCCTAGGGAAAGCTCCCGACCTGAACAAGGCATACAAGTCAGTTTTATCAGGCATG
AATGCCGCCAAACTTGATCCTGATGATGTATGTTCTTACTTGGCAGCAGCAATGCAGTTC
TTTGAAGGGACGTGTCCAGAAGACTGGACCAGCTATGGAATCTTGATTGCACGGAAAGGA
GACAAGATCACCCCAGATTCTCTGGTAGAGATAAAGCGCACCGATGTGGAAGGGAATTGG
GCCCTGACAGGAGGCATGGAACTGACAAGGGATCCCACTGTTTCTGAGCATGCATCTTTG
GTAGGCCTTCTCTTGAGTCTGTACGGGTTGAGCAAAATATCAGGACAGAACACCGGCAAC
TACAAGACAAACATTGCAGATAGGATAGAGCAGATTTTCGAAACAGCCCCTTTTGTCAAA
ATCGTGGAACACCATACTCTGATGACAACTCACAAAATGTGTGCTAATTGGAGTACTATC
CCGAACTTCAGATTTTTGGCCGGAACCTACGACATGTTTTTCTCCCGGATTGAGCATCTA
TATTCAGCAATCAGAGTGGGCACAGTTGTCACTGCTTATGAAGACTGTTCAGGGCTGGTA
TCATTTACCGGGTTCATAAAGCAGATCAATCTCACTGCAAGAGAAGCGATACTATATTTC
TTCCACAAGAACTTTGAGGAAGAGATAAGAAGAATGTTTGAGCCAGGGCAGGAAACAGCT
GTTCCTCACTCTTATTTCATCCATTTCCGTTCACTAGGCTTGAGTGGTAAGTCTCCTTAT
TCATCAAATGCCGTTGGTCATGTGTTCAATCTCATTCACTTTGTTGGATGTTATATGGGT
CAAGTCAGATCCCTAAATGCAACAGTTATTGCTGCATGTGCTCCTCATGAGATGTCCGTT
TTGGGGGGTTATCTGGGGGAGGAATTCTTCGGAAAAGGAACATTTGAAAGAAGATTCTTC
AGAGATGAGAAAGAGCTTCAGGAATACGAGGCGGCTGAATTGACAAAGACTGATGTGGCA
CTGGCAGATGATGGAACTGTCAACTCCGATGACGAGGACTACTTTTCCGGTGAAACTAGA
AGTCCTGAGGCTGTTTATACTCGAATCATGATGAATGGAGGTCGACTAAAGAGATCGCAT
ATACGGAGATATGTCTCGGTCAGTTCCAATCATCAAGCCCGTCCAAACTCATTCGCCGAG
TTTTTGAACAAGACATATTCTAGTGACTCA---
>1131BRACMG2015MS_Brazil_Dog_2015
ATGGATGCCGACAAGATTGTATTCAAAGTCAATAATCAAGTGGTCTCTTTGAAGCCTGAG
ATTATCGTGGATCAATATGAGTACAAGTACCCTGCTATCAAAGATTTGAAAAAACCCCGT
ATAACCCTAGGGAAAGCTCCCGACCTGAACAAGGCATACAAGTCAGTTTTATCAGGCATG
AGTGCCGCCAAACTTGATCCTGATGATGTATGTTCTTACTTGGCAGCAGCAATGCAGTTC
TTTGAAGGGACGTGTCCAGAAGACTGGACCAGCTATGGAATCTTGATTGCACGGAAAGGA
GACAAGATCACCCCACATTCTCTGGTAGAGATAAAGCGCACCGATGTGGAAGGGAATTGG
GCCCTGACAAGAGGCATGGAACTGACAAGGGATCCCACTGTTTCTGAGCATGCATCTTTG
GTAGGCCTTCTCTTGAGTCTGTACAGGTTGAGCAAAATATCAGGACAGAACACCGGCAAC
TACAAGACAAACATTGCAGATAGGATAGAGCAGATTTTCGAAACAGCCCCTTTTGTCAAA
ATCGTGGAACACCATACTCTGATGACAACTCACAAAATGTGTGCTAATTGGAGTACTATC
CCGAACTTCAGATTTTTGGCCGGAACCTACGACATGTTTTTCTCCCGGATTGAGCATCTA
TATTCAGCAATCAGAGTGGGCACAGTTGTCACTGCTTATGAAGACTGTTCAGGGCTGGTA
TCATTTACCGGGTTCATAAAGCAGATCAATCTCACTGCAAGAGAAGCAATACTATATTTC
TTCCACAAGAACTTTGAGGAAGAGATAAGAAGAATGTTTGAGCCAGGGCAGGAGACAGCT
GTTCCTCACTCTTATTTCATCCATTTCCGTTCACTAGGCTTGGGTGGTAAGTCTCCTTAT
TCATCAAATGCCGTTGGTCATGTGTTCAATCTCATTCACTTTGTTGGATGTTATATGGGT
CAAGTCAGATCCCTAAATGCAACAGTTATTGCTGCATGTGCTCCTCATGAGATGTCCGTT
TTGGGGGGTTATCTGGGGGAGGAATTCTTCGGAAAAGGAACATTTGAAAGAAGATTCTTC
AGAGATGAGAAAGAGCTTCAGGAATACGAGGCGGCTGAATTGACAAAGACTGATGTGGCA
CTGGCAGATGATGGAACTGTCAACTCCGATGACGAGGACTACTTTTCCGGTGAAACTAGA
AGTCCTGAGGCTGTTTATACTCGAATCATGATGAATGGAGGTCGACTAAAGAGATCGCAT
ATACGGAGATATGTCTCGGTCAGTTCCAATCATCAAGCCCGTCCAAACTCATTCGCCGAG
TTTTTGAACAAGACATATTCTAGTGACTCA---
>1015BRACMG2015MS_Brazil_Dog_2015
ATGGATGCCGACAAGATTGTATTCAAAGTCAATAATCAAGTGGTCTCTTTGAAGCCTGAG
ATTATCGTGGATCAATATGAGTACAAGTACCCTGCTATCAAAGATTTGAAAAAACCCGGT
ATAACCCTAGGGAAAGCTCCCGACCTGAACAAGGCATACAAGTCAGTTTTATCAGGCATG
AATGCCGCCAAACTTGATCCTGATGATGTATGTTCTTACTTGGCAGCAGCAATGCAGTTC
TTTGAAGGGACGTGTCCAGAAGACTGGACCAGCTATGGAATCTTGATTGCACGGAAAGGA
GACAAGATCACCCCAGATTCTCTGGTAGAGATAAAGCGCACCGATGTGGAAGGGAATTGG
GCCCTGACAGGAGGCCTGGAACTGACAAGGGATCCCACTGTTTCTGAGCATGCATCTTTG
GTAGGCCTTCTCTTGAGTCTGTACAGGTTGAGCAAAATATCAGGACAGAACACCGGCAAC
TGCAAGACAAACATTGCAGATAGGATAGAGCAGATTTTCGAGACAGCCCCTTTTGTCAAA
ATCGTGGAACACCATACTCTGATGACAACTCACAAAATGTGTGCTAATTGGAGTACTATC
CCGAACTTCAGATTTTTGGCCGGAACCTACGACATGTTTTTCTCCCGGATTGAGCATCTA
TATTCAGCAATCAGAGTGGGCACAGTTGTCACTGCTTATGAAGACTGTTCAGGGCTGGTA
TCATTTACCGGGTTCATAAAGCAGATCAATCTCACTGCAAGAGAAGCAATACTATATTTC
TTCCACAAGAACTTTGAGGAAGAGATAAGAAGAATGTTTGAGCCAGGGCAGGAAACAGCT
GTTCCTCACTCTTATTTCATCCATTTCCGTTCACTAGGCTTGGGTGGTAAGTCTCCTTAT
TCATCAAATGCCGTTGGTCATGTGTTCAATCTCATTCACTTTGTTGGATGTTATATGGGT
CAAGTCAGATCCCTAAATGCAACAGTTATTGCTGCATGTGCTCCTCATGAGATGTCCGTT
TTGGGGGGTTATCTGGGGGAGGAATTCTTCGGAAAAGGAACATTTGAAAGAAGATTCTTC
AGAGATGAGAAAGAGCTTCAGGAATACGAGGCGGCTGAATTGACAAAGACTGATGTGGCA
CTGGCAGATGATGGAACTGTCAACTCCGATGACGAGGACTACTTTTCCGGTGAAACTAGA
AGTCCTGAGGCTGTTTATACTCGAATCATGATGAATGGAGGTCGACTAAAGAGATCGCAT
ATACGGAGATATGTCTCGGTCAGTTCCAATCATCAAGCCCGTCCAAACTCATTCGCCGAG
TTTTTGAACAAGACATATTCTAGTGACTCA---
>AA35_TU_Argentina_Dog_1995
ATGGATGCCGACAAGATTGTGTTCAAAGTCAATAATCAGGTGGTCTCTTTGAAGCCTGAG
ATTATAGTGGACCAATATGAGTACAAGTACCCTGCTATCAAAGATTTGAAAAAGCCCTGT
ATAACCTTAGGGAAAGCCCCCGACTTAAACAAAGCATACAAGTCAGTTTTATCAGGCATG
AACGCCGCAAAACTTGATCCTGATGACGTATGTTCCTACTTGGCAGCAGCAATGCAATTC
TTTGAGGGGACTTGTCCGGAAGACTGGACCAGCTATGGAATCCTGATTGCACGGAAAGGA
GATAAGATCACCCCAGATTCTCTTGTAGAGATAAAGCGCACTGATGTAGAGGGGAATTGG
GCTCTGACAGGAGGCATGGAATTGACAAGGGACCCCACTGTCCCAGAGCATGCGTCTTTG
GTCGGTCTTCTCTTGAGCCTGTATAGGCTGAGCAAAATATCAGGACAAAACACCGGCAAC
TATAAGACAAACATTGCGGATAGGATAGAGCAGATTTTCGAGACAGCCCCTTTTGTCAAA
ATCGTGGAACATCATACTCTAATGACAACTCACAAAATGTGTGCTAATTGGAGCACTATA
CCGAACTTCAGATTTTTGGCTGGAACCTACGACATGTTTTTCTCCCGGATTGAGCATCTA
TATTCAGCAATCAGGGTGGGCACAGTTGTCACTGCTTATGAAGACTGCTCAGGGCTGGTA
TCGTTTACAGGGTTTATAAAGCAGATTAACCTCACTGCAAGAGAAGCAATACTATATTTC
TTCCATAAGAACTTTGAGGAAGAGATAAGAAGAATGTTCGAGCCAGGGCAGGAGACAGCT
GTTCCTCACTCTTATTTCATCCACTTTCGTTCACTAGGCTTGAGTGGAAAGTCTCCTTAT
TCATCAAATGCCGTCGGTCATGTGTTCAATCTCATTCACTTTGTTGGATGCTATATGGGT
CAAGTCAGATCCCTTAATGCAACGGTTATAGCTTCCTGTGCTCCTCATGAGATGTCTGTT
CTGGGGGGCTATCTGGGAGAGGAGTTCTTCGGGAAAGGAACGTTTGAAAGAAGATTCTTT
AGAGATGAGAAAGAACTCCGAGAATACGAGGCGGCTGAACTGACAAAGACTGACGTGGCA
CTGGCAGATGATGGAACTGTCAACTCTGATGACGAGGACTACTTCTCCGGTGAGACCAGA
AGTCCAGAAGCTGTTTATACTCGAATTATGATGAATGGAGGTCGACTAAAGAGATCGCAC
ATACGGAGATATGTCTCAGTTAGTTCTAATCATCAAGCCCGTCCAGGCTCATTCGCTGAG
TTTCTAAACAAGACATATTCGAGTGACTCATAA
>AA38_TU_Argentina_Dog_1996
ATGGATGCCGACAAGATTGTGTTCAAAGTCAATAATCAGGTGGTCTCTTTGAAGCCTGAG
ATTATAGTGGACCAATATGAGTACAAGTACCCTGCTATCAAAGATTTGAAAAAGCCCTGT
ATAACCTTAGGGAAAGCCCCCGACTTAAACAAAGCATACAAGTCAGTTTTATCAGGCATG
AACGCCGCAAAACTTGATCCTGATGACGTATGTTCCTACTTGGCAGCAGCAATGCAATTC
TTTGAGGGGACTTGTCCGGAAGACTGGACCAGCTATGGAATCCTGATTGCACGGAAAGGA
GATAAGATCACCCCAGATTCTCTTGTAGAGATAAAGCGCACTGATGTAGAGGGGAATTGG
GCTCTGACAGGAGGCATGGAATTGACAAGGGACCCCACTGTCCCAGAGCATGCGTCTTTG
GTCGGTCTTCTCTTGAGCCTGTATAGGCTGAGCAAAATATCAGGACAAAACACCGGCAAC
TATAAGACAAACATTGCGGATAGGATAGAGCAGATTTTCGAGACAGCCCCTTTTGTCAAA
ATCGTGGAACATCATACTCTAATGACAACTCACAAAATGTGTGCTAATTGGAGCACTATA
CCGAACTTCAGATTTTTGGCTGGAACCTACGACATGTTTTTCTCCCGGATTGAGCATCTA
TATTCAGCAATCAGGGTGGGCACAGTTGTCACTGCTTATGAAGACTGCTCAGGGCTGGTA
TCGTTTACAGGGTTTATAAAGCAGATTAACCTCACTGCAAGAGAAGCAATACTATATTTC
TTCCATAAGAACTTTGAGGAAGAGATAAGAAGAATGTTCGAGCCAGGGCAGGAGACAGCT
GTTCCTCACTCTTATTTCATCCACTTTCGTTCACTAGGCTTGAGTGGAAAGTCTCCTTAT
TCATCAAATGCCGTCGGTCATGTGTTCAATCTCATTCACTTTGTTGGATGCTATATGGGT
CAAGTCAGATCCCTTAATGCAACGGTTATAGCTTCCTGTGCTCCTCATGAGATGTCTGTT
CTGGGGGGCTATCTGGGAGAGGAGTTCTTCGGGAAAGGAACGTTTGAAAGAAGATTCTTT
AGAGATGAGAAAGAACTCCGAGAATACGAGGCGGCTGAACTGACAAAGACTGACGTGGCA
CTGGCAGATGATGGAACTGTCAACTCTGATGACGAGGACTACTTCTCCGGTGAGACCAGA
AGTCCAGAAGCTGTTTATACTCGAATCATGATGAATGGAGGTCGACTAAAGAGATCGCAC
ATACGGAGATATGTCTCAGTTAGTTCTAATCATCAAGCCCGTCCAGGCTCATTCGCTGAG
TTTCTAAACAAGACATATTCGAGTGACTCATAA
>AA39_TU_Argentina_Dog_1996
ATGGATGCCGACAAGATTGTGTTCAAAGTCAATAATCAGGTGGTCTCTTTGAAGCCTGAG
ATTATAGTGGACCAATATGAGTACAAGTACCCTGCTATCAAAGATTTGAAAAAGCCCTGT
ATAACCTTAGGGAAAGCCCCCGACTTAAACAAAGCATACAAGTCAGTTTTATCAGGCATG
AACGCCGCAAAACTTGATCCTGATGACGTATGTTCCTACTTGGCAGCAGCAATGCAATTC
TTTGAGGGGACTTGTCCGGAAGACTGGACCAGCTATGGAATCCTGATTGCACGGAAAGGA
GATAAGATCACCCCAGATTCTCTTGTAGAGATAAAGCGCACTGATGTAGAGGGGAATTGG
GCTCTGACAGGAGGCATGGAATTGACAAGGGACCCCACTGTCCCAGAGCATGCGTCTTTG
GTCGGTCTTCTCTTGAGCCTGTATAGGCTGAGCAAAATATCAGGACAAAACACCGGCAAC
TATAAGACAAACATTGCGGATAGGATAGAGCAGATTTTCGAGACAGCCCCTTTTGTCAAA
ATCGTGGAACATCATACTCTAATGACAACTCACAAAATGTGTGCTAATTGGAGCACTATA
CCGAACTTCAGATTTTTGGCTGGAACCTACGACATGTTTTTCTCCCGGATTGAGCATCTA
TATTCAGCAATCAGGGTGGGCACAGTTGTCACTGCTTATGAAGACTGCTCAGGGCTGGTA
TCGTTTACAGGGTTTATAAAGCAGATTAACCTCACTGCAAGAGAAGCAATACTATATTTC
TTCCATAAGAACTTTGAGGAAGAGATAAGAAGAATGTTCGAGCCAGGGCAGGAGACAGCT
GTTCCTCACTCTTATTTCATCCACTTTCGTTCACTAGGCTTGAGTGGAAAGTCTCCTTAT
TCATCAAATGCCGTCGGTCATGTGTTCAATCTCATTCACTTTGTTGGATGCTATATGGGT
CAAGTCAGATCCCTTAATGCAACGGTTATAGCTTCCTGTGCTCCTCATGAGATGTCTGTT
CTGGGGGGCTATCTGGGAGAGGAGTTCTTCGGGAAAGGAACGTTTGAAAGAAGATTCTTT
AGAGATGAGAAAGAACTCCGAGAATACGAGGCGGCTGAACTGACAAAGACTGACGTGGCA
CTGGCAGATGATGGAACTGTCAACTCTGATGACGAGGACTACTTCTCCGGTGAGACCAGA
AGTCCAGAAGCTGTTTATACTCGAATTATGATGAATGGAGGTCGACTAAAGAGATCGCAC
ATACGGAGATATGTCTCAGTTAGTTCTAATCATCAAGCCCGTCCAGGCTCATTCGCTGAG
TTTCTAAACAAGACATATTCGAGTGACTCATAA
>AA53_FO_Argentina_Dog_2000
ATGGATGCCGACAAGATTGTGTTCAAAGTCAATAATCAGGTGGTCTCTTTGAAGCCTGAG
ATTATAGTGGACCAATATGAGTACAAGTACCCTGCTATCAAAGATTTGAAAAAGCCCTGT
ATAACCTTAGGGAAAGCCCCTGACTTAAACAAAGCATACAAGTCAGTTTTATCAGGCATG
AACGCCGCAAAACTTGATCCTGATGACGTATGTTCCTACTTGGCAGCAGCAATGCAATTC
TTTGAGGGGACTTGTCCGGAAGACTGGACCAGCTATGGAATCCTGATTGCACGGAAAGGA
GATAAGATCACCCCAGATTCTCTTGTAGAGATAAAGCGCACTGATGTAGAGGGGAATTGG
GCTCTTACAGGAGGCATGGAACTGACAAGGGACCCCACTGTCTCAGAGCATGCGTCTTTG
GTCGGTCTTCTCTTGAGCCTGTATAGACTGAGCAAAATATCAGGACAAAACACCGGCAAC
TATAAGACAAACATTGCAGATAGGATAGAGCAGATTTTCGAGACAGCCCCTTTTGTTAAA
ATCGTGGAACATCATACTCTAATGACAACTCACAAAATGTGTGCTAATTGGAGCACTATA
CCGAACTTCAGATTCTTGGCTGGGACCTACGACATGTTTTTCTCCCGGATTGAGCATCTA
TATTCAGCAATCAGAGTGGGCACAGTTGTCACTGCTTACGAAGACTGCTCGGGGCTGGTA
TCGTTTACAGGGTTTATAAAGCAGATTAATCTCACTGCAAGAGAGGCAATACTATATTTC
TTCCATAAGAACTTTGAGGAAGAGATAAGAAGAATGTTCGAGCCAGGGCAAGAGACAGCT
GTTCCTCACTCTTATTTCATCCACTTTCGTTCACTAGGCTTGAGTGGAAAGTCTCCTTAT
TCATCAAATGCCGTCGGTCATGTGTTCAATCTCATTCACTTTGTTGGATGCTATATGGGT
CAAGTCAGATCTCTTAATGCAACGGTTATAGCAGCCTGTGCTCCTCATGAGATGTCTGTT
CTGGGGGGCTATCTGGGAGAGGAGTTTTTCGGGAAAGGAACGTTTGAAAGAAGATTCTTT
AGAGATGAGAAAGAACTCCGGGAATACGAGGCGGCTGAACTGACAAAGACTGACGTGGCA
CTGGCAGATGATGGGACCGTCAACTCCGATGACGAGGACTACTTCTCCGGTGAGACCAGA
AGTCCAGAAGCTGTTTATACTCGAATCATGATGAATGGAGGTCGACTGAAGAGATCGCAC
ATACGGAGATATGTCTCAGTTAGTTCTAATCATCAAGCCCGTCCAGGCTCATTCGCCGAG
TTTCTAAACAAGACATATTCGAGTGACTCATAA
>AA71_FO_Argentina_Dog_2000
ATGGATGCCGACAAGATTGTGTTCAAAGTCAATAATCAGGTGGTCTCTTTGAAGCCTGAG
ATTATAGTGGACCAATATGAGTACAAGTACCCTGCTATCAAAGATTTGAAAAAGCCCTGT
ATAACCTTAGGGAAAGCCCCTGACTTAAACAAAGCATACAAGTCAGTTTTATCAGGCATG
AACGCCGCAAAACTTGATCCTGATGACGTATGTTCCTACTTGGCAGCAGCAATGCAATTC
TTTGAGGGGACTTGTCCGGAAGACTGGACCAGCTATGGAATCCTGATTGCACGGAAAGGA
GATAAGATCACCCCAGATTCTCTTGTAGAGATAAAGCGCACTGATGTAGAGGGGAATTGG
GCTCTTACAGGAGGCATGGAACTGACAAGGGACCCCACTGTCTCAGAGCATGCGTCTTTG
GTCGGTCTTCTCTTGAGCCTGTATAGACTGAGCAAAATATCAGGACAAAACACCGGCAAC
TATAAGACAAACATTGCAGATAGGATAGAGCAGATTTTCGAGACAGCCCCTTTTGTTAAA
ATCGTGGAACATCATACTCTAATGACAACTCACAAAATGTGTGCTAATTGGAGCACTATA
CCGAACTTCAGATTCTTGGCTGGGACCTACGACATGTTTTTCTCCCGGATTGAGCATCTA
TATTCAGCAATCAGAGTGGGCACAGTTGTCACTGCTTATGAAGACTGCTCGGGGCTGGTA
TCGTTTACAGGGTTTATAAAGCAGATTAATCTCACTGCAAGAGAAGCAATACTATATTTC
TTCCATAAGAACTTTGAGGAAGAGATAAGAAGAATGTTCGAGCCAGGGCAAGAGACAGCT
GTTCCTCACTCTTATTTCATCCACTTTCGTTCACTAGGCTTGAGTGGAAAGTCTCCTTAT
TCATCAAATGCCGTCGGTCATGTGTTCAATCTCATTCACTTTGTTGGATGCTATATGGGT
CAAGTCAGATCTCTTAATGCAACGGTTATAGCAGCCTGTGCTCCTCATGAGATGTCTGTT
CTGGGGGGCTATCTGGGAGAGGAGTTTTTCGGGAAAGGAACGTTTGAAAGAAGATTCTTT
AGAGATGAGAAAGAACTCCGGGAATACGAGGCAGCTGAACTGACAAAGACTGACGTGGCA
CTGGCAGATGATGGGACTGTCAACTCCGATGACGAGGACTACTTCTCCGGTGAGACCAGA
AGTCCAGAAGCTGTTTATACTCGAATCATGATGAATGGAGGTCGACTGAAGAGATCGCAC
ATACGGAGATATGTCTCAGTTAGTTCTAATCATCAAGCCCGTCCAGGCTCATTCGCCGAG
TTTCTAAACAAGACATATTCGAGTGACTCATAA
>AA112_CH_Argentina_Dog_2001
ATGGATGCCGACAAGATTGTGTTCAAAGTCAATAATCAGGTGGTCTCTTTGAAGCCTGAG
ATTATAGTGGACCAATATGAGTACAAGTACCCTGCTATCAAAGACTTGAAAAAGCCCTGT
ATAACCTTAGGGAAAGCCCCTGACTTAAACAAAGCATACAAGTCAGTTTTATCAGGCATG
AACGCCGCAAAACTTGATCCTGATGACGTATGTTCCTACTTGGCAGCAGCAATGCAATTC
TTTGAGGGGGCTTGTCCGGAAGACTGGACCAGCTATGGAATCCTGATTGCGCGGAAAGGA
GATAAGATCACCCCAGATTCTCTTGTAGAGATAAAGCGCACTGATGTAGAGGGGAGTTGG
GCTCTTACAGGAGGCATGGAACTGACAAGGGACCCCACTGTCTCAGAGCATGCGTCTTTG
GTCGGTCTTCTCTTGAGCCTGTATAGGCTGAGCAAAATATCAGGACAAAACACCGGCAAC
TATAAGACAAACATTGCAGATAGGATAGAGCAGATTTTCGAGACAGCCCCTTTTGTTAAA
ATAGTGGAACATCATACTCTAATGACAACTCACAAAATGTGTGCTAATTGGAGCACTATA
CCGAACTTCAGATTCTTGGCTGGAACCTACGACATGTTTTTCTCCCGGATTGAGCATCTA
TATTCAGCAATCAGAGTGGGCACAGTTGTCACTGCTTATGAAGACTGCTCGGGGCTGGTA
TCGTTTACAGGGTTTATAAAGCAGATTAATCTCACTGCAAGAGAAGCAATACTATATTTC
TTCCATAAGAACTTTGAGGAAGAGATAAGAAGAATGTTCGAGCCAGGGCAAGAGACAGCT
GTTCCTCACTCTTATTTCATCCACTTTCGTTCACTAGGCTTGAGTGGAAAGTCTCCTTAT
TCATCAAATGCCGTCGGTCATGTGTTCAATCTCATTCACTTTGTTGGATGCTATATGGGT
CAAGTCAGATCCCTTAATGCAACGGTTATAGCAGCCTGTGCTCCTCATGAGATGTCTGTT
CTGGGGGGCTATCTGGGAGAGGAGTTTTTCGGGAAAGGGACGTTTGAAAGAAGATTCTTT
AGAGATGAGAAAGAACTCCGGGAATACGAGGCGGCTGAACTGACAAAGACTGACGTGGCA
CTGGCAGATGATGGAACTGTCAACTCTGATGACGAGGACTACTTCTCCGGTGAGACCAGA
AGTCCAGAAGCTGTTTATACTCGAATCATGATGAATGGAGGTCGACTGAAGAGATCGCAC
ATACGGAGATATGTCTCAGTTAGTTCTAATCATCAAGCCCGTCCAGGCTCATTCGCCGAG
TTTCTAAACAAGACATACTCGAGTGACTCATGA
>AA120_CH_Argentina_Dog_2001
ATGGATGCCGACAAGATTGTGTTCAAAGTCAATAATCAGGTGGTCTCTTTGAAGCCTGAG
ATTATAGTGGACCAGTATGAGTACAAGTACCCTGCTATCAAAGACTTGAAAAAGCCCTGT
ATAACCTTAGGGAAAGCCCCTGACTTAAACAAAGCATACAAGTCAGTTTTATCAGGCATG
AACGCCGCAAAACTTGATCCTGATGACGTATGTTCCTACTTGGCAGCAGCAATGCAATTC
TTTGAGGGGACTTGTCCGGAAGACTGGACCAGCTATGGAATCCTGATTGCGCGGAAAGGA
GATAAGATCACCCCAGATTCTCTTGTAGAGATAAAGCGCACTGATGTAGAGGGGAGTTGG
GCTCTTACAGGAGGCATGGAACTGACAAGGGACCCCACTGTCTCAGAGCATGCGTCTTTG
GTCGGTCTTCTCTTGAGCCTGTATAGGCTGAGCAAAATATCAGGACAAAACACCGGCAAC
TATAAGACAAACATTGCAGATAGGATAGAGCAGATTTTCGAGACAGCCCCTTTTGTTAAA
ATCGTGGAGCATCATACTCTAATGACAACTCACAAAATGTGCGCTAATTGGAGCACTATA
CCGAACTTCAGATTCTTGGCTGGAACCTACGACATGTTTTTCTCTCGGATTGAGCATCTA
TATTCAGCAATCAGAGTGGGCACAGTTGTCACTGCTTATGAAGACTGCTCGGGGCTGGTA
TCGTTTACAGGGTTTATAAAGCAGATTAATCTCACTGCAAGAGAAGCAATACTATATTTC
TTCCATAAGAACTTTGAGGAAGAGATAAGAAGAATGTTCGAGCCAGGGCAAGAGACAGCT
GTTCCTCACTCTTATTTCATCCACTTTCGTTCACTAGGCTTGAGTGGAAAGTCTCCTTAT
TCATCAAATGCCGTCGGTCATGTGTTCAATCTCATTCACTTTGTTGGATGCTATATGGGT
CAAGTCAGATCCCTTAATGCAACGGTTATAGCAGCCTGTGCTCCTCATGAGATGTCTGTT
CTGGGGGGCTATCTGGGAGAGGAGTTTTTCGGGAAAGGGACGTTTGAAAGAAGATTCTTT
AGAGATGAGAAAGAACTCCGGGAATACGAGGCGGCTGAACTGACAAAGACTGACGTGGCA
CTGGCAGATGATGGAACTGTCAACTCTGATGACGAGGACTACTTCTCCGGTGAGACCAGA
AGTCCAGAAGCTGTTTATACTCGAATCATGATGAATGGAGGTCGACTGAAGAGATCGCAC
ATACGGAGATATGTCTCAGTTAGTTCTAATCATCAAGCCCGTCCAGGCTCATTCGCCGAG
TTTCTAAACAAGACATACTCGAGTGACTCATGA
>AA474_CH_Argentina_C_thous_2004
ATGGATGCCGACAAGATTGTGTTCAAAGTCAATAATCAGGTGGTCTCTTTGAAGCCTGAG
ATTATAGTGGACCAATATGAGTACAAATACCCTGCTATCAAAGATTTGAAAAAACCCTGT
ATAACCTTAGGGAAAGCCCCTGACTTAAACAAAGCATACAAGTCAGTTTTATCAGGCATG
AACGCCGCAAAACTTGATCCTGATGACGTATGTTCCTACTTGGCAGCAGCAATGCAATTC
TTTGAGGGGACTTGTCCGGAAGACTGGACCAGCTATGGAATCCTGATTGCACGGAAAGGA
GATAAGATCACCCCAGATTCTCTTGTAGAGATAAAGCGCACTGATGTAGAGGGGAATTGG
GCTCTTACAGGAGGCATGGAACTGACAAGGGACCCCACTGTCTCAGAGCATGCGTCTTTG
GTCGGCCTTCTCTTGAGCCTGTATAGACTGAGCAAAATATCAGGACAAAACACCGGCAAC
TATAAGACAAACATTGCAGATAGGATAGAGCAGATTTTCGAGACAGCCCCTTTTGTGAAA
ATCGTGGAACATCATACTCTAATGACAACTCACAAAATGTGTGCTAATTGGAGCACTATA
CCGAACTTCAGATTCTTGGCTGGGACCTACGACATGTTTTTCTCCCGGATTGAGCATCTA
TATTCAGCAATCAGAGTGGGCACAGTTGTCACTGCTTATGAAGACTGCTCGGGGCTGGTA
TCGTTTACAGGGTTTATAAAGCAGATTAATCTCACTGCAAGAGAAGCAATACTATATTTC
TTCCATAAGAACTTTGAGGAAGAGATAAGAAGAATGTTCGAGCCAGGGCAAGAGACAGCT
GTTCCTCACTCTTATTTCATCCACTTTCGTTCACTAGGCTTGAGTGGAAAGTCTCCTTAT
TCATCAAATGCCGTCGGTCATGTGTTCAATCTCATTCACTTTGTTGGATGCTATATGGGT
CAAGTCAGATCTCTTAATGCAACGGTTATAGCAGCCTGTGCTCCTCATGAGATGTCTGTT
CTGGGGGGCTATCTGGGAGAGGAGTTTTTCGGGAAAGGAACGTTTGAAAGAAGATTCTTT
AGAGATGAGAAAGAACTCCGGGAATACGAGGCGGCTGAACTGACAAAGACTGACGTGGCA
CTGGCAGATGATGGGACTGTCAACTCCGATGACGAGGACTACTTCTCCGGTGAGACCAGA
AGTCCAGAAGCTGTTTATACTCGAATCATGATGAATGGGGGTCGACTGAAGAGATCGCAC
ATACGGAGATATGTCTCAGTTAGTTCTAATCATCAAGCCCGTCCAGGCTCATTCGCCGAG
TTTCTAAACAAGACATATTCGAGTGACTCATAA
>AA774_FO_Argentina_Dog_2007
ATGGATGCCGACAAGATTGTGTTCAAAGTCAATAATCAGGTGGTCTCTTTGAAGCCTGAG
ATTATAGTGGACCAATATGAGTACAAGTACCCTGCTATCAAAGATTTGAAAAAGCCCTGT
ATAACCTTAGGGAAAGCCCCTGACTTAAACAAAGCATACAAGTCAGTTTTATCAGGCATG
AACGCCGCAAAACTTGATCCTGATGACGTATGTTCCTACTTGGCAGCAGCAATGCAATTC
TTTGAGGGGACTTGTCCGGAAGACTGGACCAGCTATGGAATCCTGATTGCACGGAAAGGA
GATAAGATCACCCCAGATTCTATTGTAGAGATAAAGCGCACTGATGTAGAGGGGAATTGG
GCTCTTACAGGAGGCATGGAACTGACAAGGGACCCCACTGTCTCAGAGCATGCGTCTTTG
GTCGGTCTTCTCTTGAGCCTGTATAGACTGAGCAAAATATCAGGACAAAACACCGGCAAC
TATAAGACAAACATTGCAGATAGGATAGAGCAGATTTTCGAGACAGCCCCTTTTGTCAAA
ATCGTGGAGCATCATACTCTAATGACAACTCACAAAATGTGTGCTAATTGGAGCACTATA
CCGAACTTCAGATTCTTGGCTGGGACCTACGACATGTTTTTCTCCCGGATTGAGCATCTA
TATTCAGCAATCAGAGTGGGCACAGTTGTCACTGCTTATGAAGACTGCTCGGGGCTGGTA
TCGTTTACAGGGTTTATAAAGCAGATTAATCTCACTGCAAGAGAAGCAATACTATATTTC
TTCCATAAGAACTTTGAGGAAGAGATAAGAAGAATGTTCGAGCCAGGGCAAGAGACAGCT
GTTCCTCACTCCTATTTCATCCACTTTCGTTCACTAGGCTTGAGTGGAAAGTCTCCTTAT
TCATCAAATGCCGTCGGTCATGTGTTCAATCTCATTCACTTTGTTGGATGCTATATGGGT
CAAGTCAGATCTCTTAATGCAACGGTTATAGCAGCCTGTGCTCCTCATGAGATGTCTGTT
CTGGGGGGCTATCTGGGAGAGGAGTTTTTCGGGAAAGGAACATTTGAAAGAAGATTCTTT
AGAGATGAGAAAGAACTCCGGGAATACGAGGCGGCTGAACTGACAAAGACTGACGTGGCA
CTGGCAGATGATGGGACTGTCAACTCCGATGACGAGGACTACTTCTCCGGTGAGACCAGA
AGTCCAGAAGCTGTTTATACTCGAATCATGATGAATGGAGGTCGACTGAAGAGATCGCAC
ATACGGAGATATGTCTCAGTTAGTTCTAATCATCAAGCCCGTCCAGGCTCATTCGCCGAG
TTTCTAAACAAGACATATTCGAGTGACTCATAA
>AA881_FO_Argentina_Dog_2008
ATGGATGCCGACAAGATTGTGTTCAAAGTCAATAATCAGGTGGTCTCTTTGAAGCCTGAG
ATTATAGTGGACCAATATGAGTACAAGTACCCTGCTATCAAAGATTTGAAAAAGCCCTGT
ATAACCTTAGGGAAAGCCCCTGACTTAAACAAAGCATACAAGTCAGTTTTATCAGGCATG
AACGCCGCAAAACTTGATCCTGATGACGTATGTTCCTACTTGGCAGCAGCAATGCAATTC
TTTGAGGGGACTTGTCCGGAAGACTGGACCAGCTATGGAATCCTGATTGCACGGAAAGGA
GATAAGATCACCCCAGATTCTATTGTAGAGATAAAGCGCACTGATGTAGAGGGGAATTGG
GCTCTTACAGGAGGCATGGAACTGACAAGGGACCCCACTGTCTCAGAGCATGCGTCTTTG
GTCGGTCTTCTCTTGAGCCTGTATAGACTGAGCAAAATATCAGGACAAAACACCGGCAAC
TATAAGACAAACATTGCAGATAGGATAGAGCAGATTTTCGAGACAGCCCCTTTTGTTAAA
ATCGTGGAGCATCATACTCTAATGACAACTCACAAAATGTGTGCTAATTGGAGCACTATA
CCGAACTTCAGATTCTTGGCTGGGACCTACGACATGTTTTTCTCCCGGATTGAGCATCTA
TATTCAGCAATCAGAGTGGGCACAGTTGTCACTGCTTATGAAGACTGCTCGGGGCTGGTA
TCGTTTACAGGGTTTATAAAGCAGATTAATCTCACTGCAAGAGAAGCAATACTATATTTC
TTCCATAAGAACTTTGAGGAAGAGATAAGAAGAATGTTCGAGCCAGGGCAAGAGACAGCT
GTTCCTCACTCCTATTTCATCCACTTTCGTTCACTAGGCTTGAGTGGAAAGTCTCCTTAT
TCATCAAATGCCGTCGGTCATGTGTTCAATCTCATTCACTTTGTTGGATGCTATATGGGT
CAAGTCAGATCTCTTAATGCAACGGTTATAGCAGCCTGTGCTCCTCATGAGATGTCTGTT
CTGGGGGGCTATCTGGGAGAGGAGTTTTTCGGGAAAGGAACGTTTGAAAGAAGATTCTTT
AGAGATGAGAAAGAACTCCGGGAATACGAGGCGGCTGAACTGACAAAGACTGACGTGGCA
CTGGCAGATGATGGGACTGTCAACTCCGATGACGAGGACTACTTCTCCGGTGAGACCAGA
AGTCCAGAAGCTGTTTATACTCGAATCATGATGAATGGAGGTCGACTGAAGAGATCGCAC
ATACGGAGATATGTCTCAGTTAGTTCTAATCATCAAGCCCGTCCAGGCTCATTCGCCGAG
TTTCTAAACAAGACATATTCGAGTGACTCATAA
>AA886_FO_Argentina_C_thous_2008
ATGGATGCCGACAAGATTGTGTTCAAAGTCAATAATCAGGTGGTCTCTTTGAAGCCTGAG
ATTATAGTGGACCAATATGAGTACAAGTACCCTGCTATCAAAGATTTGAAAAAGCCCTGT
ATAACCTTAGGGAAAGCCCCTGACTTAAACAAAGCATACAAGTCAGTTTTATCAGGCATG
AACGCCGCAAAACTTGATCCTGATGACGTATGTTCCTACTTGGCAGCAGCAATGCAATTC
TTTGAGGGGACTTGTCCGGAAGACTGGACCAGCTATGGAATCCTGATTGCACGGAAAGGA
GATAAGATCACCCCAGATTCTATTGTAGAGATAAAGCGCACTGATGTAGAGGGGAATTGG
GCTCTTACAGGAGGCATGGAACTGACAAGGGACCCCACTGTCTCAGAGCATGCGTCTTTG
GTCGGTCTTCTCTTGAGCCTGTATAGACTGAGCAAAATATCAGGACAAAACACCGGCAAC
TATAAGACAAACATTGCAGATAGGATAGAGCAGATTTTCGAGACAGCCCCTTTTGTTAAA
ATCGTGGAGCATCATACTCTAATGACAACTCACAAAATGTGTGCTAATTGGAGCACTATA
CCGAACTTCAGATTCTTGGCTGGGACCTACGACATGTTTTTCTCCCGGATTGAGCATCTA
TATTCAGCAATCAGAGTGGGCACAGTTGTCACTGCTTATGAAGACTGCTCGGGGCTGGTA
TCGTTTACAGGGTTTATAAAGCAGATTAATCTCACTGCAAGAGAAGCAATACTATATTTC
TTCCATAAGAACTTTGAGGAAGAGATAAGAAGAATGTTCGAGCCAGGGCAAGAGACAGCT
GTTCCTCACTCTTATTTCATCCACTTTCGTTCACTAGGCTTGAGTGGAAAGTCTCCTTAT
TCATCAAATGCCGTCGGTCATGTGTTCAATCTCATTCACTTTGTTGGATGCTATATGGGT
CAAGTCAGATCTCTTAATGCAACGGTTATAGCAGCCTGTGCTCCTCATGAGATGTCTGTT
CTGGGGGGCTATCTGGGAGAGGAGTTTTTCGGGAAAGGAACGTTTGAAAGAAGATTCTTT
AGAGATGAGAAAGAGCTCCGGGAATACGAGGCGGCTGAACTGACAAAGACTGACGTGGCA
CTGGCAGATGATGGGACTGTCAACTCCGATGACGAGGACTACTTCTCCGGTGAGACCAGA
AGTCCAGAAGCTGTTTATACTCGAATCATGATGAATGGAGGTCGACTGAAGAGATCGCAC
ATACGGAGATATGTCTCAGTTAGTTCTAATCATCAAGCCCGTCCAGGCTCATTCGCCGAG
TTTCTAAACAAGACATATTCGAGTGACTCATAA
>AA888_FO_Argentina_Dog_2008
ATGGATGCCGACAAGATTGTGTTCAAAGTCAATAATCAGGTGGTCTCTTTGAAGCCTGAG
ATTATAGTGGACCAATATGAGTACAAGTACCCTGCTATCAAAGATTTGAAAAAGCCCTGT
ATAACCTTAGGGAAAGCCCCTGACTTAAACAAAGCATACAAGTCAGTTTTATCAGGCATG
AACGCCGCAAAACTTGATCCTGATGACGTATGTTCCTACTTGGCAGCAGCAATGCAATTC
TTTGAGGGGACTTGTCCGGAAGACTGGACCAGCTATGGAATCCTGATTGCACGGAAAGGA
GATAAGATCACCCCAGATTCTATTGTAGAGATAAAGCGCACTGATGTAGAGGGGAATTGG
GCTCTTACAGGAGGCATGGAACTGACAAGGGACCCCACTGTCTCAGAGCATGCGTCTTTG
GTCGGTCTTCTCTTGAGCCTGTATAGACTGAGCAAAATATCAGGACAAAACACCGGCAAC
TATAAGACAAACATTGCAGATAGGATAGAGCAGATTTTCGAGACAGCCCCTTTTGTTAAA
ATCGTGGAGCATCATACTCTAATGACAACTCACAAAATGTGTGCTAATTGGAGCACTATA
CCGAACTTCAGATTCTTGGCTGGGACCTACGACATGTTTTTCTCCCGGATTGAGCATCTA
TATTCAGCAATCAGAGTGGGCACAGTTGTCACTGCTTATGAAGACTGCTCGGGGCTGGTA
TCGTTTACAGGGTTTATAAAGCAGATTAATCTCACTGCAAGAGAAGCAATACTATATTTC
TTCCATAAGAACTTTGAGGAAGAGATAAGAAGAATGTTCGAGCCAGGGCAAGAGACAGCT
GTTCCTCACTCCTATTTCATCCACTTTCGTTCACTAGGCTTGAGTGGAAAGTCTCCTTAT
TCATCAAATGCCGTCGGTCATGTGTTCAATCTCATTCACTTTGTTGGATGCTATATGGGT
CAAGTCAGATCTCTTAATGCAACGGTTATAGCAGCCTGTGCTCCTCATGAGATGTCTGTT
CTGGGGGGCTATCTGGGAGAGGAGTTTTTCGGGAAAGGAACGTTTGAAAGAAGATTCTTT
AGAGATGAGAAAGAACTCCGGGAATACGAGGCGGCTGAACTGACAAAGACTGACGTGGCA
CTGGCAGATGATGGGACTGTCAACTCCGATGACGAGGACTACTTCTCCGGTGAGACCAGA
AGTCCAGAAGCTGTTTATACTCGAATCATGATGAATGGAGGTCGACTGAAGAGATCGCAC
ATACGGAGATATGTCTCAGTTAGTTCTAATCATCAAGCCCGTCCAGGCTCATTCGCCGAG
TTTCTAAACAAGACATATTCGAGTGACTCATAA
>AA911_CH_Argentina_Dog_2008
ATGGATGCCGACAAGATTGTGTTCAAAGTCAATAATCAGGTGGTCTCTTTGAAGCCTGAG
ATTATAGTGGACCAATATGAGTACAAATACCCTGCTATCAAAGATTTGAAAAAACCCTGT
ATAACCTTAGGGAAAGCTCCTGACTTAAACAAAGCATACAAGTCAGTTTTATCAGGCATG
AACGCCGCAAAACTTGATCCTGATGACGTATGTTCCTACTTGGCAGCAGCAATGCAATTC
TTTGAGGGGACTTGTCCGGAAGACTGGACCAGCTATGGAATCCTGATTGCACGGAAAGGA
GATAAGATCACCCCAGATTCTCTTGTAGAGATAAAGCGCACTGATGTAGAGGGGAATTGG
GCTCTTACAGGAGGCATGGAACTGACAAGGGACCCCACTGTCTCAGAGCATGCGTCTTTG
GTCGGCCTTCTCTTGAGCCTGTATAGACTGAGCAAAATATCAGGACAAAACACCGGCAAC
TATAAGACAAACATTGCAGATAGGATAGAGCAGATTTTCGAGACAGCCCCTTTTGTGAAA
ATCGTGGAACATCATACTCTAATGACAACTCACAAAATGTGTGCTAATTGGAGCACTATA
CCGAACTTCAGATTCTTGGCTGGGACCTACGACATGTTTTTCTCCCGGATTGAGCATCTA
TATTCAGCAATCAGAGTGGGCACAGTTGTCACTGCTTATGAAGACTGCTCGGGGCTGGTA
TCGTTTACAGGGTTTATAAAGCAGATTAATCTCACTGCAAGAGAAGCAATACTATATTTC
TTCCATAAGAACTTTGAGGAAGAGATAAGAAGAATGTTCGAGCCAGGGCAAGAGACAGCT
GTTCCTCACTCTTATTTCATCCACTTTCGTTCACTAGGCTTGAGTGGAAAGTCTCCTTAT
TCATCAAATGCCGTCGGTCATGTGTTCAATCTCATTCACTTTGTTGGATGCTATATGGGT
CAAGTCAGATCTCTTAATGCAACGGTTATAGCAGTCTGTGCTCCTCATGAGATGTCTGTT
CTGGGGGGCTATCTGGGAGAGGAGTTTTTCGGGAAAGGAACGTTTGAAAGAAGATTCTTT
AGAGATGAGAAAGAACTCCGGGAATACGAGGCGGCTGAACTGACAAAGACTGACGTGGCA
CTGGCAGATGATGGGACTGTCAACTCCGATGACGAGGACTACTTCTCCGGTGAGACCAGA
AGTCCAGAAGCTGTTTATACTCGAATCATGATGAATGGGGGTCGACTGAAGAGATCGCAC
ATACGGAGATATGTCTCAGTTAGTTCTAATCATCAAGCCCGTCCAGGCTCATTCGCCGAG
TTTCTAAACAAGACATATTCGAGTGACTCATAA
>AA929_CH_Argentina_N_nasua_2009
ATGGATGCCGACAAGATTGTGTTCAAAGTCAATAATCAGGTGGTCTCTTTGAAGCCTGAG
ATTATAGTGGACCAATATGAGTACAAATACCCTGCTATCAAAGATTTGAAAAAACCCTGT
ATAACCTTGGGGAAAGCCCCTGACTTAAACAAAGCATACAAGTCAGTTTTATCAGGCATG
AACGCCGCAAAACTTGATCCTGATGACGTATGTTCCTACTTGGCAGCAGCAATGCAATTC
TTTGAGGGGACTTGTCCGGAAGACTGGACCAGCTATGGAATCCTGATTGCACGGAAAGGA
GATAAGATCACCCCAGATTCTCTTGTAGAGATAAAGCGCACTGATGTAGAGGGGAATTGG
GCTCTTACAGGAGGCATGGAACTGACAAGGGACCCCACTGTCTCAGAGCATGCGTCTTTG
GTCGGCCTTCTCTTGAGCCTGTATAGACTGAGCAAAATATCAGGACAAAACACCGGCAAC
TATAAGACAAACATTGCAGATAGGATAGAGCAGATTTTCGAGACAGCCCCTTTTGTGAAA
ATCGTGGAACATCATACTCTAATGACAACTCACAAAATGTGTGCTAATTGGAGCACTATA
CCGAACTTCAGATTCTTGGCTGGGACCTACGACATGTTTTTCTCCCGGATTGAGCATCTA
TATTCAGCAATCAGAGTGGGCACAGTTGTCACTGCTTATGAAGACTGCTCGGGGCTGGTA
TCGTTTACAGGGTTTATAAAGCAGATAAATCTCACTGCAAGAGAAGCAATACTATATTTC
TTCCATAAGAACTTTGAGGAAGAGATAAGAAGAATGTTCGAGCCAGGGCAAGAGACAGCT
GTTCCTCACTCTTATTTCATCCACTTTCGTTCACTAGGCTTGAGTGGAAAGTCTCCTTAT
TCATCAAATGCCGTCGGTCATGTGTTCAATCTCATTCACTTTGTTGGATGCTATATGGGT
CAAGTCAGATCTCTTAATGCAACGGTTATAGCAGCCTGTGCTCCTCATGAGATGTCTGTT
CTGGGGGGCTATCTGGGAGAGGAGTTTTTCGGGAAAGGAACGTTTGAAAGAAGATTCTTT
AGAGATGAGAAAGAACTCCGGGAATACGAGGCGGCTGAACTGACAAAGACTGACGTGGCA
CTGGCAGATGATGGGACTGTCAACTCCGATGACGAGGACTACTTCTCCGGTGAGACCAGA
AGTCCAGAAGCTGTTTATACTCGAATCATGATGAATGGGGGTCGACTGAAGAGATCGCAC
ATACGGAGATATGTCTCAGTTAGTTCTAATCATCAAGCCCGTCCAGGCTCATTCGCCGAG
TTTCTAAACAAGACATATTCGAGTGACTCATAA
>AA957_CH_Argentina_Dog_2009
ATGGATGCTGACAAGATTGTGTTCAAAGTCAATAATCAGGTGGTCTCTTTGAAGCCTGAG
ATTATAGTGGACCAATATGAGTACAAATACCCTGCTATCAAAGATTTGAAAAAACCCTGT
ATAACCTTAGGGAAAGCCCCTGACTTAAACAAAGCATACAAGTCAGTTTTATCAGGCATG
AACGCCGCAAAACTTGATCCTGATGACGTATGTTCCTACTTGGCAGCAGCAATGCAATTC
TTTGAGGGGACTTGTCCGGAAGACTGGACCAGCTATGGAATCCTGATTGCACGGAAAGGA
GATAAGATCACCCCAGATTCTCTTGTAGAGATAAAGCGCACTGATGTAGAGGGGAATTGG
GCTCTTACAGGAGGCATGGAACTGACAAGGGACCCCACTGTCTCAGAGCATGCGTCTTTG
GTCGGCCTTCTCTTGAGCCTGTATAGACTGAGCAAAATATCAGGACAAAACACCGGCAAC
TATAAGACAAACATTGCAGATAGGATAGAGCAGATTTTCGAGACGGCCCCTTTTGTGAAA
ATCGTGGAACATCATACTCTAATGACAACTCACAAAATGTGTGCTAATTGGAGCACTATA
CCGAACTTCAGATTCTTGGCTGGGACCTACGACATGTTTTTCTCCCGGATTGAGCATCTA
TATTCAGCAATCAGAGTGGGCACAGTTGTCACTGCTTATGAAGACTGCTCGGGGCTGGTA
TCGTTTACAGGGTTTATAAAGCAGATTAATCTCACTGCAAGAGAAGCAATACTATATTTC
TTCCATAAGAACTTTGAGGAAGAGATAAGAAGAATGTTCGAGCCAGGGCAAGAGACAGCT
GTTCCTCACTCTTATTTCATCCACTTTCGTTCACTAGGCTTGAGTGGAAAGTCTCCTTAT
TCATCAAATGCCGTCGGTCATGTGTTCAATCTCATTCACTTTGTTGGATGCTATATGGGT
CAAGTCAGATCTCTTAATGCAACGGTTATAGCAGCCTGTGCTCCTCATGAGATGTCTGTT
CTGGGGGGCTATCTGGGAGAGGAGTTTTTCGGGAAAGGAACGTTTGAAAGAAGATTCTTT
AGAGATGAGAAAGAACTCCGGGAATACGAGGCGGCTGAACTGACAAAGACTGACGTGGCA
CTGGCAGATGATGGGACTGTCAACTCCGATGACGAGGACTACTTCTCCGGTGAGACCAGA
AGTCCAGAAGCTGTTTATACTCGAATCATGATGAATGGGGGTCGACTGAAGAGATCGCAC
ATACGGAGATATGTCTCAGTTAGTTCTAATCATCAAGCCCGTCCAGGCTCATTCGCCGAG
TTTCTAAACAAGACATATTCGAGTGACTCATAA
>AA959_CH_Argentina_Dog_2009
ATGGATGCTGACAAGATTGTGTTCAAAGTCAATAATCAGGTGGTCTCTTTGAAGCCTGAG
ATTATAGTGGACCAATATGAGTACAAATACCCTGCTATCAAAGATTTGAAAAAACCCTGT
ATAACCTTAGGGAAAGCCCCTGACTTAAACAAAGCATACAAGTCAGTTTTATCAGGCATG
AACGCCGCAAAACTTGATCCTGATGACGTATGTTCCTACTTGGCAGCAGCAATGCAATTC
TTTGAGGGGACTTGTCCGGAAGACTGGACCAGCTATGGAATCCTGATTGCACGGAAAGGA
GATAAGATCACCCCAGATTCTCTTGTAGAGATAAAGCGCACTGATGTAGAGGGGAATTGG
GCTCTTACAGGAGGCATGGAACTGACAAGGGACCCCACTGTCTCAGAGCATGCGTCTTTG
GTCGGCCTTCTCTTGAGCCTGTATAGACTGAGCAAAATATCAGGACAAAACACCGGCAAC
TATAAGACAAACATTGCAGATAGGATAGAGCAGATTTTCGAGACGGCCCCTTTTGTGAAA
ATCGTGGAACATCATACTCTAATGACAACTCACAAAATGTGTGCTAATTGGAGCACTATA
CCGAACTTCAGATTCTTGGCTGGGACCTACGACATGTTTTTCTCCCGGATTGAGCATCTA
TATTCAGCAATCAGAGTGGGCACAGTTGTCACTGCTTATGAAGACTGCTCGGGGCTGGTA
TCGTTTACAGGGTTTATAAAGCAGATTAATCTCACTGCAAGAGAAGCAATACTATATTTC
TTCCATAAGAACTTTGAGGAAGAGATAAGAAGAATGTTCGAGCCAGGGCAAGAGACAGCT
GTTCCTCACTCTTATTTCATCCACTTTCGTTCACTAGGCTTGAGTGGAAAGTCTCCTTAT
TCATCAAATGCCGTCGGTCATGTGTTCAATCTCATTCACTTTGTTGGATGCTATATGGGT
CAAGTCAGATCTCTTAATGCAACGGTTATAGCAGCCTGTGCTCCTCATGAGATGTCTGTT
CTGGGGGGCTATCTGGGAGAGGAGTTTTTCGGGAAAGGAACGTTTGAAAGAAGATTCTTT
AGAGATGAGAAAGAACTCCGGGAATACGAGGCGGCTGAACTGACAAAGACTGACGTGGCA
CTGGCAGATGATGGGACTGTCAACTCCGATGACGAGGACTACTTCTCCGGTGAGACCAGA
AGTCCAGAAGCTGTTTATACTCGAATCATGATGAATGGGGGTCGACTGAAGAGATCGCAC
ATACGGAGATATGTCTCAGTTAGTTCTAATCATCAAGCCCGTCCAGGCTCATTCGCCGAG
TTTCTAAACAAGACATATTCGAGTGACTCATAA
>AA966_FO_Argentina_N_nasua_2009
ATGGATGCCGACAAGATTGTGTTCAAAGTCAATAATCAGGTGGTCTCTTTGAAGCCTGAG
ATTATAGTGGACCAATATGAGTACAAGTACCCTGCTATCAAAGATTTGAAAAAGCCCTGT
ATAACCTTAGGGAAAGCCCCTGACTTAAACAAAGCATACAAGTCAGTTTTATCAGGCATG
AACGCCGCAAAACTAGATCCTGATGACGTATGTTCCTACTTGGCAGCAGCAATGCAATTC
TTTGAGGGGACTTGTCCGGAAGACTGGACCAGCTATGGAATCCTGATTGCACGGAAAGGA
GATAAGATCACCCCAGATTCTATTGTAGAGATAAAGCGCACTGATGTAGAGGGGAATTGG
GCTCTTACAGGAGGCATGGAACTGACAAGGGACCCCACTGTCTCAGAGCATGCGTCTTTG
GTCGGTCTTCTCTTGAGCCTGTATAGACTGAGCAAAATATCAGGACAAAACACCGGCAAC
TATAAGACAAACATTGCAGATAGGATAGAGCAGATTTTCGAGACAGCCCCTTTTGTCAAA
ATCGTGGAGCATCATACTCTAATGACAACTCACAAAATGTGTGCTAATTGGAGCACTATA
CCGAACTTCAGATTCTTGGCTGGGACCTACGACATGTTTTTCTCCCGGATTGAGCATCTA
TATTCAGCAATCAGAGTGGGCACAGTTGTCACTGCTTATGAAGACTGCTCGGGGCTGGTA
TCGTTTACAGGGTTTATAAAGCAGATTAATCTCACTGCAAGAGAAGCAATACTATATTTC
TTCCATAAGAACTTTGAGGAAGAGATAAGAAGAATGTTCGAGCCAGGGCAAGAGACAGCT
GTTCCTCACTCCTATTTCATCCACTTTCGTTCACTAGGCTTGAGTGGAAAGTCTCCTTAT
TCATCAAATGCCGTCGGTCATGTGTTCAATCTCATTCACTTTGTTGGATGCTATATGGGT
CAAGTCAGATCTCTTAATGCAACGGTTATAGCAGCCTGTGCTCCTCATGAGATGTCTGTT
CTGGGGGGCTATCTGGGAGAGGAGTTTTTCGGGAAAGGAACATTTGAAAGAAGATTCTTT
AGAGATGAGAAAGAACTCCGGGAATACGAGGCGGCTGAACTGACAAAGACTGACGTGGCA
CTGGCAGATGATGGGACTGTCAACTCCGATGACGAGGACTACTTCTCCGGTGAGACCAGA
AGTCCAGAAGCTGTTTATACTCGAATCATGATGAATGGAGGTCGACTGAAGAGATCGCAC
ATACGGAGATATGTCTCAGTTAGTTCTAATCATCAAGCCCGTCCAGGCTCATTCGCCGAG
TTTCTAAACAAGACATATTCGAGTGACTCATAA
>AB124_FO_Argentina_Dog_2012
ATGGATGCCGACAAGATTGTGTTCAAAGTCAATAATCAGGTGGTCTCTTTGAAGCCTGAG
ATTATAGTGGACCAATATGAGTACAAATACCCTGCTATCAAAGATTTGAAAAAACCCTGT
ATAACCTTAGGGAAAGCTCCTGACTTAAACAAAGCATACAAGTCAGTTTTATCAGGCATG
AACGCCGCAAAACTTGATCCTGATGACGTATGTTCCTACTTGGCAGCAGCAATGCAATTC
TTTGAGGGGACTTGTCCGGAAGACTGGACCAGCTATGGAATCCTGATTGCACGGAAAGGA
GATAAGATCACCCCAGATTCTCTTGTAGAGATAAAGCGCACTGATGTAGAGGGGAATTGG
GCTCTTACAGGAGGCATGGAACTGACAAGGGACCCCACTGTCTCAGAGCATGCGTCTTTG
GTCGGCCTTCTCTTGAGCCTGTATAGACTGAGCAAAATATCAGGACAAAACACCGGCAAC
TATAAGACAAACATTGCAGATAGGATAGAGCAGATTTTCGAGACAGCCCCTTTTGTGAAA
ATCGTGGAACATCATACTCTAATGACAACTCACAAAATGTGTGCTAATTGGAGCACTATA
CCGAACTTCAGATTCTTGGCTGGGACCTACGACATGTTTTTCTCCCGGATTGAGCATCTA
TATTCAGCAATCAGAGTGGGCACAGTTGTCACTGCTTATGAAGACTGCTCGGGGCTGGTG
TCGTTTACAGGGTTTATAAAGCAGATTAATCTCACTGCAAGAGAAGCAATACTATATTTC
TTCCATAAGAACTTTGAGGAAGAGATAAGAAGAATGTTCGAGCCAGGGCAGGAGACAGCT
GTTCCTCACTCTTATTTCATCCACTTTCGTTCACTAGGCTTGAGTGGAAAGTCTCCTTAT
TCATCAAATGCCGTCGGTCATGTGTTCAATCTCATTCACTTTGTTGGATGCTATATGGGT
CAAGTCAGATCTCTTAATGCAACGGTTATAGCAGCCTGTGCTCCTCATGAGATGTCTGTT
CTGGGGGGCTATCTGGGAGAGGAGTTTTTCGGGAAAGGAACGTTTGAAAGAAGATTCTTT
AGAGATGAGAAAGAACTCCGGGAATACGAGGCGGCTGAACTGACAAAGACTGACGTGGCA
CTGGCAGATGATGGGACTGTCAACTCTGATGACGAGGACTACTTCTCCGGTGAGACCAGA
AGTCCAGAAGCTGTTTATACTCGAATCATGATGAATGGGGGTCGACTGAAGAGATCGCAC
ATACGGAGATATGTCTCAGTTAGTTCTAATCATCAAGCCCGTCCAGGCTCATTCGCCGAG
TTTCTAAACAAGACATATTCGAGTGACTCATAA
>AB160_FO_Argentina_Dog_2013
ATGGATGCCGACAAGATTGTGTTCAAAGTCAATAATCAGGTGGTCTCTTTGAAGCCTGAG
ATTATAGTGGACCAATATGAGTACAAGTACCCTGCTATCAAAGATTTGAAAAAGCCCTGT
ATAACCTTAGGGAAAGCCCCTGACTTAAACAAAGCATACAAGTCAGTTTTATCAGGCATG
AACGCCGCAAAACTTGATCCTGATGACGTATGTTCCTACTTGGCAGCAGCAATGCAATTC
TTTGAGGGGACTTGTCCGGAAGACTGGACCAGCTATGGAATCCTGATTGCACGGAAAGGA
GATAAGATCACCCCAGATTCTATTGTAGAGATAAAGCGCACTGATGTAGAGGGGAATTGG
GCTCTTACAGGAGGCATGGAACTGACAAGGGACCCCACTGTATCAGAGCATGCGTCTTTG
GTCGGTCTTCTCTTGAGCCTGTATAGACTGAGCAAAATATCAGGACAAAACACCGGCAAC
TATAAGACAAACATTGCAGATAGGATAGAGCAGATTTTCGAGACAGCCCCTTTTGTTAAA
ATCGTGGAGCATCATACTCTAATGACAACTCACAAAATGTGTGCTAATTGGAGCACTATA
CCGAACTTCAGATTCTTGGCTGGGACCTACGACATGTTTTTCTCCCGGATTGAGCATCTA
TATTCAGCAATCAGAGTGGGCACAGTTGTCACTGCTTATGAAGACTGCTCGGGGCTGGTA
TCGTTTACAGGGTTTATAAAGCAGATTAATCTCACTGCAAGAGAAGCAATACTATATTTC
TTCCATAAGAACTTTGAGGAAGAGATAAGAAGAATGTTCGAGCCAGGGCAAGAGACAGCT
GTTCCTCACTCTTATTTCATCCACTTTCGTTCACTAGGCTTGAGTGGAAAGTCTCCTTAT
TCATCAAATGCCGTCGGTCATGTGTTCAATCTCATTCACTTTGTTGGATGCTATATGGGT
CAAGTCAGATCTCTTAATGCAACGGTTATAGCAGCCTGTGCTCCTCATGAGATGTCTGTT
CTGGGGGGCTATCTGGGAGAGGAGTTTTTCGGGAAAGGAACGTTTGAAAGAAGATTCTTT
AGAGATGAGAAAGAGCTCCGGGAATACGAGGCGGCTGAACTGACAAAGACTGACGTGGCA
CTGGCAGATGATGGGACTGTCAACTCCGATGACGAGGACTACTTCTCCGGTGAGACCAGA
AGTCCAGAAGCTGTTTATACTCGAATCATGATGAATGGAGGTCGACTGAAGAGATCGCAC
ATACGGAGATATGTCTCAGTTAGTTCTAATCATCAAGCCCGTCCAGGCTCATTCGCCGAG
TTTCTAAACAAGACATATTCGAGTGACTCATAA
>AB193_CH_Argentina_C_thous_2013
ATGGATGCCGACAAGATTGTGTTCAAAGTCAATAATCAGGTGGTCTCTTTGAAGCCTGAG
ATTATAGTGGACCAATATGAGTACAAATACCCTGCTATCAAAGATTTGAAAAAACCCTGT
ATAACCTTAGGGAAAGCCCCTGACTTAAACAAAGCATACAAGTCAGTTTTATCAGGCATG
AACGCCGCAAAACTTGATCCTGATGACGTATGTTCCTACTTGGCAGCAGCAATGCAATTC
TTTGAGGGGACTTGTCCGGAAGACTGGACCAGCTATGGAATCCTGATTGCACGGAAAGGA
GATAAGATCACCCCAGATTCTCTTGTAGAGATAAAGCGCACTGATGTAGAGGGGAATTGG
GCTCTTACAGGAGGCATGGAACTGACAAGGGACCCCACTGTCTCAGAGCATGCGTCTTTG
GTCGGCCTTCTCTTGAGCCTGTATAGACTGAGCAAAATATCAGGACAAAACACCGGCAAC
TATAAGACAAACATTGCAGATAGGATAGAGCAGATTTTCGAGACAGCCCCTTTTGTGAAA
ATCGTGGAACATCATACTCTAATGACAACTCACAAAATGTGTGCTAATTGGAGCACTATA
CCGAACTTCAGATTCTTGGCTGGGACCTACGACATGTTTTTCTCCCGGATTGAGCATCTA
TATTCAGCAATCAGAGTGGGCACAGTTGTCACTGCTTATGAAGACTGCTCGGGGCTGGTA
TCGTTTACAGGGTTTATAAAGCAGATTAATCTCACTGCAAGAGAAGCAATACTATATTTC
TTCCATAAGAACTTTGAGGAAGAGATAAGAAGAATGTTCGAGCCAGGGCAAGAGACAGCT
GTTCCTCACTCTTATTTCATCCACTTTCGTTCACTAGGCTTGAGTGGAAAGTCTCCTTAT
TCATCAAATGCCGTCGGTCATGTGTTCAATCTCATTCACTTTGTTGGATGCTATATGGGT
CAAGTCAGATCTCTTAATGCAACGGTTATAGCAGCCTGTGCTCCTCATGAGATGTCTGTT
CTGGGGGGCTATCTGGGAGAGGAGTTTTTCGGGAAAGGAACGTTTGAAAGAAGATTCTTT
AGAGATGAGAAAGAACTCCGGGAATACGAGGCGGCTGAACTGACAAAGACTGACGTGGCA
CTGGCAGATGATGGGACTGTCAACTCCGATGACGAGGACTACTTCTCCGGTGAGACCAGA
AGTCCAGAAGCTGTTTATACTCGAATCATGATGAATGGGGGTCGACTGAAGAGATCGCAC
ATACGGAGATATGTCTCAGTTAGTTCTAATCATCAAGCCCGTCCAGGCTCATTCGCCGAG
TTTCTAAACAAGACATATTCGAGTGACTCATAA
>AB353_FO_Argentina_Dog_2013
ATGGATGCCGACAAGATTGTGTTCAAAGTCAATAATCAGGTGGTCTCTTTGAAGCCTGAG
ATTATAGTGGACCAATATGAGTACAAGTACCCTGCTATCAAAGATTTGAAAAAGCCCTGT
ATAACCTTAGGGAAAGCCCCTGACTTAAACAAAGCATACAAGTCAGTTTTATCAGGCATG
AACGCCGCAAAACTTGATCCTGATGACGTATGTTCCTACTTGGCAGCAGCAATGCAATTC
TTTGAGGGGACTTGTCCGGAAGACTGGACCAGCTATGGAATCCTGATTGCACGGAAAGGA
GATAAGATCACCCCAGATTCTATTGTAGAGATAAAGCGCACTGATGTGGAGGGGAATTGG
GCTCTTACAGGAGGCATGGAACTGACAAGGGACCCCACTGTCTCAGAGCATGCGTCTTTG
GTCGGTCTTCTCTTGAGCCTGTATAGACTGAGCAAAATATCAGGACAAAACACCGGCAAC
TATAAGACAAACATTGCAGATAGGATAGAGCAGATTTTCGAGACAGCCCCTTTTGTTAAA
ATCGTGGAGCATCATACTCTAATGACAACTCACAAAATGTGTGCTAATTGGAGCACTATA
CCGAACTTCAGATTCTTGGCTGGGACCTACGACATGTTTTTCTCCCGGATTGAGCATCTA
TATTCAGCAATCAGAGTGGGCACAGTTGTCACTGCTTATGAAGACTGCTCGGGGCTGGTA
TCGTTTACAGGGTTTATAAAGCAGATTAATCTCACTGCAAGAGAAGCAATACTATATTTC
TTCCATAAGAACTTTGAGGAAGAGATAAGAAGAATGTTCGAGCCAGGGCAAGAGACAGCT
GTTCCTCACTCTTATTTCATCCACTTTCGTTCACTAGGCTTGAGTGGAAAGTCTCCTTAT
TCATCAAATGCCGTCGGTCATGTGTTCAATCTCATTCACTTTGTTGGATGCTATATGGGT
CAAGTCAGATCTCTTAATGCAACGGTTATAGCAGCCTGTGCTCCTCATGAGATGTCTGTT
CTGGGGGGCTATCTGGGAGAGGAGTTTTTCGGGAAAGGAACGTTTGAAAGAAGATTCTTT
AGAGATGAGAAAGAGCTCCGGGAATACGAGGCGGCTGAACTGACAAAGACTGACGTGGCA
CTGGCAGATGATGGGACTGTCAACTCCGATGACGAGGACTACTTCTCCGGTGAGACCAGA
AGTCCAGAAGCTGTTTATACTCGAATCATGATGAATGGAGGTCGACTGAAGAGATCGCAC
ATACGGAGATATGTCTCAGTTAGTTCTAATCATCAAGCCCGTCCAGGCTCATTCGCCGAG
TTTCTAAACAAGACATATTCGAGTGACTCATAA
>AB356_FO_Argentina_C_thous_2013
ATGGATACTGACAAGATTGTGTTCAAAGTCAATAATCAGGTGGTCTCTTTGAAGCCTGAG
ATTATAGTGGACCAATATGAGTACAAGTACCCTGCTATCAAAGATTTGAAAAAGCCCTGT
ATAACCTTAGGGAAAGCCCCCGACTTAAACAAAGCATACAAGTCAGTTTTATCAGGCATG
AACGCTGCAAAACTGGATCCTGATGACGTATGTTCCTACTTGGCAGCAGCAATGCAATTC
TTTGAGGGGACTTGTCCGGAAGACTGGACCAGCTATGGAATCCTGATTGCACGGAAAGGA
GATAAGATCACCCCAGATTCTCTTGTAGAGATAAAGCGCTCTGATGTAGAGGGGAATTGG
GCTCTTACAGGAGGCATGGAACTGACAAGGGACCCCACTGTCTCAGAGCATGCGTCTTTG
GTCGGTCTTCTCTTGAGCCTGTATAGACTAAGCAAAATATCAGGACAAAACACCGGCAAC
TATAAGACAAACATTGCAGATAGGATAGAGCAGATTTTCGAGACAGCCCCTTTTGTTAAA
ATCGTGGAACATCATACTCTAATGACAACTCACAAAATGTGTGCTAATTGGAGCACTATA
CCGAACTTCAGATTCTTGGCTGGGACCTACGACATGTTTTTCTCCCGGATTGAGCATCTA
TATTCAGCAATCAGAGTGGGCACAGTTGTCACTGCTTATGAAGACTGCTCGGGGCTGGTA
TCGTTTACAGGGTTTATAAAGCAGATTAATCTCACTGCAAGAGAAGCAATACTATATTTC
TTCCATAAGAACTTTGAGGAAGAGATAAGAAGAATGTTCGAGCCAGGGCAAGAGACAGCT
GTTCCTCACTCTTATTTCATCCACTTTCGTTCACTAGGCTTGAGTGGAAAGTCTCCTTAT
TCATCAAATGCCGTCGGTCATGTGTTCAATCTCATTCACTTTGTTGGATGCTATATGGGT
CAAGTCAGATCCCTTAATGCAACGGTTATAGCAGCCTGTGCTCCTCATGAGATGTCTGTT
CTGGGGGGCTATCTGGGAGAGGAGTTTTTCGGGAAAGGAACGTTTGAAAGAAGATTCTTT
AGAGATGAGAAAGAACTCCGGGAATACGATGCGGCTGAACTGACAAAGACTGAAGTGGCA
TTGGCAGATGACGGGACTGTCAACTCCGATGACGAGGACTACTTCTCCGGTGAGACCAGA
AGTCCAGAAGCGGTTTATACTCGAATCATGATGAATGGAGGTCGACTGAAGAGATCGCAC
ATACGGAGATATGTCTCAGTTAGTTCTAATCATCAAGCCCGTCCAGGCTCATTCGCCGAG
TTTCTAAACAAGACATATTCGAGTGACTCATAA
>AB357_FO_Argentina_Dog_2013
ATGGATGCCGACAAGATTGTGTTCAAAGTCAATAATCAGGTGGTCTCTTTGAAGCCTGAG
ATTATAGTGGACCAATATGAGTACAAGTACCCTGCTATCAAAGATTTGAAAAAGCCCTGT
ATAACCTTAGGGAAAGCCCCTGACTTAAACAAAGCATACAAGTCAGTTTTATCAGGCATG
AACGCCGCAAAACTTGATCCTGATGACGTATGTTCCTACTTGGCAGCAGCAATGCAATTC
TTTGAGGGGACTTGTCCGGAAGACTGGACCAGCTATGGAATCCTGATTGCACGGAAAGGA
GATAAGATCACCCCAGATTCTATTGTAGAGATAAAGCGCACTGATGTAGAGGGGAATTGG
GCTCTTACAGGAGGCATGGAACTGACAAGGGACCCCACTGTCTCAGAGCATGCGTCTTTG
GTCGGTCTTCTCTTGAGCCTGTATAGACTGAGCAAAATATCAGGACAAAACACCGGCAAC
TATAAGACAAACATTGCAGATAGGATAGAGCAGATTTTCGAGACAGCCCCTTTTGTTAAA
ATCGTGGAGCATCATACTCTAATGACAACTCACAAAATGTGTGCTAATTGGAGCACTATA
CCGAACTTCAGATTCTTGGCTGGGACCTACGACATGTTTTTCTCCCGGATTGAGCATCTA
TATTCAGCAATCAGAGTGGGCACAGTTGTCACCGCTTATGAAGACTGCTCGGGGCTGGTA
TCGTTTACAGGGTTTATAAAGCAGATTAATCTCACTGCAAGAGAAGCAATACTATATTTC
TTCCATAAGAACTTTGAGGAAGAGATAAGAAGAATGTTCGAGCCAGGGCAAGAGACAGCT
GTTCCTCACTCCTATTTCATCCACTTTCGTTCACTAGGCTTGAGTGGAAAGTCTCCTTAT
TCATCAAATGCCGTCGGTCATGTGTTCAATCTCATTCACTTTGTTGGATGCTATATGGGT
CAAGTCAGATCTCTTAATGCAACGGTTATAGCAGCCTGTGCTCCTCATGAGATGTCTGTT
CTGGGGGGCTATCTGGGAGAGGAGTTTTTCGGGAAAGGAACGTTTGAAAGAAGATTCTTT
AGAGATGAGAAAGAACTCCGGGAATACGAGACGGCTGAACTGACAAAGACTGACGTGGCA
CTGGCAGATGATGGGACTGTCAACTCCGATGACGAGGACTACTTCTCCGGTGAGACCAGA
AGTCCAGAAGCTGTTTATACTCGAATCATGATGAATGGAGGTCGACTGAAGAGATCGCAC
ATACGGAGATATGTCTCAGTTAGCTCTAATCATCAAGCCCGTCCAGGCTCATTCGCCGAG
TTTCTAAACAAGACATATTCGAGTGACTCATAA
>AB361_FO_Argentina_N_nasua_2013
ATGGATGCCGACAAGATTGTGTTCAAAGTCAATAATCAGGTGGTCTCTTTGAAGCCTGAG
ATTATAGTGGACCAATATGAGTACAAGTACCCTGCTATCAAAGATTTGAAAAAGCCCTGT
ATAACCTTAGGGAAAGCCCCTGACTTAAACAAAGCATACAAGTCAGTTTTATCAGGCATG
AACGCCGCAAAACTTGATCCTGATGACGTATGTTCCTACTTGGCAGCAGCAATGCAATTC
TTTGAGGGGACTTGTCCGGAAGACTGGACCAGCTATGGAATCCTGATTGCACGGAAAGGA
GATAAGATCACCCCAGATTCTATTGTAGAGATAAAGCGCACTGATGTAGAGGGGAATTGG
GCTCTTACAGGAGGCATGGAACTGACAAGGGACCCCACTGTCTCAGAGCATGCGTCTTTG
GTCGGTCTTCTCTTGAGCCTGTATAGACTGAGCAAAATATCAGGACAAAACACCGGCAAC
TATAAGACAAACATTGCAGATAGGATAGAGCAGATTTTCGAGACAGCCCCTTTTGTCAAA
ATCGTGGAGCATCATACTCTAATGACAACTCACAAAATGTGTGCTAATTGGAGCACTATA
CCGAACTTCAGATTCTTGGCTGGGACCTACGACATGTTTTTCTCCCGGATTGAGCATCTA
TATTCAGCAATCAGAGTGGGCACAGTTGTCACTGCTTATGAAGACTGCTCGGGGCTGGTA
TCGTTTACAGGGTTTATAAAGCAGATTAATCTCACTGCAAGAGAAGCAATACTATATTTC
TTCCATAAGAACTTTGAGGAAGAGATAAGAAGAATGTTCGAGCCAGGGCAAGAGACAGCT
GTTCCTCACTCCTATTTCATCCACTTTCGTTCACTAGGCTTGAGTGGAAAGTCTCCTTAT
TCATCAAATGCCGTCGGTCATGTGTTCAATCTCATTCACTTTGTTGGATGCTATATGGGT
CAAGTCAGATCTCTTAATGCAACGGTTATAGCAGCCTGTGCTCCTCATGAGATGTCTGTT
CTGGGGGGCTATCTGGGAGAGGAGTTTTTCGGGAAAGGAACATTTGAAAGAAGATTCTTT
AGAGATGAGAAAGAACTCCGGGAATACGAGGCGGCTGAACTGACAAAGACTGACGTGGCA
CTGGCAGATGATGGGACTGTCAACTCCGATGACGAGGACTACTTCTCCGGTGAGACCAGA
AGTCCAGAAGCTGTTTATACTCGAATCATGATGAATGGAGGTCGACTGATGAGATCGCAC
ATACGGAGATATGTCTCAGTTAGTTCTAATCATCAAGCCCGTCCAGGCTCATTCGCCGAG
TTTCTAAACAAGACATATTCGAGTGACTCATAA
>AB362_FO_Argentina_Dog_2013
NNNNNNGCCGACAAGATTGTGTTCAAAGTCAATAATCAGGTGGTCTCTTTGAAGCCTGAG
ATTATAGTGGACCAATATGAGTACAAGTACCCTGCTATCAAAGATTTGAAAAAGCCCTGT
ATAACCTTAGGGAAAGCCCCTGACTTAAACAAAGCATACAAGTCAGTTTTATCAGGCATG
AACGCCGCAAAACTTGATCCTGATGACGTATGTTCCTACTTGGCAGCAGCAATGCAATTC
TTTGAGGGGACTTGTCCGGAAGACTGGACCAGCTATGGAATCCTGATTGCACGGAAAGGA
GATAAGATCACCCCAGATTCTATTGTAGAGATAAAGCGCACTGATGTAGAGGGGAATTGG
GCTCTTACAGGAGGCATGGAACTGACAAGGGACCCCACTGTCTCAGAGCATGCGTCTTTG
GTCGGTCTTCTCTTGAGCCTGTATAGACTGAGCAAAATATCAGGACAAAACACCGGCAAC
TATAAGACAAACATTGCAGATAGGATAGAGCAGATTTTCGAGACAGCCCCTTTTGTCAAA
ATCGTGGAGCATCATACTCTAATGACAACTCACAAAATGTGTGCTAATTGGAGCACTATA
CCGAACTTCAGATTCTTGGCTGGGACCTACGACATGTTTTTCTCCCGGATTGAGCATCTA
TATTCAGCAATCAGAGTGGGCACAGTTGTCACTGCTTATGAAGACTGCTCGGGGCTGGTA
TCGTTTACAGGGTTTATAAAGCAGATTAATCTCACTGCAAGAGAAGCAATACTATATTTC
TTCCATAAGAACTTTGAGGAAGAGATAAGAAGAATGTTCGAGCCAGGGCAAGAGACAGCT
GTTCCTCACTCTTATTTCATCCACTTTCGTTCACTAGGCTTGAGTGGAAAGTCTCCTTAT
TCATCAAATGCCGTCGGTCATGTATTCAATCTCATTCACTTTGTTGGATGCTATATGGGT
CAAGTCAGATCTCTTAATGCAACGGTTATAGCAGCCTGTGCTCCTCATGAGATGTCTGTT
CTGGGGGGCTATCTGGGAGAGGAGTTTTTCGGGAAAGGAACGTTTGAAAGAAGATTCTTT
AGAGATGAGAAAGAGCTCCGGGAATACGAGGCGGCTGAACTGACAAAGACTGACGTGGCA
CTGGCAGATGATGGGACTGTCAACTCCGATGACGAGGACTACTTCTCCGGTGAGACCAGA
AGTCCAGAAGCTGTTTATACTCGAATCATGATGAATGGAGGTCGACTGAAGAGATCGCAC
ATACGGAGATATGTCTCAGTTAGTTCTAATCATCAAGCCCGTCCAGGCTCATTCGCCGAG
TTTCTAAACAAGACATATTCGAGTGACTCATAA
>AB118_FO_Argentina_Dog_2015
ATGGATGCCGACAAGATTGTGTTCAAAGTCAATAATCAGGTGGTCTCTTTGAAGCCTGAG
ATTATAGTGGACCAATATGAGTACAAGTACCCTGCTATCAAAGATTTGAAAAAGCCCTGT
ATAACCTTAGGGAAAGCCCCTGACTTAAACAAAGCATACAAGTCAGTTTTATCAGGCATG
AACGCCGCAAAACTTGATCCTGATGACGTATGTTCCTACTTGGCAGCAGCAATGCAATTC
TTTGAGGGGACTTGTCCGGAAGACTGGACCAGCTATGGAATCCTGATTGCACGGAAAGGA
GATAAGATCACCCCAGATTCTATTGTAGAGATAAAGCGCACTGATGTAGAGGGGAATTGG
GCTCTTACAGGAGGCATGGAACTGACAAGGGACCCCACTGTCTCAGAGCATGCGTCTTTG
GTCGGTCTTCTCTTGAGCCTGTATAGACTGAGCAAAATATCAGGACAAAACACCGGCAAC
TATAAGACAAACATTGCAGATAGGATAGAGCAGATTTTCGAGACAGCCCCTTTTGTCAAA
ATCGTGGAGCATCATACTCTAATGACAACTCACAAAATGTGTGCTAATTGGAGCACTATA
CCGAACTTCAGATTCTTGGCTGGGACCTACGACATGTTTTTCTCCCGGATTGAGCATCTA
TATTCAGCAATCAGAGTGGGCACAGTTGTCACTGCTTATGAAGACTGCTCGGGGCTGGTA
TCGTTTACAGGGTTTATAAAGCAGATTAATCTCACTGCAAGAGAAGCAATACTATATTTC
TTCCATAAGAACTTTGAGGAAGAGATAAGAAGAATGTTCGAGCCAGGGCAAGAGACAGCT
GTTCCTCACTCCTATTTCATCCACTTTCGTTCACTAGGCTTGAGTGGAAAGTCTCCTTAT
TCATCAAATGCCGTCGGTCATGTGTTCAATCTCATTCACTTTGTTGGATGCTATATGGGT
CAAGTCAGATCTCTTAATGCAACGGTTATAGCAGCCTGTGCTCCTCATGAGATGTCTGTT
CTGGGGGGCTATCTGGGAGAGGAGTTTTTCGGGAAAGGAACATTTGAAAGAAGATTCTTT
AGAGATGAGAAAGAACTCCGGGAATACGAGGCGGCTGAACTGACAAAGACTGACGTGGCA
CTGGCAGATGATGGGACTGTCAACTCCGATGACGAGGACTACTTCTCCGGTGAGACCAGA
AGTCCAGAAGCTGTTTATACTCGAATCATGATGAATGGAGGTCGACTGAAGAGATCGCAC
ATACGGAGATATGTCTCAGTTAGTTCTAATCATCAAGCCCGTCCAGGCTCATTCGCCGAG
TTTCTAAACAAGACATATTCGAGTGACTCATAA
>AB122_CH_Argentina_Dog_2015
ATGGATGCCGACAAGATTGTGTTCAAAGTCAATAATCAGGTGGTCTCTTTGAAGCCTGAG
ATTATAGTGGACCAATATGAGTACAAATACCCTGCTATCAAAGATTTGAAAAAACCCTGT
ATAACCTTAGGGAAAGCCCCTGACTTAAACAAAGCATACAAGTCAGTTTTATCAGGCATG
AACGCCGCAAAACTTGATCCTGATGACGTATGTTCCTACTTGGCAGCAGCAATGCAATTC
TTTGAGGGGACTTGTCCGGAAGACTGGACCAGCTACGGAATCCTGATTGCACGGAAAGGA
GATAAGATCACCCCAGATTCTCTTGTAGAGATAAAGCGCACTGATGTAGAGGGGAATTGG
GCTCTTACAGGAGGCATGGAACTGACAAGGGACCCCACTGTCTCAGAGCATGCGTCTTTG
GTCGGCCTTCTCTTGAGCCTGTATAGACTGAGCAAAATATCAGGACAAAACACCGGCAAC
TATAAGACAAACATTGCAGATAGGATAGAGCAGATTTTCGAGACAGCCCCTTTTGTGAAA
ATCGTGGAACATCATACTCTAATGACAACTCACAAAATGTGTGCTAATTGGAGCACTATA
CCGAACTTCAGATTCTTGGCTGGGACCTACGACATGTTTTTCTCCCGGATTGAGCATCTA
TATTCAGCAATCAGAGTGGGCACAGTTGTCACTGCTTATGAAGACTGCTCGGGGCTGGTA
TCGTTTACAGGGTTTATAAAGCAGATTAATCTCACTGCAAGAGAAGCAATACTATATTTC
TTCCATAAGAACTTTGAGGAAGAGATAAGAAGAATGTTCGAGCCAGGGCAAGAGACAGCT
GTTCCTCACTCTTATTTCATCCACTTTCGTTCACTAGGCTTGAGTGGAAAGTCTCCTTAT
TCATCAAATGCCGTCGGTCATGTGTTCAATCTCATTCACTTTGTTGGATGCTATATGGGT
CAAGTCAGATCTCTTAATGCAACGGTTATAGCAGCCTGTGCTCCTCATGAGATGTCTGTT
CTGGGGGGCTATCTGGGAGAGGAGTTTTTCGGGAAAGGAACGTTTGAAAGAAGATTCTTT
AGAGATGAGAAAGAACTCCGGGAATACGAGGCGGCTGAACTGACAAAGACTGACGTGGCA
CTGGCAGATGATGGAACTGTCAACTCCGATGACGAGGACTACTTCTCCGGTGAGACCAGA
AGTCCAGAAGCTGTTTATACTCGAATCATGATGAATGGGGGTCGACTGAAGAGATCGCAC
ATACGGAGATATGTCTCAGTTAGTTCTAATCATCAAGCCCGTCCAGGCTCATTCGCCGAG
TTTCTAAACAAGACATATTCGAGTGACTCATAA
>739_CH_Argentina_Dog_2016
NNNNNNNNNNNNNNNNNNNNNNNNNNAGTCAATAATCAGGTGGTCTCTTTGAAGCCTGAG
ATTATAGTGGACCAATATGAGTACAAATACCCTGCTATCAAAGATTTGAAAAAACCCTGT
ATAACCTTAGGGAAAGCCCCTGACTTAAACAAAGCATACAAGTCAGTTTTATCAGGCATG
AACGCCGCAAAGCTTGATCCTGATGACGTATGTTCCTACTTGGCAGCAGCAATGCAATTC
TTTGAGGGGACTTGTCCGGAAGACTGGACCAGCTATGGAATCCTGATTGCACGGAAAGGA
GATAAGATCACCCCAGATTCTCTTGTAGAGATAAAGCGCACTGATGTAGAGGGGAATTGG
GCTCTTACAGGAGGCATGGAACTGACAANNNNNNNNNNNNNNNNNNNNNNNNNNNNNNNN
NNCGGCCTTCTCTTGAGCCTGTATAGACTGAGCAAAATATCAGGACAAAACACAGGCAAC
TATAAGACAAACATTGCAGATAGAATAGAGCAGATTTTCGAGACAGCCCCTTTTGTGAAA
ATCGTGGAACATCATACTCTAATGACAACTCACAAAATGTGTGCTAATTGGAGCACTATA
CCGAACTTCAGATTCTTGGCTGGGACCTACGACATGTTTTTCTCCCGGATTGAGCATCTA
TATTCAGCAATCAGAGTGGGCACAGTTGTCACTGCTTATGAAGACTGCTCGGGGCTGGTA
TCGTTTACAGGGTTTATAAAGCAGATTAATCTCACTGCAAGAGAAGCAATACTATATTTC
TTCCATAAGAACTTTGAGGAAGAGATAAGAAGAATGTTCGAGCCAGGGCAAGAGACAGCT
GTTCCTCACTCTTATTTCATCCACTTTCGTTCACTAGGCTTGAGTGGAAAGTCTCCTTAT
TCATCAAATGCCGTCGGTCATGTGTTCAATCTCATTCACTTTGTTGGATGCTATATGGGT
CAAGTCAGATCTCTTAATGCAACGGTTATAGCAGCCTGTGCTCCTCATGAGATGTCTGTT
CTGGGGGGCTATCTGGGAGAGGAGTTTTTCGGGAAAGGAACGTTTGAAAGAAGATTCTTT
AGAGATGAGAAAGAACTCCGGGAATACGAGGCGGCTGAACTGACAAAGACTGACGTGGCA
CTGGCAGATGATGGGACTGTCAACTCCGATGACGAGGACTACTTCTCCGGTGAGACCAGA
AGTCCAGAAGCTGTTTATACTCGAATCATGATGAATGGGGGTCGACTGAAGAGATCGCAC
ATACGGAGATATGTCTCAGTTAGTTCTAATCATCAAGCCCGTCCAGGCTCATTCGCCGAG
TTTCTAAACAAGACATATTCGAGTGACTCATAA
>682_CH_Argentina_Dog_2017
NNNNNNNCCGACAAGATTGTGTTCAAAGTCAATAATCAGGTGGTCTCTTTGAAGCCTGAG
ATTATAGTGGACCAATATGAGTACAAATACCCTGCTATCAAAGATTTGAAAAAACCCTGT
ATAACCTTAGGGAAAGCCCCTGACTTAAACAAAGCATACAAGTCAGTTTTATCAGGCATG
AACGCCGCAAAACTTGATCCTGATGACGTATGTTCCTACTTGGCAGCAGCAATGCAATTC
TTTGAGGGGACTTGTCCGGAAGACTGGACCAGCTATGGAATCCTGATTGCACGGAAAGGA
GATAAGATCACCCCAGATTCTCTTGTAGAGATAAAGCGCACTGATGTAGAGGGGAATTGG
GCTCTTACAGGAGGCATGGAACTGACAAGGGACCCCACTGTCTCAGAGCATGCGTCTTTG
GTCGGCCTTCTCTTGAGCCTGTATAGACTGAGCAAAATATCAGGACAAAACACCGGCAAC
TATAAGACAAACATTGCAGATAGGATAGAGCAGATTTTCGAGACAGCCCCTTTTGTGAAA
ATCGTGGAACATCATACTCTAATGACAACTCACAAAATGTGTGCTAATTGGAGCACTATA
CCGAACTTCAGATTCTTGGCTGGGACCTACGACATGTTTTTCTCCCGGATTGAGCATCTA
TATTCAGCAATCAGAGTGGGCACAGTTGTCACTGCTTATGAAGACTGCTCGGGGCTGGTA
TCGTTTACAGGGTTTATAAAGCAGATTAATCTCACTGCAAGAGAAGCAATACTATATTTC
TTCCATAAGAACTTTGAGGAAGAGATAAGAAGAATGTTCGAGCCAGGGCAAGAGACAGCT
GTTCCTCACTCTTATTTCATCCACTTTCGTTCACTAGGCTTGAGTGGAAAGTCTCCTTAT
TCATCAAATGCCGTCGGTCATGTGTTCAATCTCATTCACTTTGTTGGATGCTATATGGGT
CAAGTCAGATCTCTTAATGCAACGGTTATAGCAGCCTGTGCTCCTCATGAGATGTCTGTT
CTGGGGGGCTATCTGGGAGAGGAGTTTTTCGGGAAAGGAACGTTTGAAAGAAGATTCTTT
AGAGATGAGAAAGAACTCCGGGAATACGAGGCGGCTGAACTGACAAAGACTGACGTGGCA
CTGGCAGATGATGGAACTGTCAACTCCGATGACGAGGACTACTTCTCCGGTGAGACCAGA
AGTCCAGAAGCTGTTTATACTCGAATCATGATGAATGGGGGTCGACTGAAGAGATCGCAC
ATACGGAGATATGTCTCAGTTAGTTCTAATCATCAAGCCCGTCCAGGCTCATTCGCCGAG
TTTCTAAACAAGACATATTCGAGTGACTCATAA
>A874_CH_Argentina_Dog_2008
ATGGATGCTGACAAGATTGTGTTCAAAGTCAATAATCAGGTGGTCTCTTTGAAGCCTGAG
ATTATAGTGGACCAATATGAGTACAAATACCCTGCTATCAAAGATTTGAAAAAACCCTGT
ATAACCTTAGGGAAAGCCCCTGACTTAAACAAAGCATACAAGTCAGTTTTATCAGGCATG
AACGCTGCAAAACTTGATCCTGATGACGTATGTTCCTACTTGGCAGCAGCAATGCAATTC
TTTGAGGGGACTTGTCCGGAAGACTGGACCAGCTATGGAATCCTGATTGCACGGAAAGGA
GATAAGATCACCCCAGATTCTCTTGTAGAGATAAAGCGCACTGATGTAGAGGGGAATTGG
GCTCTTACAGGAGGCATGGAACTGACAAGGGACCCCACTGTCTCAGAGCATGCGTCTTTG
GTCGGCCTTCTCTTGAGCCTGTATAGACTGAGCAAAATATCAGGACAAAACACCGGCAAC
TATAAGACAAACATTGCAGATAGGATAGAGCAGATTTTCGAGACAGCCCCTTTTGTGAAA
ATCGTGGAACATCATACTCTAATGACAACTCACAAAATGTGTGCTAATTGGAGCACTATA
CCGAACTTCAGATTCTTGGCTGGGACCTACGACATGTTTTTCTCCCGGATTGAGCATCTA
TATTCAGCAATCAGAGTGGGCACAGTTGTCACTGCTTATGAAGACTGCTCGGGGCTGGTA
TCGTTTACAGGGTTTATAAAGCAGATTAATCTCACTGCAAGAGAAGCAATACTATATTTC
TTCCATAAGAACTTTGAGGAAGAGATAAGAAGAATGTTCGAGCCAGGGCAAGAGACAGCT
GTTCCTCACTCTTATTTCATCCACTTTCGTTCACTAGGCTTGAGTGGAAAGTCTCCTTAT
TCATCAAATGCCGTCGGTCATGTGTTCAATCTCATTCACTTTGTTGGATGCTATATGGGT
CAAGTCAGATCTCTTAATGCAACGGTTATAGCAGCCTGTGCTCCTCATGAGATGTCTGTT
CTGGGGGGCTATCTGGGAGAGGAGTTTTTCGGGAAAGGAACGTTTGAAAGAAGATTCTTT
AGAGATGAGAAAGAACTCCGGGAATACGAGGCGGCTGAACTGACAAAGACTGACGTGGCA
CTGGCAGATGATGGGACTGTCAACTCCGATGACGAGGACTACTTCTCCGGTGAGACCAGA
AGTCCAGAAGCTGTTTATACTCGAATCATGATGAATGGGGGTCGACTGAAGAGATCGCAC
ATACGGAGATATGTCTCAGTTAGTTCTAATCATCAAGCCCGTCCAGGCTCATTCGCCGAG
TTTCTAAACAAGACATATTCGAGTGACTCATAA
>369_IT_Paraguay_Dog_1992
ATGGATGCCGACAAGATTGTGTTCAAAGTCAATAATCAGGTGGTCTCTTTGAAGCCTGAG
ATTATAGTGGACCAATATGAGTACAAGTACCCTGCTATCAAAGATTTGAAAAAGCCCTGT
ATAACCTTAGGGAAAGCCCCCGACTTAAACAAAGCATACAAGTCAGTTTTATCAGGCATG
AACGCCGCAAAACTTGATCCTGATGACGTATGTTCCTACTTGGCAGCAGCAATGCAATTC
TTTGAGGGGACTTGTCCGGAAGACTGGACCAGCTATGGAATCCTGATTGCACGGAAAGGA
GATAAGATCACCCCAGATTCTCTTGTAGAGATAAAGCGCACTGATGTAGAGGGGAATTGG
GCTCTGACAGGAGGCATGGAACTGACAAGGGACCCCACTGTCTCAGAGCATGCGTCTTTG
GTCGGTCTTCTCTTAAGCCTGTATAGGCTGAGCAAGATATCAGGACAAAACACCGGCAAC
TATAAGACAAACATTGCAGATAGGATAGAGCAGATCTTCGAGACAGCCCCTTTTGTTAAA
ATCGTGGAACATCATACTCTAATGACAACTCACAAAATGTGTGCTAATTGGAGCACTATA
CCGAACTTCAGATTTTTGGCTGGAACCTACGACATGTTTTTCTCCCGGATTGAGCATCTG
TATTCAGCAATCAGAGTGGGCACAGTTGTCACTGCTTATGAAGACTGCTCAGGGCTTGTA
TCGTTTACAGGGTTTATAAAGCAGATTAATCTCACTGCAAGAGAAGCAATACTATATTTC
TTCCATAAGAACTTTGAGGAAGAGATAAGAAGAATGTTCGAGCCAGGGCAAGAGACAGCT
GTTCCTCACTCTTATTTCATCCACTTTCGTTCACTAGGCTTGAGTGGAAAGTCTCCTTAT
TCATCAAATGCCGTCGGTCATGTGTTCAATCTCATTCACTTTGTTGGATGCTATATGGGT
CAAGTCAGATCCCTTAACGCAACGGTTATAGCAGCCTGTGCTCCTCATGAGATGTCTGTT
CTGGGGGGCTATTTGGGAGAGGAGTTCTTCGGGAAAGGAACGTTTGAAAGAAGATTCTTT
AGAGATGAGAAAGAACTCCGAGAATACGAGGCGGCTGAACTGACAAAGACCGACGTGGCA
CTGGCAGATGATGGAACTGTCAACTCTGATGACGAGGACTACTTCTCCGGTGAGACCAGA
AGTCCAGAAGCTGTTTATACTCGAATCATGATGAATGGAGGTCGACTAAAGAGATCGCAC
ATACGGAGATATGTCTCAGTTAGTTCTAATCATCAAGCCCGTCCAGGCTCATTCGCCGAG
TTTCTAAACAAGACATATTCAAGTGACTCATAA
>352_IT_Paraguay_Dog_1991
ATGGATGCCGACAAGATTGTGTTCAAAGTCAATAATCAGGTGGTCTCTTTGAAGCCTGAG
ATTATAGTGGACCAATATGAGTACAAGTACCCTGCTATCAAAGATTTGAAAAAGCCCTGT
ATAACCTTAGGGAAAGCCCCCGACTTAAACAAAGCATACAAGTCAGTTTTATCAGGCATG
AACGCCGCAAAACTTGATCCTGATGACGTATGTTCCTACTTGGCAGCAGCAATGCAATTC
TTTGAGGGGACTTGTCCGGAAGACTGGACCAGCTATGGAATCCTGATTGCACGGAAAGGG
GATAAGATCACCCCAGATTCTCTTGTAGAGATAAAGCGCACTGATGTAGAGGGGAATTGG
GCTCTGACAGGAGGCATGGAACTGACAAGGGACCCCACTGTCTCAGAGCATGCGTCTTTG
GTCGGTCTTCTCTTAAGCCTGTATAGGCTGAGCAAGATATCAGGACAAAACACCGGCAAC
TATAAGACAAACATTGCAGATAGGATAGAGCAGATCTTCGAGACAGCCCCTTTTGTTAAA
ATCGTGGAACATCATACTCTAATGACAACTCACAAAATGTGTGCTAATTGGAGCACTATA
CCGAACTTCAGATTTTTGGCTGGAACCTACGACATGTTTTTCTCCCGGATTGAGCATCTA
TATTCAGCAATCAGAGTGGGCACAGTTGTCACTGCTTATGAAGACTGCTCAGGGCTTGTA
TCGTTTACAGGGTTTATAAAGCAGATTAATCTCACTGCAAGAGAAGCAATACTATATTTC
TTCCATAAGAACTTTGAGGAAGAGATAAGAAGAATGTTCGAGCCAGGGCAAGAGACAGCT
GTTCCTCACTCTTATTTCATCCACTTTCGTTCACTAGGCTTGAGTGGAAAGTCTCCTTAT
TCATCAAATGCCGTCGGTCATGTGTTCAATCTCATTCACTTTGTTGGATGCTATATGGGT
CAAGTCAGATCCCTTAACGCAACGGTTATAGCAGCCTGTGCTCCTCATGAGATGTCTGTT
CTGGGGGGCTATTTGGGAGAGGAGTTCTTCGGGAAAGGAACGTTTGAAAGAAGATTCTTT
AGAGATGAGAAAGAACTCCGAGAATACGAGGCGGCTGAACTGACAAAGACCGACGTGGCA
CTGGCAGATGATGGAACTGTCAACTCTGATGACGAGGACTACTTCTCCGGTGAGACCAGA
AGTCCAGAAGCTGTTTATACTCGAATCATGATGAATGGAGGTCGACTAAAGAGATCGCAC
ATACGGAGATATGTCTCAGTTAGTTCTAATCATCAAGCCCGTCCAGGCTCATTCGCCGAG
TTTCTAAACAAGACATATTCAAGTGACTCATAA
>A166_FO_Argentina_Dog_2002
ATGGATACTGACAAGATTGTGTTCAAAGTCAATAATCAGGTGATCTCTTTGAAGCCTGAG
ATTATAGTGGACCAATATGAGTACAAGTACCCTGCTATCAAAGATTTGAAAAAGCCCTGT
ATAACCTTAGGGAAAGCCCCCGACTTAAACAAAGCATACAAGTCAGTTTTATCAGGCATG
AACGCCGCAAAACTGGATCCTGATGACGTATGTTCCTACTTGGCAGCGGCAATGCAATTC
TTTGAGGGGACTTGTCCGGAAGACTGGACCAGCTATGGAATCCTGATTGCACGGAAAGGA
GATAAGATCACCCCAGATTCTCTCGTAGAGATAAAGCGCACTGATGTAGAGGGGAATTGG
GCTCTTACAGGAGGCATGGAACTGACAAGGGACCCCACTGTCTCAGAGCATGCGTCTTTG
GTCGGTCTTCTCTTGAGCCTGTATAGACTGAGCAAAATATCAGGACAAAACACCGGCAAC
TATAAGACAAACATTGCAGATAGGATAGAGCAGATTTTCGAGACAGCCCCTTTTGTTAAA
ATCGTGGAACATCATACTCTAATGACAACTCACAAAATGTGTGCTAATTGGAGTACTATA
CCGAACTTCAGATTCTTGGCTGGGACCTACGACATGTTTTTCTCCCGGATTGAGCATCTA
TATTCAGCAATCAGAGTGGGCACAGTCGTCACTGCTTATGAAGACTGCTCGGGGCTGGTA
TCGTTTACAGGGTTTATAAAGCAGATTAATCTCACTGCAAGAGAAGCAATACTATATTTC
TTCCATAAGAACTTTGAGGAAGAGATAAGAAGAATGTTCGAGCCAGGGCAAGAGACAGCT
GTTCCTCACTCTTATTTCATCCACTTTCGTTCACTAGGCTTGAGTGGAAAGTCTCCTTAT
TCATCAAATGCCGTCGGTCATGTGTTCAATCTCATTCACTTTGTTGGATGCTATATGGGT
CAAGTCAGATCCCTTAATGCAACGGTTATAGCAGCCTGTGCTCCTCATGAGATGTCTGTT
CTGGGGGGCTATCTGGGAGAGGAGTTTTTCGGGAAAGGAACTTTTGAAAGAAGATTCTTT
AGAGATGAGAAAGAACTCCGGGAATACGATGCGGCTGAACTGACAAAGACTGAAGTGGCA
CTGGCAGATGATGGAACTGTCAACTCCGATGACGAGGACTACTTCTCCGGTGAGACCAGA
AGTCCAGAAGCTGTTTATACTCGAATCATGATGAATGGAAGTCGACTGAAGAGATCGCAC
ATACGGAGATATGTCTCAGTTAGTTCTAATCATCAAGCCCGTCCAGGCTCATTCGCCGAG
TTTCTAAACAAGACATATTCGAGTGACTCATAA
>552_CH_Argentina_C_thous_1997
ATGGATGCTGACAAGATTGTGTTCAAAGTCAATAATCAGGTGGTCTCTTTGAAGCCTGAG
ATTATAGTGGACCAATATGAGTACAAGTACCCTGCTATCAAAGATTTGAAAAAGCCCTGT
ATAACCTTAGGGAAAGCCCCTGACTTAAACAAAGCATACAAGTCAGTTTTATCAGGCATG
AACGCCGCTAAACTTGATCCTGATGACGTATGTTCCTACTTGGCAGCAGCAATGCAATTC
TTTGAGGGGACTTGTCCGGAAGACTGGACCAGCTATGGAATCCTGATTGCACGGAAAGGA
GATAAGATCACCCCAGATTCTCTTGTCGAGATAAAGCGCACTGATGTAGAGGGGAATTGG
GCTCTTACAGGAGGCATGGAACTGACAAGGGACCCCACTGTCTCAGAGCATGCGTCTTTG
GTCGGCCTTCTCTTGAGCCTGTATAGACTGAGCAAAATATCAGGACAAAACACCGGCAAC
TATAAGACAAACATTGCTGATAGGATAGAGCAGATTTTCGAGACAGCCCCTTTTGTTAAA
ATCGTGGAACATCATACTCTAATGACAACTCACAAAATGTGCGCTAATTGGAGTACTATA
CCGAACTTCAGATTCTTGGCTGGGACCTACGACATGTTTTTCTCCCGGATTGAGCATCTA
TATTCAGCAATCAGAGTGGGCACAGTTGTCACTGCTTATGAAGACTGCTCGGGGCTGGTA
TCGTTTACAGGGTTTATAAAGCAGATTAATCTCACTGCAAGAGAAGCAATACTATATTTC
TTCCATAAGAACTTTGAGGAAGAGATAAGAAGAATGTTCGAGCCAGGGCAAGAGACAGCT
GTTCCTCACTCTTATTTCATCCACTTTCGTTCACTAGGCTTGAGTGGAAAGTCTCCTTAT
TCATCAAATGCCGTCGGTCATGTGTTCAATCTCATTCACTTTGTTGGATGCTATATGGGT
CAAGTCAGATCTCTTAATGCAACGGTTATAGCAGCCTGTGCTCCTCATGAGATGTCTGTT
CTGGGGGGCTATCTGGGAGAGGAGTTTTTCGGGAAAGGAACGTTTGAAAGAAGATTCTTC
AGGGATGAGAAAGAACTCCGGGAATACGAGGCGGCTGAACTGACAAAGACTGACGTGGCA
CTGGCAGATGATGGGACTGTCAACTCCGATGACGAGGACTACTTCTCCGGTGAGACCAGA
AGTCCAGAAGCTGTTTATACTCGAATCATGATGAATGGAGGTCGACTGAAGAGATCGCAC
ATACGGAGATATGTCTCAGTTAGTTCTAATCATCAAGCCCGTCCAGGTTCATTCGCCGAG
TTTCTAAACAAGACATATTCGAGTGACTCATAA
>A696_CH_Argentina_C_thous_2006
ATGGATACCGACAAGATTGTGTTCAAAGTCAATAATCAGGTGGTTTCTTTGAAGCCTGAG
ATTATAGTGGACCAATATGAGTACAAATACCCTGCTATCAAAGATTTGAAAAAACCCTGT
ATAACCTTAGGGAAAGCCCCTGACTTAAACAAAGCATACAAGTCAGTTTTATCAGGCATG
AACGCCGCAAAACTTGATCCTGATGACGTATGTTCCTACTTGGCAGCAGCAATGCAATTC
TTTGAGGGGACTTGTCCGGAAGACTGGACCAGCTATGGAATCCTGATTGCACGGAAAGGA
GATAAGATCACCCCAGATTCTCTTGTAGAGATAAAGCGCACTGATGTAGAGGGGAATTGG
GCTCTTACAGGAGGCATGGAACTGACAAGGGACCCCACTGTCTCAGAGCATGCGTCTTTG
GTCGGCCTTCTCTTGAGCCTGTATAGACTGAGCAAAATATCAGGACAAAACACCGGCAAC
TATAAGACAAACATTGCAGATAGGATAGAGCAAATTTTCGAGACAGCCCCTTTTGTGAAA
ATCGTGGAACATCATACTCTAATGACAACTCACAAAATGTGTGCTAATTGGAGCACTATA
CCGAACTTCAGATTCTTGGCTGGGACCTACGACATGTTTTTCTCCCGGATTGAGCATCTA
TATTCAGCAATCAGAGTGGGCACAGTTGTCACTGCTTATGAAGACTGCTCGGGGCTGGTA
TCGTTTACAGGGTTTATAAAACAGATTAATCTCACTGCAAGAGAAGCAATACTATATTTC
TTCCATAAGAACTTTGAGGAAGAGATAAGAAGAATGTTCGAGCCAGGGCAAGAGACAGCT
GTTCCTCACTCTTATTTCATCCACTTTCGTTCACTAGGCTTGAGTGGAAAGTCTCCTTAT
TCATCAAATGCCGTCGGTCATGTGTTCAATCTCATTCACTTTGTTGGATGCTATATGGGT
CAAGTCAGATCTCTTAATGCAACGGTTATAGCAGCCTGTGCTCCTCATGAGATGTCTGTT
CTGGGGGGCTATCTGGGAGAGGAGTTTTTTGGGAAAGGAACGTTTGAAAGAAGATTCTTT
AGAGATGAGAAAGAACTCCGGGAATACGAGGCGGCTGAACTGACAAAGACTGACGTGGCA
CTGGCAGATGATGGGACTGTCAACTCCGATGACGAGGACTACTTCTCCGGTGAGACCAGA
AGTCCAGAAGCTGTTTATACTCGAATCATGATGAATGGGGGTCGACTGAAGAGATCGCAC
ATACGGAGATATGTCTCAGTTAGTTCTAATCATCAAGCCCGTCCAGGCTCATTCGCCGAG
TTTCTAAACAAGACATATTCTAGTGACTCATAA
>A119_CH_Argentina_C_thous_2001
ATGGATGCCGACAAGATTGTGTTCAAAGTCAATAATCAGGTGGTCTCTTTGAAGCCTGAG
ATTATAGTGGACCAGTATGAGTACAAGTACCCTGCTATCAAAGACTTGAAAAAGCCCTGT
ATAACCTTAGGGAAAGCCCCTGACTTAAACAAAGCATACAAGTCAGTTTTATCAGGCATG
AACGCCGCAAAACTTGATCCTGATGACGTATGTTCCTACTTGGCAGCAGCAATGCAATTC
TTTGAGGGGACTTGTCCGGAAGACTGGACCAGCTATGGAATCCTGATTGCGCGGAAAGGA
GATAAGATCACCCCAGATTCTCTTGTAGAGATAAAGCGCACTGATGTAGAGGGGAGTTGG
GCTCTTACAGGAGGCATGGAACTGACAAGGGACCCCACTGTCTCAGAGCATGCGTCTTTG
GTCGGTCTTCTCTTGAGCCTGTATAGGCTGAGCAAAATATCAGGACAAAACACCGGCAAC
TATAAGACAAACATTGCAGATAGGATAGAGCAGATTTTCGAGACAGCCCCTTTTGTTAAA
ATCGTGGAGCATCATACTCTAATGACAACTCACAAAATGTGCGCTAATTGGAGTACTATA
CCGAACTTCAGATTCTTGGCTGGAACCTACGACATGTTTTTCTCTCGGATTGAGCATCTA
TATTCAGCAATCAGAGTGGGCACAGTTGTCACTGCTTATGAAGACTGCTCGGGGCTGGTA
TCGTTTACAGGGTTTATAAAGCAGATTAATCTCACTGCAAGAGAAGCAATACTATATTTC
TTCCATAAGAACTTTGAGGAAGAGATAAGAAGAATGTTCGAGCCAGGGCAAGAGACAGCT
GTTCCTCACTCTTATTTCATCCACTTTCGTTCACTAGGCTTGAGTGGAAAGTCTCCTTAT
TCATCAAATGCCGTCGGTCATGTGTTCAATCTCATTCACTTTGTTGGATGCTATATGGGT
CAAGTCAGATCCCTTAATGCAACGGTTATAGCAGCCTGTGCTCCTCATGAGATGTCTGTT
CTGGGGGGCTATCTGGGAGAGGAGTTTTTCGGGAAAGGGACGTTTGAAAGAAGATTCTTT
AGAGATGAGAAAGAACTCCGGGAATACGAGGCGGCTGAACTGACAAAGACTGACGTGGCA
CTGGCAGATGATGGAACTGTCAACTCTGATGACGAGGACTACTTCTCCGGTGAGACCAGA
AGTCCAGAAGCTGTTTATACTCGAATCATGATGAATGGAGGTCGACTGAAGAGATCGCAC
ATACGGAGATATGTCTCAGTTAGTTCTAATCATCAAGCCCGTCCAGGCTCATTCGCCGAG
TTTCTAAACAAGACATACTCGAGTGACTCATGA
>257_MS_Brazil_Dog_1989
ATGGATGCCGACAAGATTGTGTTTAAAGTCAATAATCAGGTGGTTTCTTTGAAGCCCGAG
ATTATCGTGGATCAATATGAGTACAAGTACCCTGCTATCAAAGATTTGAAAAAGCCCTGT
ATAACCTTGGGAAAAGCCCCCGACTTAAACAAAGCATACAAGTCAGTTTTATCAGGCATG
AATGCAGCCAAACTGGATCCTGACGATGTATGTTCTTACTTGGCAGCAGCAATGCAGTTC
TTTGAGGGGACATGTCCGGAAGACTGGACCAGCTATGGAATCCTGATTGCACGAAAAGGA
GATAAAATCACCCCAGATTCTCTTGTGGAGATCAAGCGTACTGATGTAGAGGGGAATTGG
GCTCTGACAGGAGGCATAGAACTGACAAGGGACCCTACTGTTTCTGAGCATGCATCTTTA
GTCGGTCTTCTCTTAAGCCTGTATAGGCTGAGCAAAATATCAGGACAAAACACCGGCAAC
TATAAGACAAACATTGCAGATAGGATAGAGCAGATTTTCGAGACAGCCCCTTTTGTTAAA
ATTGTGGAGCACCATACTCTAATGACAACTCACAAGATGTGTGCCAACTGGAGCACTATA
CCGAACTTCAGATTTTTGGCTGGAACCTACGACATGTTTTTCTCCCGGATTGAGCATCTA
TATTCAGCAATCAGGGTAGGCACAGTTGTTACTGCTTATGAAGACTGCTCAGGGCTGGTA
TCGTTTACAGGGTTCATCAAGCAGATTAATCTCACCGCAAGAGAAGCAATACTATATTTC
TTCCACAAGAACTTTGAGGAAGAGATAAGAAGAATGTTCGAGCCAGGACAGGAGACAGCT
GTTCCTCACTCTTATTTCATCCACTTCCGTTCACTAGGCTTGAGTGGAAAGTCTCCTTAT
TCATCAAATGCCGTCGGTCATGTGTTCAATCTCATTCACTTTGTTGGATGCTACATGGGT
CAAGTCAGATCCCTTAATGCAACGGTTATTGCTGCCTGTGCTCCTCATGAGATGTCTGTT
CTAGGGGGCTATCTTGGGGAGGAATTCTTCGGGAAAGGGACGTTTGAAAGAAGATTCTTT
AGAGATGAAAAAGAGCTTCGAGAATATGAGGCGGCTGAACTGACAAAGACTGACGTGGCG
CTGGCAGATGATGGAACTGTCAACTCCGACGACGAGGACTACTTCTCCGGTGAGACCAGA
AGTCCAGAAGCTGTTTATACTCGAATCATGATGAATGGAGGTCGACTGAAGAGATCGCAT
ATACGGAGATATGTCTCAGTCAGTTCCAATCATCAAACCCGTCCAGGCTCATTCGCTGAG
TTCCTAAACAAGACGTATTCGAGTGACTCATAA
>353_IT_Paraguay_Dog_1991
ATGGATGCCGACAAGATTGTGTTTAAAGTCAATAATCAGGTGGTTTCTTTGAAGCCCGAG
ATTATCGTGGATCAATATGAGTACAAGTACCCTGCTATCAAAGATTTGAAAAAGCCCTGT
ATAACCTTGGGAAAAGCCCCCGACTTAAACAAAGCATACAAGTCAGTTTTATCAGGCATG
AATGCAGCCAAACTGGATCCTGACGATGTATGTTCTTACTTGGCAGCAGCAATGCAGTTC
TTTGAGGGGACATGTCCGGAAGACTGGACCAGCTATGGAATCCTGATTGCACGAAAAGGA
GATAAAATCACCCCAGATTCTCTTGTGGAGATCAAGCGTACTGATGTAGAGGGGAATTGG
GCTCTGACAGGAGGCATAGAACTGACAAGGGACCCTACTGTTTCTGAGCATGCATCTTTA
GTCGGTCTTCTCTTAAGCCTGTATAGGCTGAGCAAAATATCAGGACAAAACACCGGCAAC
TATAAGACAAACATTGCAGATAGGATAGAGCAGATTTTCGAGACAGCCCCTTTTGTTAAA
ATTGTGGAGCACCATACTCTAATGACAACTCACAAGATGTGTGCCAACTGGAGCACTATA
CCGAACTTCAGATTTTTGGCTGGAACCTACGACATGTTTTTCTCCCGGATTGAGCATCTA
TATTCAGCAATCAGGGTAGGCACAGTTGTTACTGCTTATGAAGACTGCTCAGGGCTGGTA
TCGTTTACAGGGTTCATCAAGCAGATTAATCTCACCGCAAGAGAAGCAATACTATATTTC
TTCCACAAGAACTTTGAGGAAGAGATAAGAAGAATGTTCGAGCCAGGACAGGAGACAGCT
GTTCCTCACTCTTATTTCATCCACTTCCGTTCACTAGGCTTGAGTGGAAAGTCTCCTTAT
TCATCAAATGCCGTCGGTCATGTGTTCAATCTCATTCACTTTGTTGGATGCTACATGGGT
CAAGTCAGATCCCTTAATGCAACGGTTATTGCTGCCTGTGCTCCTCATGAGATGTCTGTT
CTAGGGGGCTATCTTGGGGAGGAATTCTTCGGGAAAGGGACGTTTGAAAGAAGATTCTTT
AGAGATGAAAAAGAGCTTCGAGAATATGAGGCGGCTGAACTGACAAAGACTGACGTGGCG
CTGGCAGATGATGGAACTGTCAACTCCGACGACGAGGACTACTTCTCCGGTGAGACCAGA
AGTCCAGAAGCTGTTTATACTCGAATCATGATGAATGGAGGTCGACTGAAGAGATCGCAT
ATACGGAGATATGTCTCAGTCAGTTCCAATCATCAAACCCGTCCAGGCTCATTCGCTGAG
TTCCTAAACAAGACGTATTCGAGTGACTCATAA
>AA21_SA_Argentina_Dog_2000
ATGGATGCCGACAAGATTGTATTCAAAGTCAATAATCAAGTGGTCTCTTTGAAGCCTGAG
ATTATCGTGGATCAATATGAGTACAAGTACCCTGCTATCAAAGATTTGAAAAAACCCTGT
ATAACCCTAGGGAAAGCTCCCGACCTGAACAAGGCATACAAGTCAGTTTTATCAGGCATG
AATGCCGCCAAACTTGATCCTGATGATGTATGTTCTTACTTGGCAGCAGCAATGCAGTTC
TTTGAAGGGACATGTCCAGAAGACTGGACCAGCTATGGAATCTTGATTGCACGGAAAGGA
GACAAGATCACCCCAGATTCTCTGGTGGAGATAAAGCGCACTGATGTAGAAGGGAATTGG
GCCCTGACAGGAGGCATGGAACTGACAAGGGATCCCACTGTTTCTGAGCATGCATCTTTA
GTAGGCCTTCTCTTGAGTCTGTACAGGTTGAGCAAAATATCAGGACAAAACACTGGCAAC
TACAAGACAAACATTGCAGATAGGATAGAGCAGATTTTCGAGACAGCCCCTTTTGTCAAA
ATCGTGGAACACCACACTCTAATGACAACTCACAAAATGTGTGCTAATTGGAGTACTATC
CCGAACTTCAGATTTTTGGCCGGAACCTACGACATGTTTTTCTCCCGGATTGAGCATCTA
TATTCAGCAATCAGAGTGGGCACAGTTGTCACTGCTTATGAAGACTGTTCAGGGCTGGTA
TCGTTTACTGGGTTCATAAAGCAGATCAATCTCACTGCAAGAGAAGCAATACTATATTTC
TTCCACAAGAACTTTGAGGAAGAGATAAGAAGAATGTTCGAGCCAGGGCAGGAAACAGCT
GTTCCTCACTCTTATTTCATCCACTTCCGTTCACTAGGTTTGAGTGGGAAGTCTCCCTAT
TCATCAAATGCCGTTGGTCATGTGTTCAATCTCATTCACTTTGTTGGATGTTATATGGGT
CAAGTCAGATCCCTAAATGCTACGGTTATTGCTGCGTGTGCTCCTCATGAGATGTCTGTT
CTGGGGGGTTATCTGGGGGAGGAATTCTTCGGAAAAGGAACATTTGAAAGAAGATTCTTC
AGAGATGAGAAAGAACTTCAGGAATACGAGGCGGCTGAATTGACAAAGACTGACGTGGCA
CTGGCAGATGATGGAACCGTCAACTCCGACGACGAGGACTACTTCTCCGGTGAAACTAGA
AGTCCCGAGGCTGTTTATACTCGAATCATGATGAATGGAGGTCGATTGAAGAGATCGCAT
ATACGGAGATATGTCTCGGTCAGTTCCAATCATCAAGCCCGTCCAAACTCATTCGCCGAG
TTTTTGAACAAGACATATTCTAGTGACTCATAA
>AA42
ATGGATGCCGACAAGATTGTATTCAAAGTCAATAATCAAGTGGTCTCTTTGAAGCCTGAG
ATTATCGTGGATCAATATGAGTACAAGTACCCTGCTATCAAAGATTTGAAAAAACCCTGT
ATAACCCTAGGGAAAGCTCCCGACCTGAACAAGGCATACAAGTCAGTTTTATCAGGCATG
AATGCCGCCAAACTTGATCCTGATGATGTATGTTCTTACTTGGCAGCAGCAATGCAGTTC
TTTGAAGGGACGTGTCCAGAAGACTGGACCAGCTATGGAATCTTGATTGCACGGAAAGGA
GACAAGATCACCCCAGATTCTCTGGTGGAGATAAAGCGCACTGATGTAGAAGGGAATTGG
GCCCTGACAGGAGGCATGGAACTGACAAGGGATCCCACTGTTTCTGAGCATGCATCTTTA
GTAGGCCTTCTCTTGAGTCTGTACAGGTTGAGCAAAATATCAGGACAAAACACTGGCAAC
TACAAGACAAACATTGCAGATAGGATAGAGCAGATTTTCGAGACAGCCCCTTTTGTCAAA
ATCGTGGAACACCACACTCTAATGACAACTCACAAAATGTGTGCTAATTGGAGTACTATC
CCGAACTTCAGATTTTTGGCCGGAACCTACGACATGTTTTTCTCCCGGATTGAGCATCTA
TATTCAGCAATCAGAGTGGGCACAGTTGTCACTGCTTATGAAGACTGTTCAGGGCTGGTA
TCGTTTACTGGGTTCATAAAGCAGATCAATCTCACTGCAAGAGAAGCAATACTATATTTC
TTCCACAAGAACTTTGAGGAAGAGATAAGAAGAATGTTCGAGCCAGGGCAGGAAACAGCT
GTTCCTCACTCTTATTTCATCCACTTCCGTTCACTAGGTTTGAGTGGGAAGTCTCCCTAT
TCATCAAATGCCGTTGGTCATGTGTTCAATCTCATTCACTTTGTTGGATGTTATATGGGT
CAAGTCAGATCCCTAAATGCTACGGTTATTGCTGCGTGTGCTCCTCATGAGATGTCTGTT
CTGGGGGGTTATCTGGGGGAGGAATTCTTCGGAAAAGGAACATTTGAAAGAAGATTCTTC
AGAGATGAGAAAGAACTTCAGGAATACGAGGCGGCTGAATTGACAAAGACTGACGTGGCA
CTGGCAGATGATGGAACCGTCAACTCCGACGACGAGGACTACTTCTCCGGTGAAACTAGA
AGTCCCGAGGCTGTTTATACTCGAATCATGATGAATGGAGGTCGATTGAAGAGATCGCAT
ATACGGAGATATGTCTCGGTCAGTTCCAATCATCAAGCCCGTCCAAACTCATTCGCCGAG
TTTTTGAACAAGACATATTCTAGTGACTCATAA
>AA47
ATGGATGCCGACAAGATTGTATTCAAAGTCAATAATCAAGTGGTCTCTTTGAAGCCTGAG
ATTATCGTGGATCAATATGAGTACAAGTACCCTGCTATCAAAGATTTGAAAAAACCCTGT
ATAACCCTAGGGAAAGCTCCCGACCTGAACAAGGCATACAAGTCAGTTTTATCAGGCATG
AATGCCGCCAAACTTGATCCTGATGATGTATGTTCTTACTTGGCAGCAGCAATGCAGTTC
TTTGAAGGGACGTGTCCAGAAGACTGGACCAGCTATGGAATCTTGATTGCACGGAAAGGA
GACAAGATCACCCCAGATTCTCTGGTGGAGATAAAGCGCACTGATGTAGAAGGGAATTGG
GCCCTGACAGGAGGCATGGAACTGACAAGGGATCCCACTGTTTCTGAGCATGCATCTTTA
GTAGGCCTTCTCTTGAGTCTGTACAGGTTGAGCAAAATATCAGGACAAAACACTGGCAAC
TACAAGACAAACATTGCAGATAGGATAGAGCAGATTTTCGAGACAGCCCCTTTTGTCAAA
ATCGTGGAACACCACACTCTAATGACAACTCACAAAATGTGTGCTAATTGGAGTACTATC
CCGAACTTCAGATTTTTGGCCGGAACCTACGACATGTTTTTCTCCCGGATTGAGCATCTA
TATTCAGCAATCAGAGTGGGCACAGTTGTCACTGCTTATGAAGACTGTTCAGGGCTGGTA
TCGTTTACTGGGTTCATAAAGCAGATCAATCTCACTGCAAGAGAAGCAATACTATATTTC
TTCCACAAGAACTTTGAGGAAGAGATAAGAAGAATGTTCGAGCCAGGGCAGGAAACAGCT
GTTCCTCACTCTTATTTCATCCACTTCCGTTCACTAGGTTTGAGTGGGAAGTCTCCCTAT
TCATCAAATGCCGTTGGTCATGTGTTCAATCTCATTCACTTTGTTGGATGTTATATGGGT
CAAGTCAGATCCCTAAATGCTACGGTTATTGCTGCGTGTGCTCCTCATGAGATGTCTGTT
CTGGGGGGTTATCTGGGGGAGGAATTCTTCGGAAAAGGAACATTTGAAAGAAGATTCTTC
AGAGATGAGAAAGAACTTCAGGAATACGAGGCGGCTGAATTGACAAAGACTGACGTGGCA
CTGGCAGATGATGGAACCGTCAACTCCGACGACGAGGACTACTTCTCCGGTGAAACTAGA
AGTCCCGAGGCTGTTTATACTCGAATCATGATGAATGGAGGTCGATTGAAGAGATCGCAT
ATACGGAGATATGTCTCGGTCAGTTCCAATCATCAAGCCCGTCCAAACTCATTCGCCGAG
TTTTTGAACAAGACATATTCTAGTGACTCATAA
>AA50
ATGGATGCCGACAAGATTGTATTCAAAGTCAATAATCAAGTGGTCTCTTTGAAGCCTGAG
ATTATCGTGGATCAATATGAGTACAAGTACCCTGCTATCAAAGATTTGAAAAAACCCTGT
ATAACCCTAGGGAAAGCTCCCGACCTGAACAAGGCATACAAGTCAGTTTTATCAGGCATG
AATGCCGCCAAACTTGATCCTGATGATGTATGTTCTTACTTGGCAGCAGCAATGCAGTTC
TTTGAAGGGACATGTCCAGAAGACTGGACCAGCTATGGAATCTTGATTGCACGGAAAGGA
GACAAGATCACCCCAGATTCTCTGGTGGAGATAAAGCGCACTGATGTAGAAGGGAATTGG
GCCCTGACAGGAGGCATGGAACTGACAAGGGATCCCACTGTTTCTGAGCATGCATCTTTA
GTAGGCCTTCTCTTGAGTCTGTACAGGTTGAGCAAAATATCAGGACAAAACACTGGCAAC
TACAAGACAAACATTGCAGATAGGATAGAGCAGATTTTCGAGACAGCCCCTTTTGTCAAA
ATCGTGGAACACCACACTCTAATGACAACTCACAAAATGTGTGCTAATTGGAGTACTATC
CCGAACTTCAGATTTTTGGCCGGAACCTACGACATGTTTTTCTCCCGGATTGAGCATCTA
TATTCAGCAATCAGAGTGGGCACAGTTGTCACTGCTTATGAAGACTGTTCAGGGCTGGTA
TCGTTTACTGGGTTCATAAAGCAGATCAATCTCACTGCAAGAGAAGCAATACTATATTTC
TTCCACAAGAACTTTGAGGAAGAGATAAGAAGAATGTTCGAGCCAGGGCAGGAAACAGCT
GTTCCTCACTCTTATTTCATCCACTTCCGTTCACTAGGTTTGAGTGGGAAGTCTCCCTAT
TCATCAAATGCCGTTGGTCATGTGTTCAATCTCATTCACTTTGTTGGATGTTATATGGGT
CAAGTCAGATCCCTAAATGCTACGGTTATTGCTGCGTGTGCTCCTCATGAGATGTCTGTT
CTGGGGGGTTATCTGGGGGAGGAATTCTTCGGAAAAGGAACATTTGAAAGAAGATTCTTC
AGAGATGAGAAAGAACTTCAGGAATACGAGGCGGCTGAATTGACAAAGACTGACGTGGCA
CTGGCAGATGATGGAACCGTCAACTCCGACGACGAGGACTACTTCTCCGGTGAAACTAGA
AGTCCCGAGGCTGTTTATACTCGAATCATGATGAATGGAGGTCGATTGAAGAGATCGCAT
ATACGGAGATATGTCTCGGTCAGTTCCAATCATCAAGCCCGTCCAAACTCATTCGCCGAG
TTTTTGAACAAGACATATTCTAGTGACTCATAA
>AA126
NTGGATGCCGACAAGATTGTATTCAAAGTCAATAATCAAGTGGTCTCTTTGAAGCCTGAG
ATTATCGTGGATCAATATGAGTACAAGTACCCTGCTATCAAAGATTTGAAAAAACCCTGT
ATAACCCTAGGGAAAGCTCCCGACCTGAACAAGGCATACAAGTCAGTTTTATCAGGCATG
AATGCCGCCAAACTTGATCCTGATGATGTATGTTCTTACTTGGCAGCAGCAATGCAGTTC
TTTGAAGGGACGTGTCCAGAAGACTGGACCAGCTATGGAATCTTGATTGCACGGAAAGGA
GACAAGATCACCCCAGATTCTCTGGTGGAGATAAAGCGCACTGATGTAGAAGGGAATTGG
GCCCTGACAGGAGGCATGGAACTGACAAGGGATCCCACTGTTTCTGAGCATGCATCTTTA
GTAGGCCTTCTCTTGAGTCTGTACAGGTTGAGCAAAATATCAGGACAAAACACTGGCAAC
TACAAGACAAACATTGCAGATAGGATAGAGCAGATTTTCGAGACAGCCCCTTTTGTCAAA
ATCGTGGAACACCACACTCTAATGACAACTCACAAAATGTGTGCTAATTGGAGTACTATC
CCGAACTTCAGATTTTTGGCCGGAACCTACGACATGTTTTTCTCCCGGATTGAGCATCTA
TATTCAGCAATCAGAGTGGGCACAGTTGTCACTGCTTATGAAGACTGTTCAGGGCTTGTA
TCGTTTACTGGGTTCATAAAGCAGATCAATCTCACTGCAAGAGAAGCAATACTATATTTC
TTCCACAAGAACTTTGAGGAAGAGATAAGAAGAATGTTCGAGCCAGGGCAGGAAACAGCT
GTTCCTCACTCTTATTTCATCCACTTCCGTTCACTAGGTTTGAGTGGGAAGTCTCCCTAT
TCATCAAATGCCGTTGGTCATGTGTTCAATCTCATTCACTTTGTTGGATGTTATATGGGT
CAAGTCAGATCCCTAAATGCAACGGTTATTGCTGCGTGTGCTCCTCATGAGATGTCTGTT
CTGGGGGGTTATCTGGGGGAGGAATTCTTCGGAAAAGGAACATTTGAAAGAAGATTCTTC
AGAGATGAGAAAGAACTTCAGGAATACGAGGCGGCTGAATTGACAAAGACTGACGTGGCA
CTGGCAGATGATGGAACCGTCAACTCCGACGACGAGGACTACTTCTCCGGTGAAACTAGA
AGTCCCGAGGCTGTTTATACTCGAATCATGATGAATGGAGGTCGATTGAAGAGATCGCAT
ATACGGAGATATGTCTCGGTCAGTTCCAATCATCAAGCCCGTCCAAACTCATTCGCCGAG
TTTTTGAACAAGACATATTCTAGTGACTCATAA
>AA148
ATGGATACTGACAAGATTGTGTTCAAAGTCAATAATCAGGTGATCTCTTTGAAGCCTGAG
ATTATAGTGGACCAATATGAGTACAAGTACCCTGCTATCAAAGATTTGAAAAAGCCCTGT
ATAACCTTAGGGAAAGCCCCCGACTTAAACAAAGCATACAAGTCAGTTTTATCAGGCATG
AACGCCGCAAAACTGGATCCTGATGACGTATGTTCCTACTTGGCAGCGGCAATGCAATTC
TTTGAGGGGACTTGTCCGGAAGACTGGACCAGCTATGGAATCCTGATTGCACGGAAAGGA
GATAAGATCACCCCAGATTCTCTCGTAGAGATAAAGCGCACTGATGTAGAGGGGAATTGG
GCTCTTACAGGAGGCATGGAACTGACAAGGGACCCCACTGTCTCAGAGCATGCGTCTTTG
GTCGGTCTTCTCTTGAGCCTGTATAGACTGAGCAAAATATCAGGACAAAACACCGGCAAC
TATAAGACAAACATTGCAGATAGGATAGAGCAGATTTTCGAGACAGCCCCTTTTGTTAAA
ATCGTGGAACATCATACTCTAATGACAACTCACAAAATGTGTGCTAATTGGAGCACTATA
CCGAACTTCAGATTCTTGGCTGGGACCTACGACATGTTTTTCTCCCGGATTGAGCATCTA
TATTCAGCAATCAGAGTGGGCACAGTCGTCACTGCTTATGAAGACTGCTCGGGGCTGGTA
TCGTTTACAGGGTTTATAAAGCAGATTAATCTCACTGCAAGAGAAGCAATACTATATTTC
TTCCATAAGAACTTTGAGGAAGAGATAAGAAGAATGTTCGAGCCAGGGCAAGAGACAGCT
GTTCCTCACTCTTATTTCATCCACTTTCGTTCACTAGGCTTGAGTGGAAAGTCTCCTTAT
TCATCAAATGCCGTCGGTCATGTGTTCAATCTCATTCACTTTGTTGGATGCTATATGGGT
CAAGTCAGATCCCTTAATGCAACGGTTATAGCAGCCTGTGCTCCTCATGAGATGTCTGTT
CTGGGGGGCTATCTGGGAGAGGAGTTTTTCGGGAAAGGAACTTTTGAAAGAAGATTCTTT
AGAGATGAGAAAGAACTCCGGGAATACGATGCGGCTGAACTGACAAAGACTGAAGTGGCA
CTGGCAGATGATGGAACTGTCAACTCCGATGACGAGGACTACTTCTCCGGTGAGACCAGA
AGTCCAGAAGCTGTTTATACTCGAATCATGATGAATGGAAGTCGACTGAAGAGATCGCAC
ATACGGAGATATGTCTCAGTTAGTTCTAATCATCAAGCCCGTCCAGGCTCATTCGCCGAG
TTTCTAAACAAGACATATTCGAGTGACTCATAA
>AA178
ATGGATGCCGACAAGATTGTATTCAAAGTCAATAATCAAGTGGTCTCTTTGAAGCCTGAG
ATTATCGTGGATCAATATGAGTACAAGTACCCTGCTATCAAAGATTTGAAAAAACCCTGT
ATAACCCTAGGGAAAGCTCCCGACCTGAACAAGGCATACAAGTCAGTTTTATCAGGCATG
AATGCCGCCAAACTTGATCCTGATGATGTATGTTCTTACTTGGCAGCAGCAATGCAGTTC
TTTGAAGGGACGTGTCCAGAAGACTGGACCAGCTATGGAATCTTGATTGCACGGAAAGGA
GACAAGATCACCCCAGATTCTCTGGTGGAGATAAAGCGCACTGATGTAGAAGGGAATTGG
GCCCTGACAGGAGGCATGGAACTGACAAGGGATCCCACTGTTTCTGAGCATGCATCTTTA
GTAGGCCTTCTCTTGAGTCTGTACAGGTTGAGCAAAATATCAGGACAAAACACTGGCAAC
TACAAGACAAACATTGCAGATAGGATAGAGCAGATTTTCGAGACAGCCCCTTTTGTCAAA
ATCGTGGAACACCACACTCTAATGACAACTCACAAAATGTGTGCTAATTGGAGTACTATC
CCGAACTTCAGATTTTTGGCCGGAACCTACGACATGTTTTTCTCCCGGATTGAGCATCTA
TATTCAGCAATCAGAGTGGGCACAGTTGTCACTGCTTATGAAGACTGTTCAGGGCTTGTA
TCGTTTACTGGGTTCATAAAGCAGATCAATCTCACTGCAAGAGAAGCAATACTATATTTC
TTCCACAAGAACTTTGAGGAAGAGATAAGAAGAATGTTCGAGCCAGGGCAGGAAACAGCT
GTTCCTCACTCTTATTTCATCCACTTCCGTTCACTAGGTTTGAGTGGGAAGTCTCCCTAT
TCATCAAATGCCGTTGGTCATGTGTTCAATCTCATTCACTTTGTTGGATGTTATATGGGT
CAAGTCAGATCCCTAAATGCAACGGTTATTGCTGCGTGTGCTCCTCATGAGATGTCTGTT
CTGGGGGGTTATCTGGGGGAGGAATTCTTCGGAAAAGGAACATTTGAAAGAAGATTCTTC
AGAGATGAGAAAGAACTTCAGGAATACGAGGCGGCTGAATTGACAAAGACTGACGTGGCA
CTGGCAGATGATGGAACCGTCAACTCCGACGACGAGGACTACTTCTCCGGTGAAACTAGA
AGTCCCGAGGCTGTTTATACTCGAATCATGATGAATGGAGGTCGATTGAAGAGATCGCAT
ATACGGAGATATGTCTCGGTCAGTTCCAATCATCAAGCCCGTCCAAACTCATTCGCCGAG
TTTTTGAACAAGACATATTCTAGTGACTCATAA
>AA180
ATGGATGCCGACAAGATTGTATTCAAAGTCAATAATCAAGTGGTCTCTTTGAAGCCTGAG
ATTATCGTGGATCAATATGAGTACAAGTACCCTGCTATCAAAGATTTGAAAAAACCCTGT
ATAACCCTAGGGAAAGCTCCCGACCTGAACAAGGCATACAAGTCAGTTTTATCAGGCATG
AATGCCGCCAAACTTGATCCTGATGATGTATGTTCTTACTTGGCAGCAGCAATGCAGTTC
TTTGAAGGGACGTGTCCAGAAGACTGGACCAGCTATGGAATCTTGATTGCACGGAAAGGA
GACAAGATCACCCCAGATTCTCTGGTGGAGATAAAGCGCACTGATGTAGAAGGGAATTGG
GCCCTGACAGGAGGCATGGAACTGACAAGGGATCCCACTGTTTCTGAGCATGCATCTTTA
GTAGGCCTTCTCTTGAGTCTGTACAGGTTGAGCAAAATATCAGGACAAAACACTGGCAAC
TACAAGACAAACATTGCAGATAGGATAGAGCAGATTTTCGAGACAGCCCCTTTTGTCAAA
ATCGTGGAACACCACACTCTAATGACAACTCACAAAATGTGTGCTAATTGGAGTACTATC
CCGAACTTCAGATTTTTGGCCGGAACCTACGACATGTTTTTCTCCCGGATTGAGCATCTA
TATTCAGCAATCAGAGTGGGCACAGTTGTCACTGCTTATGAAGACTGTTCAGGGCTTGTA
TCGTTTACTGGGTTCATAAAGCAGATCAATCTCACTGCAAGAGAAGCAATACTATATTTC
TTCCACAAGAACTTTGAGGAAGAGATAAGAAGAATGTTCGAGCCAGGGCAGGAAACAGCT
GTTCCTCACTCTTATTTCATCCACTTCCGTTCACTAGGTTTGAGTGGGAAGTCTCCCTAT
TCATCAAATGCCGTTGGTCATGTGTTCAATCTCATTCACTTTGTTGGATGTTATATGGGT
CAAGTCAGATCCCTAAATGCAACGGTTATTGCTGCGTGTGCTCCTCATGAGATGTCTGTT
CTGGGGGGTTATCTGGGGGAGGAATTCTTCGGAAAAGGAACATTTGAAAGAAGATTCTTC
AGAGATGAGAAAGAACTTCAGGAATACGAGGCGGCTGAATTGACAAAGACTGACGTGGCA
CTGGCAGATGATGGAACCGTCAACTCCGACGACGAGGACTACTTCTCCGGTGAAACTAGA
AGTCCCGAGGCTGTTTATACTCGAATCATGATGAATGGAGGTCGATTGAAGAGATCGCAT
ATACGGAGATATGTCTCGGTCAGTTCCAATCATCAAGCCCGTCCAAACTCATTCGCCGAG
TTTTTGAACAAGACATATTCTAGTGACTCATAA
>AA183
ATGGATGCCGACAAGATTGTATTCAAAGTCAATAATCAAGTGGTCTCTTTGAAGCCTGAG
ATTATCGTGGATCAATATGAGTACAAGTACCCTGCTATCAAAGATTTGAAAAAACCCTGT
ATAACCCTAGGGAAAGCTCCCGACCTGAACAAGGCATACAAGTCAGTTTTATCAGGCATG
AATGCCGCCAAACTTGATCCTGATGATGTATGTTCTTACTTGGCAGCAGCAATGCAGTTC
TTTGAAGGGACGTGTCCAGAAGACTGGACCAGCTATGGAATCTTGATTGCACGGAAAGGA
GACAAGATCACCCCAGATTCTCTGGTGGAGATAAAGCGCACTGATGTAGAAGGGAATTGG
GCCCTGACAGGAGGCATGGAACTGACAAGGGATCCCACTGTTTCTGAGCATGCATCTTTA
GTAGGCCTTCTCTTGAGTCTGTACAGGTTGAGCAAAATATCAGGACAAAACACTGGCAAC
TACAAGACAAACATTGCAGATAGGATAGAGCAGATTTTCGAGACAGCCCCTTTTGTCAAA
ATCGTGGAACACCACACTCTAATGACAACTCACAAAATGTGTGCTAATTGGAGTACTATC
CCGAACTTCAGATTTTTGGCCGGAACCTACGACATGTTTTTCTCCCGGATTGAGCATCTA
TATTCAGCAATCAGAGTGGGCACAGTTGTCACTGCTTATGAAGACTGTTCAGGGCTTGTA
TCGTTTACTGGGTTCATAAAGCAGATCAATCTCACTGCAAGAGAAGCAATACTATATTTC
TTCCACAAGAACTTTGAGGAAGAGATAAGAAGAATGTTCGAGCCAGGGCAGGAAACAGCT
GTTCCTCACTCTTATTTCATCCACTTCCGTTCACTAGGTTTGAGTGGGAAGTCTCCCTAT
TCATCAAATGCCGTTGGTCATGTGTTCAATCTCATTCACTTTGTTGGATGTTATATGGGT
CAAGTCAGATCCCTAAATGCAACGGTTATTGCTGCGTGTGCTCCTCATGAGATGTCTGTT
CTGGGGGGTTATCTGGGGGAGGAATTCTTCGGAAAAGGAACATTTGAAAGAAGATTCTTC
AGAGATGAGAAAGAACTTCAGGAATACGAGGCGGCTGAATTGACAAAGACTGACGTGGCA
CTGGCAGATGATGGAACCGTCAACTCCGACGACGAGGACTACTTCTCCGGTGAAACTAGA
AGTCCCGAGGCTGTTTATACTCGAATCATGATGAATGGAGGTCGATTGAAGAGATCGCAT
ATACGGAGATATGTCTCGGTCAGTTCCAATCATCAAGCCCGTCCAAACTCATTCGCCGAG
TTTTTGAACAAGACATATTCTAGTGACTCATAA
>AA881
ATGGATGCCGACAAGATTGTGTTCAAAGTCAATAATCAGGTGGTCTCTTTGAAGCCTGAG
ATTATAGTGGACCAATATGAGTACAAGTACCCTGCTATCAAAGATTTGAAAAAGCCCTGT
ATAACCTTAGGGAAAGCCCCTGACTTAAACAAAGCATACAAGTCAGTTTTATCAGGCATG
AACGCCGCAAAACTTGATCCTGATGACGTATGTTCCTACTTGGCAGCAGCAATGCAATTC
TTTGAGGGGACTTGTCCGGAAGACTGGACCAGCTATGGAATCCTGATTGCACGGAAAGGA
GATAAGATCACCCCAGATTCTATTGTAGAGATAAAGCGCACTGATGTAGAGGGGAATTGG
GCTCTTACAGGAGGCATGGAACTGACAAGGGACCCCACTGTCTCAGAGCATGCGTCTTTG
GTCGGTCTTCTCTTGAGCCTGTATAGACTGAGCAAAATATCAGGACAAAACACCGGCAAC
TATAAGACAAACATTGCAGATAGGATAGAGCAGATTTTCGAGACAGCCCCTTTTGTTAAA
ATCGTGGAGCATCATACTCTAATGACAACTCACAAAATGTGTGCTAATTGGAGCACTATA
CCGAACTTCAGATTCTTGGCTGGGACCTACGACATGTTTTTCTCCCGGATTGAGCATCTA
TATTCAGCAATCAGAGTGGGCACAGTTGTCACTGCTTATGAAGACTGCTCGGGGCTGGTA
TCGTTTACAGGGTTTATAAAGCAGATTAATCTCACTGCAAGAGAAGCAATACTATATTTC
TTCCATAAGAACTTTGAGGAAGAGATAAGAAGAATGTTCGAGCCAGGGCAAGAGACAGCT
GTTCCTCACTCCTATTTCATCCACTTTCGTTCACTAGGCTTGAGTGGAAAGTCTCCTTAT
TCATCAAATGCCGTCGGTCATGTGTTCAATCTCATTCACTTTGTTGGATGCTATATGGGT
CAAGTCAGATCTCTTAATGCAACGGTTATAGCAGCCTGTGCTCCTCATGAGATGTCTGTT
CTGGGGGGCTATCTGGGAGAGGAGTTTTTCGGGAAAGGAACGTTTGAAAGAAGATTCTTT
AGAGATGAGAAAGAACTCCGGGAATACGAGGCGGCTGAACTGACAAAGACTGACGTGGCA
CTGGCAGATGATGGGACTGTCAACTCCGATGACGAGGACTACTTCTCCGGTGAGACCAGA
AGTCCAGAAGCTGTTTATACTCGAATCATGATGAATGGAGGTCGACTGAAGAGATCGCAC
ATACGGAGATATGTCTCAGTTAGTTCTAATCATCAAGCCCGTCCAGGCTCATTCGCCGAG
TTTCTAAACAAGACATATTCGAGTGACTCATAA
>M297
ATGGATGCCGACAAGATTGTATTCAAAGTCAATAATCAAGTGGTCTCTTTGAAGCCTGAG
ATTATCGTGGATCAATATGAGTACAAGTACCCTGCTATCAAAGATTTGAAAAAACCCGGT
ATAACCCTAGGGAAAGCTCCCGACCTGAACAAGGCATACAAGTCAGTTTTATCAGGCATG
AATGCCGCCAAACTTGATCCTGATGATGTATGTTCTTACTTGGCAGCAGCAATGCAGTTC
TTTGAAGGAACGTGTCCAGAAGACTGGACCAGCTATGGAATCTTGATTGCACGGAAAGGA
GACAAGATCACCCCAGATTCTCTGGTAGAGATAAAGCGCACTGATGTGGAAGGGAATTGG
GCCCTGACAGGAGGCATGGAACTGACAAGGGATCCCACTGTTTCTGAGCATGCATCTTTG
GTAGGCCTTCTCTTGAGTCTGTACAGGTTGAGCAAAATATCAGGACAAAACACCGGCAAC
TACAAGACAAACATTGCAGATAGGATAGAGCAGATTTTCGAAACAGCCCCTTTTGTCAAA
ATCGTGGAACACCATACTCTGATGACAACTCACAAAATGTGTGCTAATTGGAGTACTATC
CCGAACTTCAGATTTTTGGCCGGAACCTACGACATGTTTTTCTCCCGGATTGAGCATCTA
TATTCAGCAATCAGAGTGGGCACAGTTGTCACTGCTTATGAAGACTGTTCAGGGCTGGTA
TCATTTACCGGGTTCATAAAGCAGATCAATCTCACTGCAAGAGAAGCAATACTATATTTC
TTCCACAAGAACTTTGAGGAAGAGATAAGAAGAATGTTTGAGCCAGGGCAGGAAACAGCT
GTTCCTCACTCTTATTTCATCCATTTCCGTTCACTAGGCTTGAGTGGTAAGTCTCCTTAT
TCATCAAATGCCGTTGGTCATGTGTTCAATCTCATTCACTTTGTTGGATGTTATATGGGT
CAAGTCAGATCCCTAAATGCAACGGTTATTGCTGCATGTGCTCCTCATGAGATGTCCGTT
TTGGGGGGTTATCTGGGGGAGGAATTCTTCGGAAAAGGAACATTTGAAAGAAGATTCTTC
AGAGATGAGAAAGAGCTTCAGGAATACGAGGCGGCTGAATTGACAAAGACTGATGTGGCA
CTGGCAGATGATGGAACTGTCAACTCCGATGACGAGGACTACTTTTCCGGTGAAACTAGA
AGTCCTGAGGCTGTTTATACTCGAATCATGATGAATGGAGGTCGACTAAAGAGATCGCAT
ATACGGAGATATGTCTCGGTCAGTTCCAATCATCAAGCCCGTCCAAACTCATTCGCCGAG
TTTTTGAACAAGACATATTCTAGTGACTCATAA
>M632
ATGGATGCCGACAAGATTGTATTCAAAGTCAATAATCAAGTGGTCTCTTTGAAGCCTGAG
ATTATCGTGGATCAATATGAGTACAAGTACCCTGCTATCAAAGATTTGAAAAAACCCGGT
ATAACCCTAGGGAAAGCTCCCGACCTGAACAAGGCATACAAGTCAGTTTTATCAGGCATG
AATGCCGCCAAACTTGATCCTGATGATGTATGTTCTTACTTGGCAGCAGCAATGCAGTTC
TTTGAAGGAACGTGTCCAGAAGACTGGACCAGCTATGGAATCTTGATTGCACGGAAAGGA
GACAAGATCACCCCAGATTCTCTGGTAGAGATAAAGCGCACTGATGTGGAAGGGAATTGG
GCCCTGACAGGAGGCATGGAACTGACAAGGGATCCCACTGTTTCTGAGCATGCATCTCTG
GTAGGCCTTCTCTTGAGTCTGTACAGGTTGAGCAAAATATCAGGACAAAACACCGGCAAC
TACAAGACAAACATTGCAGATAGGATAGAGCAGATTTTCGAAACAGCCCCTTTTGTCAAA
ATCGTGGAACACCATACTCTGATGACAACTCACAAAATGTGTGCTAATTGGAGTACTATC
CCGAACTTCAGATTTTTGGCCGGAACCTACGACATGTTTTTCTCCCGGATTGAGCATCTA
TATTCAGCAATCAGAGTGGGCACAGTTGTCACTGCTTATGAAGACTGTTCAGGGCTGGTA
TCATTTACAGGGTTCATAAAGCAGATCAATCTCACTGCAAGAGAAGCAATACTATATTTC
TTCCACAAGAACTTTGAGGAAGAGATAAGAAGAATGTTTGAGCCAGGGCAGGAAACAGCT
GTTCCTCACTCTTATTTCATCCATTTCCGTTCACTAGGCTTGAGTGGTAAGTCTCCTTAT
TCATCAAATGCCGTTGGTCATGTGTTCAATCTCATTCACTTTGTTGGATGTTATATGGGT
CAAGTCAGATCCCTAAATGCAACAGTTATTGCTGCATGTGCTCCTCATGAGATGTCTGTT
TTGGGGGGTTATCTGGGGGAGGAATTCTTTGGAAAAGGAACATTTGAAAGAAGATTCTTC
AGAGATGAGAAAGAGCTTCAGGAATACGAGGCGGCTGAATTGACAAAGACTGATGTGGCA
CTGGCAGATGATGGAACTGTCAACTCCGATGACGAGGACTACTTTTCCGGTGAAACTAGA
AGTCCTGAGGCTGTTTATACTCGAATCATGATGAATGGAGGTCGACTAAAGAGATCGCAT
ATACGGAGATATGTCTCGGTCAGTTCCAATCATCAAGCCCGTCCAAACTCATTCGCCGAG
TTTTTGAACAAGACATATTCTAGTGACTCATAA
>M639
ATGGATGCCGACAAGATTGTATTCAAAGTCAATAATCAAGTGGTCTCTTTGAAGCCTGAG
ATTATCGTGGATCAATATGAGTACAAGTACCCTGCTATCAAAGATTTGAAAAAACCCGGT
ATAACCCTAGGGAAAGCTCCCGACCTGAACAAGGCATACAAGTCAGTTTTATCAGGCATG
AATGCCGCCAAACTTGATCCTGATGATGTATGTTCTTACTTGGCAGCAGCAATGCAGTTC
TTTGAAGGAACGTGTCCAGAAGACTGGACCAGCTATGGAATCTTGATTGCACGGAAAGGA
GACAAGATCACCCCAGATTCTCTGGTAGAGATAAAGCGCACTGATGTGGAAGGGAATTGG
GCCCTGACAGGAGGCATGGAACTGACAAGGGATCCCACTGTTTCTGAGCATGCATCTCTG
GTAGGCCTTCTCTTGAGTCTGTACAGGTTGAGCAAAATATCAGGACAAAACACCGGCAAC
TACAAGACAAACATTGCAGATAGGATAGAGCAGATTTTCGAAACAGCCCCTTTTGTCAAA
ATCGTGGAACACCATACTCTGATGACAACTCACAAAATGTGTGCTAATTGGAGTACTATC
CCGAACTTCAGATTTTTGGCCGGAACCTACGACATGTTTTTCTCCCGGATTGAGCATCTA
TATTCAGCAATCAGAGTGGGCACAGTTGTCACTGCTTATGAAGACTGTTCAGGGCTGGTA
TCATTTACAGGGTTCATAAAGCAGATCAATCTCACTGCAAGAGAAGCAATACTATATTTC
TTCCACAAGAACTTTGAGGAAGAGATAAGAAGAATGTTTGAGCCAGGGCAGGAAACAGCT
GTTCCTCACTCTTATTTCATCCATTTCCGTTCACTAGGCTTGAGTGGTAAGTCTCCTTAT
TCATCAAATGCCGTTGGTCATGTGTTCAATCTCATTCACTTTGTTGGATGTTATATGGGT
CAAGTCAGATCCCTAAATGCAACAGTTATTGCTGCATGTGCTCCTCATGAGATGTCTGTT
CTGGGGGGTTATCTGGGGGAGGAATTCTTTGGAAAAGGAACATTTGAAAGAAGATTCTTC
AGAGATGAGAAAGAGCTTCAGGAATACGAGGCGGCTGAATTGACAAAGACTGATGTGGCA
CTGGCAGATGATGGAACTGTCAACTCCGATGACGAGGACTACTTTTCCGGTGAAACTAGA
AGTCCTGAGGCTGTTTATACTCGAATCATGATGAATGGAGGTCGACTAAAGAGATCGCAT
ATACGGAGATATGTCTCGGTCAGTTCCAATCATCAAGCCCGTCCAAACTCATTCGCCGAG
TTTTTGAACAAGACATATTCTAGTGACTCATAA
>M654
ATGGATGCCGACAAGATTGTATTCAAAGTCAATAATCAAGTGGTCTCTTTGAAGCCTGAG
ATTATCGTGGATCAATATGAGTACAAGTACCCTGCTATCAAAGATTTGAAAAAACCCGGT
ATAACCCTAGGGAAAGCTCCCGACCTGAACAAGGCATACAAGTCAGTTTTATCAGGCATG
AATGCCGCCAAACTTGATCCTGATGATGTATGTTCTTACTTGGCAGCAGCAATGCAGTTC
TTTGAAGGAACGTGTCCAGAAGACTGGACCAGCTATGGAATCTTGATTGCACGGAAAGGA
GACAAGATCACCCCAGATTCTCTGGTAGAGATAAAGCGCACTGATGTGGAAGGGAATTGG
GCCCTGACAGGAGGCATGGAACTGACAAGGGATCCCACTGTTTCTGAGCATGCATCTCTG
GTAGGCCTTCTCTTGAGTCTGTACAGGTTGAGCAAAATATCAGGACAAAACACCGGCAAC
TACAAGACAAACATTGCAGATAGGATAGAGCAGATTTTCGAAACAGCCCCTTTTGTCAAA
ATCGTGGAACACCATACTCTGATGACAACTCACAAAATGTGTGCTAATTGGAGTACTATC
CCGAACTTCAGATTTTTGGCCGGAACCTACGACATGTTTTTCTCCCGGATTGAGCATCTA
TATTCAGCAATCAGAGTGGGCACAGTTGTCACTGCTTATGAAGACTGTTCAGGGCTGGTA
TCATTTACAGGGTTCATAAAGCAGATCAATCTCACTGCAAGAGAAGCAATACTATATTTC
TTCCACAAGAACTTTGAGGAAGAGATAAGAAGAATGTTTGAGCCAGGGCAGGAAACAGCT
GTTCCTCACTCTTATTTCATCCATTTCCGTTCACTAGGCTTGAGTGGTAAGTCTCCTTAT
TCATCAAATGCCGTTGGTCATGTGTTCAATCTCATTCACTTTGTTGGATGTTATATGGGT
CAAGTCAGATCCCTAAATGCAACAGTTATTGCTGCATGTGCTCCTCATGAGATGTCTGTT
CTGGGGGGTTATCTGGGGGAGGAATTCTTTGGAAAAGGAACATTTGAAAGAAGATTCTTC
AGAGATGAGAAAGAGCTTCAGGAATACGAGGCGGCTGAATTGACAAAGACTGATGTGGCA
CTGGCAGATGATGGAACTGTCAACTCCGATGACGAGGACTACTTTTCCGGTGAAACTAGA
AGTCCTGAGGCTGTTTATACTCGAATCATGATGAATGGAGGTCGACTAAAGAGATCGCAT
ATACGGAGATATGTCTCGGTCAGTTCCAATCATCAAGCCCGTCCAAACTCATTCGCCGAG
TTTTTGAACAAGACATATTCTAGTGACTCATAA
>M863
ATGGATGCCGACAAGATTGTATTCAAAGTCAACAATCAAGTGGTCTCTTTGAAGCCTGAG
ATTATCGTGGATCAATATGAGTACAAGTACCCTGCTATCAAAGATTTGAAAAAACCCGGT
ATAACCCTAGGGAAAGCTCCCGACCTGAACAAGGCATACAAGTCAGTTTTATCAGGCATG
AATGCCGCCAAACTTGATCCTGATGATGTATGTTCTTACTTGGCAGCAGCAATGCAGTTC
TTTGAAGGAACGTGTCCAGAAGACTGGACCAGCTATGGAATCTTGATTGCACGGAAAGGA
GACAAGATCACCCCAGATTCTCTGGTAGAGATAAAGCGCACTGATGTGGAAGGGAATTGG
GCCCTGACAGGAGGCATGGAACTGACAAGGGATCCCACTGTTTCTGAGCATGCATCTCTG
GTAGGCCTTCTCTTGAGTCTGTACAGGTTGAGCAAAATATCAGGACAAAACACCGGCAAC
TACAAGACAAACATTGCAGATAGGATAGAGCAGATTTTCGAAACAGCCCCTTTTGTCAAA
ATCGTGGAACACCATACTCTGATGACAACTCACAAAATGTGTGCTAATTGGAGTACTATC
CCGAACTTCAGATTTTTGGCCGGAACCTACGACATGTTTTTCTCCCGGATTGAGCATCTA
TATTCAGCAATCAGAGTGGGCACAGTTGTCACTGCTTATGAAGACTGTTCAGGGCTGGTA
TCATTTACAGGGTTCATAAAGCAGATCAATCTCACTGCAAGAGAAGCAATACTATATTTC
TTCCACAAGAACTTTGAGGAAGAGATAAGAAGAATGTTTGAGCCAGGGCAGGAAACAGCT
GTTCCTCACTCTTATTTCATCCATTTCCGTTCACTAGGCTTGAGTGGTAAGTCTCCTTAT
TCATCAAATGCCGTTGGTCATGTGTTCAATCTCATTCACTTTGTTGGATGTTATATGGGT
CAAGTCAGATCCCTAAATGCAACAGTTATTGCTGCATGTGCTCCTCATGAGATGTCTGTT
TTGGGGGGTTATCTGGGGGAGGAATTCTTTGGAAAAGGAACATTTGAAAGAAGATTCTTC
AGGGATGAGAAAGAGCTTCAGGAATACGAGGCGGCTGAATTGACAAAGACTGATGTGGCA
CTGGCAGATGATGGAACTGTCAACTCCGATGACGAGGACTACTTTTCCGGTGAAACTAGA
AGTCCTGAGGCTGTTTATACTCGAATCATGATGAATGGAGGTCGACTAAAGAGATCGCAT
ATACGGAGATATGTCTCGGTCAGTTCCAATCATCAAGCCCGTCCAAACTCATTCGCCGAG
TTTTTGAACAAGACATATTCTAGTGACTCATAA
>M870
TCCGATCTCGACAAGATTGTATTCAAAGTCAATAATCAAGTGGTCTCTTTGAAGCCTGAG
ATTATCGTGGATCAATATGAGTACAAGTACCCTGCTATCAAAGATTTGAAAAAACCCGGT
ATAACCCTAGGGAAAGCTCCCGACCTGAACAAGGCATACAAGTCAGTTTTATCAGGCATG
AATGCCGCCAAACTTGATCCTGATGATGTATGTTCTTACTTGGCAGCAGCAATGCAGTTC
TTTGAAGGAACGTGTCCAGAAGACTGGACCAGCTATGGAATCTTGATTGCACGGAAAGGA
GACAAGATCACCCCAGATTCTCTGGTAGAGATAAAGCGCACTGATGTGGAAGGGAATTGG
GCCCTGACAGGAGGCATGGAACTGACAAGGGATCCCACTGTTTCTGAGCATGCATCTCTG
GTAGGCCTTCTCTTGAGTCTGTACAGGTTGAGCAAAATATCAGGACAAAACACCGGCAAC
TACAAGACAAACATTGCAGATAGGATAGAGCAGATTTTCGAAACAGCCCCTTTTGTCAAA
ATCGTGGAACACCATACTCTGATGACAACTCACAAAATGTGTGCTAATTGGAGTACTATC
CCGAACTTCAGATTTTTGGCCGGAACCTACGACATGTTTTTCTCCCGGATTGAGCATCTA
TATTCAGCAATCAGAGTGGGCACAGTTGTCACTGCTTATGAAGACTGTTCAGGGCTGGTA
TCATTTACAGGGTTCATAAAGCAGATCAATCTCACTGCAAGAGAAGCAATACTATATTTC
TTCCACAAGAACTTTGAGGAAGAGATAAGAAGAATGTTTGAGCCAGGGCAGGAAACAGCT
GTTCCTCACTCTTATTTCATCCATTTCCGTTCACTAGGCTTGAGTGGTAAGTCTCCTTAT
TCATCAAATGCCGTTGGTCATGTGTTCAATCTCATTCACTTTGTTGGATGTTATATGGGT
CAAGTCAGATCCCTAAATGCAACAGTTATTGCTGCATGTGCTCCTCATGAGATGTCTGTT
TTGGGGGGTTATCTGGGGGAGGAATTCTTTGGAAAAGGAACATTTGAAAGAAGATTCTTC
AGAGATGAGAAAGAGCTTCAGGAATACGAGGCGGCTGAATTGACAAAGACTGATGTGGCA
CTGGCAGATGATGGAACTGTCAACTCCGATGACGAGGACTACTTTTCCGGTGAAACTAGA
AGTCCTGAGGCTGTTTATACTCGAATCATGATGAATGGAGGTCGACTAAAGAGATCGCAT
ATACGGAGATATGTCTCGGTCAGTTCCAATCATCAAGCCCGTCCAAACTCATTCGCCGAG
TTTTTGAACAAGACATATTCTAGTGACTCATAA
>M876
NNNNNTGCCGACAAGATTGTATTCAAAGTCAATAATCAAGTGGTCTCTTTGAAGCCTGAG
ATTATCGTGGATCAATATGAGTACAAGTACCCTGCTATCAAAGATTTGAAAAAACCCGGT
ATAACCCTAGGGAAAGCTCCCGACCTGAACAAGGCATACAAGTCAGTTTTATCAGGCATG
AATGCCGCCAAACTTGATCCTGATGATGTATGTTCTTACTTGGCAGCAGCAATGCAGTTC
TTTGAAGGAACGTGTCCAGAAGACTGGACCAGCTATGGAATCTTGATTGCACGGAAAGGA
GACAAGATCACCCCAGATTCTCTGGTAGAGATAAAGCGCACTGATGTGGAAGGGAATTGG
GCCCTGACAGGAGGCATGGAACTGACAAGGGATCCCACTGTTTCTGAGCATGCATCTCTG
GTAGGCCTTCTCTTGAGTCTGTACAGGTTGAGCAAAATATCAGGACAAAACACCGGCAAC
TACAAGACAAACATTGCAGATAGGATAGAGCAGATTTTCGAAACAGCCCCTTTTGTCAAA
ATCGTGGAACACCATACTCTGATGACAACTCACAAAATGTGTGCTAATTGGAGTACTATC
CCGAACTTCAGATTTTTGGCCGGAACCTACGACATGTTTTTCTCCCGGATTGAGCATCTA
TATTCAGCAATCAGAGTGGGCACAGTTGTCACTGCTTATGAAGACTGTTCAGGGCTGGTA
TCATTTACAGGGTTCATAAAGCAGATCAATCTCACTGCAAGAGAAGCAATACTATATTTC
TTCCACAAGAACTTTGAGGAAGAGATAAGAAGAATGTTTGAGCCAGGGCAGGAAACAGCT
GTTCCTCACTCTTATTTCATCCATTTCCGTTCACTAGGCTTGAGTGGTAAGTCTCCTTAT
TCATCAAATGCCGTTGGTCATGTGTTCAATCTCATTCACTTTGTTGGATGTTATATGGGT
CAAGTCAGATCCCTAAATGCAACAGTTATTGCTGCATGTGCTCCTCATGAGATGTCTGTT
CTGGGGGGTTATCTGGGGGAGGAATTCTTTGGAAAAGGAACATTTGAAAGAAGATTCTTC
AGAGATGAGAAAGAGCTTCAGGAATACGAGGCGGCTGAATTGACAAAGACTGATGTGGCA
CTGGCAGATGATGGAACTGTCAACTCCGATGACGAGGACTACTTTTCCGGTGAAACTAGA
AGTCCTGAGGCTGTTTATACTCGAATCATGATGAATGGAGGTCGACTAAAGAGATCGCAT
ATACGGAGATATGTCTCGGTCAGTTCCAATCATCAAGCCCGTCCAAACTCATTCGCCGAG
TTTTTGAACAAGACATATTCTAGTGACTCATAA
>M1009
TCCGATCTCGACAAGATTGTATTCAAAGTCAATAATCAAGTGGTCTCTTTGAAGCCTGAG
ATTATCGTGGATCAATATGAGTACAAGTACCCTGCTATCAAAGATTTGAAAAAACCCGGT
ATAACCCTAGGGAAAGCTCCCGACCTGAACAAGGCATACAAGTCAGTTTTATCAGGCATG
AATGCCGCCAAACTTGATCCTGATGATGTATGTTCTTACTTGGCAGCAGCAATGCAGTTC
TTTGAAGGAACGTGTCCAGAAGACTGGACCAGCTATGGAATCTTGATTGCACGGAAAGGA
GACAAGATCACCCCAGATTCTCTGGTAGAGATAAAGCGCACTGATGTGGAAGGGAATTGG
GCCCTGACAGGAGGCATGGAACTGACAAGGGATCCCACTGTTTCTGAGCATGCATCTCTG
GTAGGCCTTCTCTTGAGTCTGTACAGGTTGAGCAAAATATCAGGACAAAACACCGGCAAC
TACAAGACAAACATTGCAGATAGGATAGAGCAGATTTTCGAAACAGCCCCTTTTGTCAAA
ATCGTGGAACACCATACTCTGATGACAACTCACAAAATGTGTGCTAATTGGAGTACTATC
CCGAACTTCAGATTTTTGGCCGGAACCTACGACATGTTTTTCTCCCGGATTGAGCATCTA
TATTCAGCAATCAGAGTGGGCACAGTTGTCACTGCTTATGAAGACTGTTCAGGGCTGGTA
TCATTTACAGGGTTCATAAAGCAGATCAATCTCACTGCAAGAGAAGCAATACTATATTTC
TTCCACAAGAACTTTGAGGAAGAGATAAGAAGAATGTTTGAGCCAGGGCAGGAAACAGCT
GTTCCTCACTCTTATTTCATCCATTTCCGTTCACTAGGCTTGAGTGGTAAGTCTCCTTAT
TCATCAAATGCCGTTGGTCATGTGTTCAATCTCATTCACTTTGTTGGATGTTATATGGGT
CAAGTCAGATCCCTAAATGCAACAGTTATTGCTGCATGTGCTCCTCATGAGATGTCTGTT
TTGGGGGGTTATCTGGGGGAGGAATTCTTTGGAAAAGGAACATTTGAAAGAAGATTCTTC
AGAGATGAGAAAGAGCTTCAGGAATACGAGGCGGCTGAATTGACAAAGACTGATGTGGCA
CTGGCAGATGATGGAACTGTCAACTCCGATGACGAGGACTACTTTTCCGGTGAAACTAGA
AGTCCTGAGGCTGTTTATACTCGAATCATGATGAATGGAGGTCGACTAAAGAGATCGCAT
ATACGGAGATATGTCTCGGTCAGTTCCAATCATCAAGCCCGTCCAAACTCATTCGCCGAG
TTTTTGAACAAGACATATTCTAGTGACTCATAA
