# Supplementary material for: A Novel Terrestrial Rabies Virus Lineage Occurring in South America: Origin, Diversification, and Evidence of Contact between Wild and Domestic Cycles
Source: Viruses. 2021 Dec 11;13(12):2484. doi: 10.3390/v13122484 (PMC8707302; doi:10.3390/v13122484)
Supplement: Supplementary file 1 [file viruses-13-02484-s001.zip › Supplementary File 2.fas.fasta]

>BR1406CthPE2005
------------------GTGTTCAAAGTCAATAATCAAGTGGTCTCTTTGAAGCCTGAG
ATTATCGTAGATCAATATGAGTACAAGTACCCTGCTATCAAGGATTTGAAGAAGCCCTGT
ATAACCTTGGGGAAAGCCCCTGACTTGAACAAAGCATACAAGTCAGTTCTGTCAGGCATG
AACGCCGCCAAACTTGATCCTGATGATGTATGCTCCTACTTGGCGGCAGCAATGCAGTTT
TTTGAGGGGACATGTCCGGAAGACTGGACCAGCTATGGAATCTTGATTGCACGAAAAGGA
GATAAAATCACCCCAAATTCTCTTGTGGAGATAAAGCGTACTGATGTAGAAGGGAGTTGG
GCTCTGACAGGAGGCTTGGAACTAACAAGGGACCCCACTGTCTCCGAACATGCGTCTTTG
GTCGGTATTCTCTTGAGCCTGTATAGGTTGAGCAAAATATCAGGACAAAACACTGGCAAC
TATAAGACAAACATTGCAGATAGGATAGAGCAGATCTTTGAGACAGCCCCTTTTGTTAAA
ATTGTGGAACATCATACCCTAATGACAACTCACAAAATGTGTGCTAATTGGAGCACTATA
CCGAACTTCAGATTTTTGGCTGGAACCTACGACATGTTTTTCTCCCGGATTGAGCATCTG
TATTCAGCAATCAGAGTGGGCACAGTTGTTACTGCTTATGAAGACTGCTCAGGGTTGGTA
TCGTTTACAGGGTTCATAAAGCAGATTAATCTCACAGCAAGAGAGGCAATACTATATTTC
TTCCACAAAAACTTTGAGGAGGAAATAAGAAGAATGTTCGAGCCAGGGCAGGAGACAGCT
GTTCCTCACTCTTATTTTATCCACTTCCGTTCACTAGGCTTGAGTGGAAAGTCTCCTTAT
TCATCAAATGCCGTTGGTCATGTGTTCAATCTCATTCACTTTGTTGGATGCTACATGGGT
CAAGTCAGATCCCTCAATGCAACGGTCATTGCTGCCTGTGCTCCTCATGAGATGTCTGTT
CTAGGGGGCTACCTGGGAGAGGAATTCTTCGGGAAAGGGACCTTTGAAAGAAGATTCTTT
AGGGATGAGAAAGAACTTCGAGAATATGAAGAGGCCGAGCTGACGAAGACTGATGTGGCC
CTTGCAGATGATGGAACTGTCAACTCTGATGACGAGGACTACTTCTCCGGTGAAACCAGA
AGTCCGGAAGCTGTTTATACTCGAATTGTAATGAATGGAGGTCGGTTGAAGAAATCACAC
ATACGAAGATATGTCTCAGTCAGTTCCAATCATCAAGCTCGTCCAGGCTCATTTGCCGAG
TTCCTAAACAAGACATATTCGAGTGACTCGTAA
>BR9336CthBA2004
------------------GTGTTCAAAGTCAATCATCAAGTGGTCTCTTTGAAGCCTGAG
ATCATCGTAGATCAATATGAGTACAAGTACCCTGCTATCAAGGATTTGAAAAAACCCTGT
ATAACCTTAGGGAAAGCCCCTGACTTAAGCAAAGCGTACAAGTCAGTTTTGTCAGGCATG
AACGCCGCCAAACTTGATCCTGATGATGTGTGTTCCTACTTGGCAGCAGCAATGCAGTTC
TTTGAGGGGACATGTCCGGAAGACTGGACCAGCTATGGAATCCTGATTGCACGAAAAGGA
GATAAAATCACCCCAGATTCTCTTGTGGAGATAAAGCGTACTGATGTAGAAGGGAATTGG
GCTCTGACAGGAGGCATGGAACTGACAAGGGACCCCACTGTCTCCGAACATGCGTCTTTA
GTCGGTCTTCTCTTGAGCCTGTATAGGTTGAGCAAAATATCAGGACAAAACGGCGGCAAC
TATAAGACGAACATTGCAGATAGGATAGAGCAGATCTTCGAGACAGCCCCTTTTGTTAAA
ATTGTGGAGCACCATACTCTAATGACAACTCACAAAATGTGTGCCAACTGGAGTACTATA
CCGAACTTCAGATTCTTGGCTGGAACCTACGACATGTTTTTCTCCCGGATTGAGCATCTA
TATTCAGCCATCAGGGTAGGCACAGTTGTTACTGCTTATGAAGATTGCTCAGGGCTGGTA
TCGTTTACAGGGTTCATCAAGCAGATTAATCTCACCGCAAGAGAAGCAATACTATATTTC
TTCCACAAAAACTTTGAGGAAGAGATAAGAAGAATGTTCGAGCCAGGGCAGGAGACAGCT
GTCCCTCACTCTTATTTTATCCATTTCCGTTCACTAGGCTTGAGTGGAAAGTCTCCTTAT
TCATCAAATGCCGTTGGTCATGTTTTCAATCTCATTCACTTTGTCGGATGCTACATGGGT
CAAGTCAGATCCCTCAATGCAACGGTTATTGCTGCCTGTGCTCCTCATGAGATGTCTGTT
CTAGGGGGCTACCTGGGAGGAGAGTTCTTCGGGAAAGGGACGTTTGAAAGAAGATTCTTT
AGAGATGAGAAAGAACTTCGAGAATATGAAGCGGCCGAGCTGACGAAGACTGACGTGGCC
TTGGCAGATGATGGAACTGTCAACTCTGATGACGAGGATTACTTCTCCGGTGAAACCAGA
AGTCCGGAAGCTGTTTATACTCGAATCATGATGAATGGAGGTCGACTGAAGAGATCGCAT
ATACGGAGATATGTCTCAGTCAGTTCCAATCATCAAGCTCGTCCAGGCTCATTCGCCGAG
TTCCTAAACAAGACATATTCGAGTGACTCGTAA
>BR1407CthPB2002
------------------GTGTTCAAAGTCAATAATCAGGTGGTCTCTTTGAAGCCTGAG
ATTATCGTAGATCAATATGAGTACAAGTACCCTGCTATCAAGGATTTGAAAAAGCCCTGT
ATTACCTTGGGGAAAGCCCCCGACTTAAACAAAGCATACAAGTCAGTTTTGTCAGGCATG
AACGCCGCCAAACTTGATCCTGATGATGTATGTTCCTACTTGGCAGCAGCAATGCAGTTC
TTTGAAGGGACATGTCCGGAAGACTGGACCAGCTATGGAATCTTGATTGCACGAAAAGGA
GATAAAATCACCCCCGATTCTCTTGTGGAGATAAAGCGTACTGATGTAGAAGGGAGTTGG
GCTCTGACAGGAGGCTTGGAACTGACAAGGGACCCAACTGTCTCCGAACATGCGTCTTTA
GTCGGTCTTCTCTTGAGCCTGTATAGGTTGAGCAAAATATCAGGACAAAACACTGGCAAC
TATAAGACAAACATTGCAGATAGGATAGAGCAGATCTTCGAGACAGCCCCTTTTGTCAAA
ATCGTGGAACACCATACTCTAATGACAACTCACAAAATGTGTGCTAATTGGAGCACTATA
CCGAACTTCAGATTTTTGGCCGGAACCTACGACATGTTTTTCTCCCGGATTGAGCATCTG
TATTCAGCAATCAGAGTGGGCACAGTCGTCACTGCTTATGAAGACTGCTCAGGGCTGGTA
TCGTTTACAGGGTTCATTAAGCAGATTAATCTCACAGCAAGAGAAGCAATACTATATTTC
TTCCACAAAAACTTTGAGGAGGAAATAAGAAGAATGTTCGAGCCAGGGCAGGAGACAGCT
GTTCCTCACTCTTATTTCATCCACTTCCGTTCACTTGGCTTGAGTGGAAAGTCTCCTTAT
TCATCAAATGCCGTTGGTCATGTTTTCAATCTCATTCACTTTGTCGGATGTTACATGGGT
CAAGTCAGATCCCTCAATGCAACGGTCATTGCTGCCTGTGCCCCTCATGAGATGTCTGTT
ATAGGGGGCTACCTGGGAGAGGAATTCTTCGGGAAAGGGACCTTTGAAAGAAGATTCTTT
AGAGATGAGAAAGAACTTCGAGAATATGAAGAGGCCGAGCTGACGAAGACTGACGTGGCC
CTTGCAGATGATGGAACAGTTAACTCTGATGACGAGGACTACTTCTCCGGTGAAACCAGA
AGTCCGGAAGCTGTTTATACTCGAATCATAATGAATGGAGGTCGATTAAAGAAATCTCAT
ATACGGAGATATGTCTCAGTCAGTTCCAATCATCAAGCTCGTCCAGGCTCATTCGCCGAG
TTCCTAAACAAGCCATATTCGAGTGACTCGTGA
>BR10563CthPB2003
------------------GTGTTCAAAGTCAATCATCAGGTGGTCTCTTTGAAGCCTGAG
ATTATCGTAGATCAGTATGAGTACAAATACCCTGCTATCAGGGATTTGAAAAAACCCTGT
ATAACCTTAGGGAAAGCCCCTGACTTAAACAAGGCATACAAGTCAGTTTTATCAGGCATG
AACGCTGCCAAACTTGATCCTGATGATGTATGTTCCTACTTGGCAGCAGCAATGCAGTTC
TTTGAGGGGACATGTCCGGAAGACTGGACCAGCTATGGAATCCTGATTGCACGAAAAGGA
GATAAGATCACCCCAGATTCTCTTGTGGAGATAAAGCGTACTGATGTAGAGGGGAATTGG
GCTTTGACAGGAGGCATGGAATTGACAAGGGACCCCACTGTCTCCGAACATGCGTCTTTA
GTCGGTCTTCTCTTGAGCCTGTATAGGTTGAGCAAAATATCAGGACAAAACGGCGGCAAC
TATAAGACAAACATTGCAGACAGGATAGAGCAGATCTTTGAGACAGCCCCTTTTATTAAA
ATCGTGGAACACCATACTCTAATGACAACTCACAAAATGTGTGCTAATTGGAGCACTATA
CCGAACTTCAGATTTTTGGCTGGAACCTACGACATGTTTTTCTCCCGGATTGAGCATCTG
TATTCAGCAATCAGAGTGGGCACAGTCGTCACTGCTTATGAGGACTGCTCGGGGCTGGTA
TCGTTTACAGGGTTCATAAAGCAGATTAATCTCACCGCAAGAGAAGCAATACTCTATTTC
TTCCACAAAAACTTTGAGGAAGAGATAAGAAGAATGTTCGAGCCAGGGCAGGAGACAGCT
GTTCCTCACTCTTATTTCATCCACTTCCGTTCACTTGGCTTAAGTGGAAAATCTCCTTAT
TCATCAAATGCTGTTGGTCATGTTTTCAATCTCATCCACTTTGTCGGATGCTACATGGGT
CAAGTCAGATCCCTCAATGCAACGGTAATTACTGCCTGCGCTCCTCATGAGATGTCTGTT
CTAGGGGGCTACCTGGGAGGAGAATTCTTCGGGAAAGGGACCTTTGAGAGAAGATTCTTC
AGGGATGAAAAAGAACTTCGAGAATATGAAGCGGCCGAGATGACGAAGACTGACGTGGCC
TTGGCAGATGATGGAACTGTCAACTCCGATGACGAGGACTACTTCTCTGGTGAAACCAGA
AGTCCGGAAGCTGTTTATACTCGAATCATGATGAATGGAGGTCGACTGAAGAGATCACAT
ATACGGAGATACGTCTCAGTCAGTTCTAATCATCAAGCCCGTCCCGGCTCATTCGCCGAG
TTCCTAAACAAGACATATTCAAGTGACTCGTAA
>BR4372CthPI2005
------------------GTGTTCAAAGTCAATCATCAGGTGGTCTCTTTGAAGCCTGAG
ATTATCGTAGATCAGTATGAGTACAAATACCCTGCTATCAAGGATTTGAAAAAACCCTGT
ATAACCTTAGGGAAAGCCCCTGACTTAAACAAAGCATACAAGTCAGTTTTATCAGGCATG
AACGCCGCCAAACTTGATCCTGATGATGTATGTTCCTACTTGGCAGCAGCAATGCAGTTC
TTTGAAGGAACATGTCCGGAAGACTGGACCAGCTATGGAATCCTGATTGCACGAAAAGGA
GATAAAATCACCCCAGATTCTCTTGTGGAGATAAAGCGTACTGATGTAGAGGGGAATTGG
GCTCTGACAGGAGGCATGGAACTGACAAGGGACCCCACTGTCTCCGAACATGCGTCTTTA
GTCGGTCTTCTCTTGAGCCTGTATAGGTTGAGCAAAATATCAGGACAAAACACCGGCAAC
TATAAGACAAACATTGCAGATAGGATAGAGCAGATCTTTGAGACAGCCCCGTTTGTTAAA
ATCGTGGAACACCATACTCTAATGACAACTCACAAAATGTGTGCTAATTGGAGCACTATA
CCGAACTTCAGATTTTTGGCTGGAACCTACGACATGTTTTTCTCCCGGATTGAGCATCTG
TATTCAGCGATCAGAGTGGGCACAGTCGTCACTGCTTATGAGGACTGCTCTGGGCTGGTG
TCGTTTACAGGGTTCATAAAGCAGATTAATCTCACCGCAAGAGAGGCAATACTCTATTTC
TTCCACAAAAACTTTGAGGAAGAGATAAGAAGAATGTTCGAGCCGGGGCAGGAAACAGCT
GTTCCTCACTCTTATTTCATCCACTTCCGTTCACTTGGCTTGAGTGGAAAGTCTCCTTAT
TCATCAAATGCTGTTGGTCATGTTTTCAATCTCATTCACTTTGTCGGATGCTACATGGGT
CAAGTCAGATCCCTCAATGCAACGGTAATTACTGCCTGCGCTCCTCATGAGATGTCTGTT
CTAGGGGGCTACCTGGGAGAGGAATTCTTCGGGAAAGGGACATTTGAAAGAAGATTCTTT
AGAGATGAAAAAGAACTTCGAGAATATGAAGCGGCCGAGCTGACGAAGACTGACGTGGCC
TTGGCAGACGATGGAACTGTCAACTCCGATGATGAGGACTACTTCTCCGGTGAAACCAGA
AGTCCAGAAGCTGTTTATACTCGAATCATGATGAATGGAGGTCGACTGAAGAGATCGCAT
ATAAGGAGATACGTCTCAGTCAGTTCCAATCATCAAGCCCGTCCAGGCTCGTTCGCTGAG
TTCCTAAACAAGACATATTCAAGTGACTCGTAA
>BR1403CthPE2002
------------------GTGTTCAAAGTCAATAATCAGGTGGTTTCTTTGAAGCCTGAG
ATTATCGTAGATCAGTATGAGTACAAATACCCTGCTATCAGGGATTTGAAAAAACCCTGT
ATAACCTTAGGGAAAGCCCCTGACTTAAACAAAGCATACAAGTCAGTTTTATCAGGCATG
AACGCTGCCAAACTTGATCCTGATGATGTATGTTCCTACCTGGCAGCTTCAATGCAGTTC
TTTGAGGGGACATGTCCGGAAGACTGGACCAGCTATGGAATCCTGATTGCACGAAAAGGA
GATAAGATTACCCCAGATTCTCTTGTGGAGATAAAGCGTACTGATGTAGAGGGGAATTGG
GCTTTGACAGGAGGCATGGAATTGACAAGGGACCCCACTGTCTCCGAACATGCGTCTTTA
GTCGGTCTTCTCTTGAGCTTGTATAGGTTGAGCAAAATATCAGGACAAAACACCGGCAAC
TATAAGACAAACATTGCAGACAGGATAGAGCAGATCTTTGAGACAGCCCCTTTTGTTAAA
ATCGTGGAACACCATACTCTCATGACAACTCACAAAATGTGTGCTAATTGGAGCACTATA
CCGAACTTCCGATTTTTGGCTGGAACCTACGACATGTTTTTCTCCCGGATTGAGCATCTG
TATTCAGCAATCAGAGTAGGCACAGTCGTCACTGCTTATGAGGACTGCTCGGGGCTGGTA
TCGTTTACAGGGTTCATAAAGCAAATTAATCTCACCGCAAGAGAAGCAATACTCTATTTC
TTCCACAAAAACTTTGAGGAAGAGATAAGAAGAATTTTCGAGCCAGGGCAGGAGACAGCT
GTTCCTCACTCTTATTTCATCCACTTCCGTTCACTTGGCTTAAGTGGAAAGTCCCCTTAT
TCATCAAATGCTGTTGGTCATGTGTTCAATCTCATCCACTTTGTCGGATGCTACATGGGT
CAAGTCAGATCCCTCAATGCAACGGTGATTACTGCCTGTGCTCCTCATGAGATGTCTGTT
CTAGGGGGCTACCTGGGAGAGGAATTCTTCGGGAAAGGGACCTTTGAAAGAAGATTCTTT
AGGGATGAAAAAGAACTTCGAGAATATGAAGCGGCCGAGATGACGAAGACTGACGTGGCC
TTAGCAGATGATGGAACTGTCAACTCCGATGACGAGGACTACTTCTCCGGTGAAACCAGA
AGTCCGGAAGCTGTTTATACTCGAATCATGATGAATGGAGGTCGACTGAAGAGATCGCAT
ATACGGAGATACGTCTCAGTCAGTTCTAATCATCAAGCCCGTCCAGGCTCATTCGCTGAG
TTCCTAAACAAGACATATTCAAGTGACTCGTAA
>BR4368CthPI2005
------------------GTGTTCAAAGTCAATCATCAATTGGTCTCTTTGAAGCCTGAG
ATTATCGTAGATCAGTATGAGTACAAATACCCTGCTATCAAGGATTTGAAAAAACCCTGT
ATAACCTTAGGGAAAGCCCCTGACTTAAACAAAGCATACAAGTCAGTTTTATCAGGCATG
AACGCCGCCAAACTTGATCCTGATGATGTATGTTCCTACTTGGCAGCAGCAATGCAGTTC
TTTGAAGGAACATGTCCGGAAGACTGGACCAGCTATGGAATCCTGATTGCACGAAAAGGA
GATAAAATCACCCCAGATTCTCTTGTGGAGATAAAGCGTACTGATGTAGAGGGGAATTGG
GCTCTGACAGGAGGCATGGAACTGACAAGGGACCCCACTGTCTCCGAACATGCGTCTTTA
GTCGGTCTTCTCTTGAGCCTGTATAGGTTGAGCAAAATATCAGGACAAAACACCGGCAAC
TATAAGACAAACATTGCAGATAGGATAGAGCAGATCTTTGAGACAGCCCCGTTTGTTAAA
ATCGTGGAACACCATACTCTAATGACAACTCACAAAATGTGTGCTAATTGGAGCACTATA
CCGAACTTCCGATTTTTGGCTGGAACCTACGACATGTTTTTCTCCCGGATTGAGCATCTG
TATTCAGCGATCAGAGTGGGCACAGTCGTCACTGCTTATGAGGACTGCTCTGGGCTGGTG
TCGTTTACAGGGTTCATAAAGCAGATTAATCTCACCGCAAGAGAGGCAATACTCTATTTC
TTCCACAAAAACTTTGAGGAAGAGATAAGAAGAATGTTCGAGCCGGGGCAGGAGACAGCT
GTTCCTCACTCTTATTTCATCCACTTCCGTTCACTTGGCTTGAGTGGAAAGTCTCCTTAT
TCATCAAATGCTGTTGGTCATGTTATCAATCTCATTCACTTTGTCGGATGCTACATGGGT
CAAGTCAGATCCCTCAATGCAACGGTAATTACTGCCTGCGCTCCTCATGAGATGTCTGTT
CTAGGGGGCTCCCTGGGAGAGGAATTCTTCGGGAAAGGGACATTTGAAAGAAGATTCTTT
AGAGATGAAAAAGAACTTCGAGAATATGAAGCGGCCGAGCTGACGAAGACTGACGTGGCC
TTGGCAGACGATGGAACTGTCAACTCCGATGATGAGGACTACTTCTCCGGTGAAACCAGA
AGTCCAGAAGCTGTTTATACTCGAATCATGATGAATGGAGGTCGACTGAAGAGATCGCAT
ATAAGGAGATACGTCTCAGTCAGTTCCAATCATCAAGCCCGTCCAGGCTCGTTCGCTGAG
TTCCTAAACAAGACATATTCAAGTGACTCGTAA
>BR10566ctPB2003
------------------GTGTGTAAAGTCAATAATCAGGTGGTCTCTTTGAAGCCGGAG
ATTATCGTGGATCAATATGAGTACAAGTACCCTGCTATCAAGGATTTGAAAAAGCCCTGT
ATTACCTTGGGGAAAGCTCCCGACTTAAACAAAGCATACAAGTCAGTTTTATCAGGCATG
AACGCCGCCAAACTGGATCCTGATGATGTATGTTCCTACTTGGCAGCAGCAATGCAGTTC
TTTGAGGGGACATGTCCGGAAGACTGGACCAGCTATGGAATCCTGATTGCACGGAAAGGC
GATAAGATCACCCCAGATTCTCTTGTGGAGATAAAGCGCACTGATGTAGAGGGGAATTGG
GCCTTGACAGGAAGCATAGAACTGACAAGGGACCCTACTGTCTCCGAGCATGCGTCTTTA
GTTGGTCTTCTCTTAAGCCTGTATAGGCTGAGCAAAATATCAGGACAAAACATCGGCAAC
TATAAGACAAACATTGCAGATAGGATAGAGCAGATTTTCGAGACAGCCCCTTTTGTTAAA
ATCGTGGAGCACCATACTCTAATGACAACTCACAAAATGTGTGCAAATTGGAGCACTATC
CCTAACTTCAGATTTTTGGCTGGGACTTACGACATGTTTTTCTCCCGGATTGAGCATCTA
TATTCAGCAATCAGGGTAGGCACAGTTGTCACTGCTTATGAAGACTGCTCAGGGCTGGTA
TCGTTTACAGGGTTCATAAAGCAGATTAATCTCACCGCAAGAGAAGCAATTCTATATTTC
TTCCACAAGAACTTTGAGGAAGAGATAAGAAGAATGTTCGAGCCAGGGCAGGAGACAGCT
GTTCCTCACTCTTATTTCATCCACTTCCGTTCACTAGGCTTGAGTGGAAAGTCTCCTTAT
TCATCAAATGCCGTTGGTCATGTGTTCAATCTCATTCACTTTGTTGGATGCTACATGGGT
CAAGTCAGATCCCTTAATGCAACGGTTATTACCGCCTGTGCTCCTCATGAGATGTCTGTT
CTAGGGGGCTATCTTGGAGAGGAATTCTTCGGAAAAGGGACGTTTGAAAGAAGATTCTTT
AGAGATGAAAAAGAACTTCGAGAATATGAGGCGGCTGAACTGATAAAGACTGACGTGGCA
CTGGCAGATGACGGAACTGTCAACTCCGACGACGAGGACTACTTCTCCGGTGAGACCCGA
AGTCCAGACGCTGTTTATACTCGAATCATGATGAATGGAGGTCGACTGAAGAGATCGCAT
ATTCGGAGATATCTCTCAGTCAGTTCCAATCATCAAACCCGTCCAGGCTCGTTCGCTGAG
TTCCTAAACAAGACCTATTCGAGTGACTCATAA
>BR10568ctPB2003
------------------GTGTGTAAAGTCCATAATCAGGTGGTCTCTTTGAAGCCGGAG
ATTATCGTGGATCAATATGAGTACAAGTACCCTGCTATCAAGGATTTGAAAAAGCCCTGT
ATAACCTTGGGGAAAGCTCCCGACTTAAACAAAGCATACAAGTCAGTTTTATCAGGCATG
AACGCCGCCAAACTGGATCCTGATGATGTATGTTCCTACTTGGCAGCAGCAATGCAGTTC
TTTGAGGGGACATGTCCGGAAGACTGGACCAGCTATGGAATCCTGATTGCACGGAAAGGC
GATAAGATCACCCCAGATTCTCTTGTGGAGATAAAGCGCACTGATGTAGAGGGGAATTGG
GCCTTGACAGGAAGCATAGAACTGACAAGGGACCCTACTGTCTCCGAGCATGCGTCTTTA
GTTGGTCTTCTCTTAAGCCTGTATAGGCTGAGCAAAATATCAGGACAAAACACCGGCAAC
TATAAGACAAACATTGCAGATAGGATAGAGCAGATTTTCGAGACAGCCCCTTTTGTTAAA
ATCGTGGAGCACCATACTCTAATGACAACTCACAAAATGTGTGCCAATTGGAGCACTATA
CCGAACTTCAGATTTTTGGCTGGGACCTACGACATGTTTTTCTCCCGGATTGAGCATCTA
TATTCAGCAATCCGAGTAGGCACAGTTGTCACTGCTTATGAAGACTGCTCTGGGCTGGTA
TCGTTTACAGGGTTCATAAAGCAGATTAATCTCACGGCAAGAGAAGCAATACTATATTTC
TTCCACAAGAACTTTGAGGAAGAGATAAGAAGAATGTTCGAGCCAGGGCAGGAGACAGCT
GTTCCTCACTCTTATTTCATCCACTTCCGTTCACTAGGCTTGAGTGGAAAGTCTCCTTAT
TCATCAAATGCCGTTGGTCATGTTATCAATCTCATTCACTTTGTTGGATGCTACATGGGT
CAAGTCAGATCCCTTAATGCAACGGTTATTACCGCCTGTGCTCCTCATGAGATGTCTGTT
CTAGGGGGCTATCTTGGAGAGGAATTCTTCGGAAAAGGGACGTTTGAAAGAAGATTCTTT
AGAGATGAAAAAGAACTTCGAGAATATGAGGCGGCTGAACTGATAAAGACTGACGTGGCA
CTGGCAGATGACGGAACTGTCAACTCCGACGACGAGGACTACTTCTCCGGTGAGACCAGA
AGTCCAGAGGCTGTTTATACTCGAATCATGATGAATGGAGGTCGACTGAAGAGATCGCAT
ATTCGGAGATATGTCTCAGTCAGTTCCAATCATCAAACCCGTCCAGGCTCGTTCGCTGAG
TTCCTAAACAAGACCTATTCGAGTGACTCATAA
>BR10564ctPB2003
------------------GTGTGTAAAGTCAATAATCAGGTGGTCTCTTTGAAGCCGGAG
ATTATCGTGGATCAATATGAGTACAAGTACCCTGCTATCAAGGATTTGAAAAAGCCCTGT
ATAACCTTGGGGAAAGCTCCCGACTTAAACAAAGCATACAAGTCAGTTTTATCAGGCATG
AACGCCGCCAAACTGGATCCTGATGATGTATGTTCCTACTTGGCAGCAGCAATGCAGTTC
TTTGAGGGGACATGTCCGGAAGACTGGACCAGCTATGGAATCCTGATTGCACGGAAAGGC
GATAAGATCACCCCAGAATCTCTTGTGGAGATAAAGCGCACTGATGTAGAGGGGAATTGG
GCCTTGACAGGAAGCATAGAACTGACAAGGGACCCTACTGTCTCCGAGCATGCGTCTTTA
GTTGGTCTTCTCTTAAGCCTGTATAGGCTGAGCAAAATATCAGGACAAAACACCGGCAAC
TATAAGACAAACATTGCAGATAGGATAGAGCAGATTTTCGAGACAGCCCCTTTTGTTAAA
ATCGTGGAGCACCATACTCTAATGACAACTCACAAAATGTGTGCCAATTGGAGCACTATA
CCGAACTTCAGATTTTTGGCTGGGACCTACGACATGTTTTTCTCCCGGATTGAGCATCTA
TATTCAGCAATCAGGGTAGGCACAGTTGTCACTGCTTATGAAGACTGCTCAGGGCTGGTA
TCGTTTACAGGGTTCATAAAGCAGATTAATCTCACCGCAAGAGAAGCAATACTATATTTC
TTCCACAAGAACTTTGAGGAAGAGATAAGAAGAATGTTCGAGCCAGGGCAGGAGACAGCT
GTTCCTCACTCTTATTTCATCCACTTCCGTTCACTAGGCTTGAGTGGAAAGTCTCCTTAT
TCATCAAATGCCGTTGGTCATGTGTTCAATCTCATTCACTTTGTTGGATGCTACATGGGT
CAAGTCAGATCCCTTAATGCAACGGTTATTACCGCCTGTGCTCCTCATGAGATGTCTGTT
CTAGGGGGCTATCTTGGAGAGGAATTCTTCGGAAAAGGGACGTTTGAAAGAAGATTCTTT
AGAGATGAAAAAGAACTTCGAGAATATGAGGCGGCTGAACTGATAAAGACTGACGTGGCA
CTGGCAGATGACGGAACTGTCAACTCCGACGACGAGGACTACTTCTCCGGTGAGACCAGA
AGTCCAGAGCCGGTCTTTTTCCGAATCATGATGAATGGAGGTCGACTGAAGAGATCGCAT
ATTCGGAGATATGTCTCAGTCAGTTCCAATCATCAAACCCGTCCAGGCTCGTTCGCTGAG
TTCCTAAACAAGACCTATTCGAGTGACTCATAA
>BR10562ctPB2003
------------------GTGTGTAAAGTCAATAATCAGGTGGTCTCTTTGAAGCCGGAG
ATTATCGTGGATCAATATGAGTACAAGTACCCTGCTATCAAGGATTTGAAAAAGCCCTGT
ATAACCTTGGGGAAAGCTCCCGACTTAAACAAAGCATACAAGTCAGTTTTATCAGGCATG
AACGCCGCCAAACTGGATCCTGATGATGTATGTTCCTACTTGGCAGCAGCAATGCAGTTC
TTTGAGGGGACATGTCCGGAAGACTGGACCAGCTATGGAATCCTGATTGCACGGAAAGGC
GATAAGATCACCCCAGAATCTCTTGTGGAGATAAAGCGCACTGATGTAGAGGGGAATTGG
GCCTTGACAGGAAGCATAGAACTGACAAGGGACCCTACTGTCTCCGAGCATGCGTCTTTA
GTTGGTCTTCTCTTAAGCCTGTATAGGCTGAGCAAAATATCAGGACAAAACACCGGCAAC
TATAAGACAAACATTGCAGATAGGATAGAGCAGATTTTCGAGACAGCCCCTTTTGTTAAA
ATCGTGGAGCACCATACTCTAATGACAACTCACAAAATGTGTGCCAATTGGAGCACTATA
CCGAACTTCAGATTTTTGGCTGGGACCTACGACATGTTTTTCTCCGGGATTGAGCATCTA
TATTCAGCAATCAGGGTAGGCACAGTTGTCACTGCTTATGAAGACTGCTCAGGGCTGGTA
TCGTTTACAGGGTTCATAAAGCAGATTAATCTCACCGCAAGAGAAGCAATACTATATTTC
TTCCACAAGAACTTTGAGGAAGAGATAAGAAGAATGTTCGAGCCAGGGCAGGAGACAGCT
GTTCCTCACTCTTATTTCATCCACTTCCGTTCACTAGGCTTGAGTGGAAAGTCTCCTTAT
TCATCAAATGCCGTTGGTCATGTGTTCAATCTCATTCACTTTGTTGGATGCTACATGGGT
CAAGTCAGATCCCTTAATGCAACGGTTATTACCGCCTGTGCTCCTCATGAGATGTCTGTT
CTAGGGGGCTATCTTGGAGAGGAATTCTTCGGAAAAGGGACGTTTGAAAGAAGATTCTTT
AGAGATGAAAAAGAACTTCGAGAATATGAGGCGGCTGAACTGATAAAGACTGACGTGGCA
CTGGCAGATGACGGAACTGTCAACTCCGACGACGAGGACTACTTCTCCGGTGAGACCAGA
AGTCCAGAGGCTGTTTATACTCGAATCATGATGAATGGAGGTCGACTGAAGAGATCGCAT
ATTCGGAGATATGTCTCAGTCAGTTCCAATCATCAAACCCGTCCAGGCTCGTTCGCTGAG
TTCCTAAACAAGACCTATTCGAGTGACTCATAA
>BR4367CthPI2005
------------------GTGTTCAAAGTCAATCATCAGGTGGTCTCTTTGAAGCCTGAG
ATTATCGTAGATCAGTATGAGTACAAATACCCTGCTATCAAGGATTTGAAAAAACCCTGT
ATAACCTTAGGGAAAGCCCCTGACTTAAACAAAGCATACAAGTCAGTTTTATCAGGCATG
AACGCCGCCAAACTTGATCCTGATGATGTATGTTCCTACTTGGCAGCAGCAATGCAGTTC
TTTGAAGGAACATGTCCGGAAGACTGGACCAGCTATGGAATCCTGATTGCACGAAAAGGA
GATAAAATCACCCCAGATTCTCTTGTGGAGATAAAGCGTACTGATGTAGAGGGGAATTGG
GCTCTGACAGGAGGCATGGAACTGACAAGGGACCCCACTGTCTCCGAACATGCGTCTTTA
GTCGGTCTTCTCTTGAGCCTGTATAGGTTGAGCAAAATATCAGGACAAAACACCGGCAAC
TATAAGACAAACATTGCAGATAGGATAGAGCAGATCTTTGAGACAGCCCCGTTTGTTAAA
ATCGTGGAACACCATACTCTAATGACAACTCACAAAATGTGTGCTAATTGGAGCACTATA
CCGAACTTCAGATTTTTGGCTGGAACCTACGACATGTTTTTCTCCCGGATTGAGCATCTG
TATTCAGCGATCAGAGTGGGCACAGTCGTCACTGCTTATGAGGACTGCTCTGGGCTGGTG
TCGTTTACAGGGTTCATAAAGCAGATTAATCTCACCGCAAGAGAGGCAATACTCTATTTC
TTCCACAAAAACTTTGAGGAAGAGATAAGAAGAATGTTCGAGCCGGGGCAGGAAACAGCT
GTTCCTCACTCTTATTTCATCCACTTCCGTTCACTTGGCTTGAGTGGAAAGTCTCCTTAT
TCATCAAATGCTGTTGGTCATGTTTTCAATCTCATTCACTTTGTCGGATGCTACATGGGT
CAAGTCAGATCCCTCAATGCAACGGTAATTACTGCCTGCGCTCCTCATGAGATGTCTGTT
CTAGGGGGCTACCTGGGAGAGGAATTCTTCGGGAAAGGGACATTTGAAAGAAGATTCTTT
AGAGATGAAAAAGAACTTCGAGAATATGAAGCGGCCGAGCTGACGAAGACTGACGTGGCC
TTGGCAGACGATGGAACTGTCAACTCCGATGATGAGGACTACTTCTCCGGTGAAACCAGA
AGTCCAGAAGCTGTTTATACTCGAATCATGATGAATGGAGGTCGACTGAAGAGATCGCAT
ATAAGGAGATACGTCTCAGTCAGTTCCAATCATCAAGCCCGTCCAGGCTCGTTCGCTGAG
TTCCTAAACAAGACATATTCAAGTGACTCGTAA
>BR4369CthPI2005
------------------GTGTTCAAAGTCAATCATCAGGTGGTCTCTTTGAAGCCTGAG
ATTATCGTAGATCAGTATGAGTACAAATACCCTGCTATCAAGGATTTGAAAAAACCCTGT
ATAACCTTAGGGAAAGCCCCTGACTTAAACAAAGCATACAAGTCAGTTTTATCAGGCATG
AACGCCGCCAAACTTGATCCTGATGATGTATGTTCCTACTTGGCAGCAGCAATGCAGTTC
TTTGAAGGAACATGTCCGGAAGACTGGACCAGCTATGGAATCCTGATTGCACGAAAAGGA
GATAAAATCACCCCAGATTCTCTTGTGGAGATAAAGCGTACTGATGTAGAGGGGAATTGG
GCTCTGACAGGAGGCATGGAACTGACAAGGGACCCCACTGTCTCCGAACATGCGTCTTTA
GTCGGTCTTCTCTTGAGCCTGTATAGGTTGAGCAAAATATCAGGACAAAACACCGGCAAC
TATAAGACAAACATTGCAGATAGGATAGAGCAGATCTTTGAGACAGCCCCGTTTGTTAAA
ATCGTGGAACACCATACTCTAATGACAACTCACAAAATGTGTGCTAATTGGAGCACTATA
CCGAACTTCAGATTTTTGGCTGGAACCTACGACATGTTTTTCTCCCGGATTGAGCATCTG
TATTCAGCGATCAGAGTGGGCACAGTCGTCACTGCTTATGAGGACTGCTCTGGGCTGGTG
TCGTTTACAGGGTTCATAAAGCAGATTAATCTCACCGCAAGAGAGGCAATACTCTATTTC
TTCCACAAAAACTTTGAGGAAGAGATAAGAAGAATGTTCGAGCCGGGGCAGGAAACAGCT
GTTCCTCACTCTTATTTCATCCACTTCCGTTCACTTGGCTTGAGTGGAAAGTCTCCTTAT
TCATCAAATGCTGTTGGTCATGTTTTCAATCTCATTCACTTTGTCGGATGCTACATGGGT
CAAGTCAGATCCCTCAATGCAACGGTAATTACTGCCTGCGCTCCTCATGAGATGTCTGTT
CTAGGGGGCTACCTGGGAGAGGAATTCTTCGGGAAAGGGACATTTGAAAGAAGATTCTTT
AGAGATGAAAAAGAACTTCGAGAATATGAAGCGGCCGAGCTGACGAAGACTGACGTGGCC
TTGGCAGACGATGGAACTGTCAACTCCGATGATGAGGACTACTTCTCCGGTGAAACCAGA
AGTCCAGAAGCTGTTTATACTCGAATCATGATGAATGGAGGTCGACTGAAGAGATCGCAT
ATAAGGAGATACGTCTCAGTCAGTTCCAATCATCAAGCCCGTCCAGGCTCGTTCGCTGAG
TTCCTAAACAAGACATATTCAAGTGACTCGTAA
>BR4371PvePI2005
------------------GTGTTCAAAGTCAATCATCAGGTGGTCTCTTTGAAGCCTGAG
ATTATCGTAGATCAGTATGAGTACAAATACCCTGCTATCAAGGATTTGAAAAAACCCTGT
ATAACCTTAGGGAAAGCCCCTGACTTAAACAAAGCATACAAGTCAGTTTTATCAGGCATG
AACGCCGCCAAACTTGATCCTGATGATGTATGTTCCTACTTGGCAGCAGCAATGCAGTTC
TTTGAAGGAACATGTCCGGAAGACTGGACCAGCTATGGAATCCTGATTGCACGAAAAGGA
GATAAAATCACCCCAGATTCTCTTGTGGAGATAAAGCGTACTGATGTAGAGGGGAATTGG
GCTCTGACAGGAGGCATGGAACTGACAAGGGACCCCACTGTCTCCGAACATGCGTCTTTA
GTCGGTCTTCTCTTGAGCCTGTATAGGTTGAGCAAAATATCAGGACAAAACACCGGCAAC
TATAAGACAAACATTGCAGATAGGATAGAGCAGATCTTTGAGACAGCCCCGTTTGTTAAA
ATCGTGGAACACCATACTCTAATGACAACTCACAAAATGTGTGCTAATTGGAGCACTATA
CCGAACTTCAGATTTTTGGCTGGAACCTACGACATGTTTTTCTCCCGGATTGAGCATCTG
TATTCAGCGATCAGAGTGGGCACAGTCGTCACTGCTTATGAGGACTGCTCTGGGCTGGTG
TCGTTTACAGGGTTCATAAAGCAGATTAATCTCACCGCAAGAGAGGCAATACTCTATTTC
TTCCACAAAAACTTTGAGGAAGAGATAAGAAGAATGTTCGAGCCGGGGCAGGAAACAGCT
GTTCCTCACTCTTATTTCATCCACTTCCGTTCACTTGGCTTGAGTGGAAAGTCTCGTTAT
TCATCAAATGCTGTTGGTCATGTTTTCAATCTCATTCACTTTGTCGGATGCTACATGGGT
CAAGTCAGATCCCTCAATGCAACGGTAATTACTGCCTGCGCTCCTCATGAGATGTCTGTT
CTAGGGGGCTACCTGGGAGAGGAATTCTTCGGGAAAGGGACATTTGAAAGAAGATTCTTT
AGAGATGAAAAAGAACTTCGAGAATATGAAGCGGCCGAGCTGACGAAGACTGACGTGGCC
TTGGCAGACGATGGAACTGTCAACTCCGATGATGAGGACTACTTCTCCGGTGAAACCAGA
AGTCCAGAAGCTGTTTATACTCGAATCATGATGAATGGAGGTCGACTGAAGAGATCGCAT
ATAAGGAGATACGTCTCAGTCAGTTCCAATCATCAAGCCCGTCCAGGCTCGTTCGCTGAG
TTCCTAAACAAGACATATTCAAGTGACTCGTAA
>BR6129CthPI2004
------------------GTGTTCAAAGTCAATCATCAGGTGGTCTCTTTGAAGCCTGAG
ATTATCGTAGATCAGTATGAGTACAAGTACCCTGCTATCAAGGATTTGAAAAAACCCTGT
ATAACCCTAGGGAAAGCCCCTGACTTAAACAAAGCATACAAGTCAGTTTTATCAGGCATG
AACGCCGCCAAACTTGATCCTGATGATGTATGTTCCTACTTGGCAGCAGCAATGCAGTTC
TTTGAAGGAACATGTCCGGAAGACTGGACCAGCTATGGAATCCTGATTGCACGAAAAGGA
GATAAAATCACCCCAGATTCTCTTGTGGAGATAAAGCGTACTGATGTAGAGGGGAATTGG
GCTCTGACAGGAGGCATGGAACTGACAAGGGACCCCACTGTCTCCGAACATGCGTCTTTA
GTCGGTCTTCTCTTGAGCCTGTATAGGTTGAGCAAAATATCAGGGCAAAACACCGGCAAC
TATAAGACAAACATTGCAGATAGGATAGAGCAGATCTTTGAGACAGCCCCGTTTGTTAAA
ATCGTGGAACACCATACTCTAATGACAACTCACAAAATGTGTGCTAATTGGAGCACTATA
CCGAACTTCAGATTTTTGGCTGGAACCTACGACATGTTTTTCTCCCGGATTGAGCATCTG
TATTCAGCGATCAGAGTGGGCACAGTCGTCACTGCTTATGAGGACTGCTCTGGGCTGGTG
TCGTTTACAGGGTTCATAAAGCAGATTAATCTCACCGCAAGAGAGGCAATACTCTATTTC
TTCCACAAAAACTTTGAGGAAGAGATAAGAAGAATGTTCGAGCCGGGGCAGGAAACAGCT
GTTCCTCACTCTTATTTCATCCACTTCCGTTCACTTGGCTTGAGTGGAAAGTCTCCTTAT
TCATCAAATGCTGTTGGTCATGTTTTCAATCTCATTCACTTTGTCGGATGCTACATGGGT
CAAGTCAGATCCCTCAATGCAACGGTAATTACTGCCTGCGCTCCTCATGAGATGTCTGTT
CTAGGGGGCTACCTGGGAGAGGAATTCTTCGGGAAAGGGACATTTGAAAGAAGATTCTTT
AGAGATGAAAAAGAACTTCGAGAATATGAAGCGGCCGAGCTGACGAAGACTGACGTGGCC
TTGGCAGACGATGGAACTGTCAACTCCGATGATGAGGACTACTTCTCCGGTGAAACCAGA
AGTCCAGAAGCTGTTTATACTCGAATCATGATGAATGGAGGTCGACTGAAGAGATCGCAT
ATAAGGAGATACGTCTCAGTCAGTTCCAATCATCAAGCCCGTCCAGGCTCGTTCGCTGAG
TTCCTAACAAAGACATATTCAAGTGACTCGTAA
>BR9339CthBA2004
------------------GTGTTCAAAGTCAATAACCAGGTGGTCTCTCTGAAGCCTGAG
ATTATCGTAGATCAATATGAGTACAAGTACCCCGCTATCAAGGATTTGAAAAAGCCCTGT
ATAACCTTGGGGAAAGCCCCTGACTTAAACAAAGCATACAAGTCAGTCTTGTCAGGCATG
AACGCCGCCAAACTTGATCCTGATGATGTATGTTCCTACTTGGCAGCAGCAATGCAGTTC
TTTGAGGGGACATGTCCAGAAGACTGGACCAGCTATGGGATCCTGATTGCACGAAAAGGA
GATAAAATCACCCCAGATTCTCTTGTGGAGATAAAGCGTACTGATGTAGAAGGGAATTGG
GCTCTGACAGGAGGCTTGGAACTGACAAGGGACCCCACTGTCTCCGAACATGCGTCTTTA
GTCGGTCTACTCTTGAGCCTGTATAGGTTGAGCAAAATATCAGGACAAAACACTGGCAAC
TATAAGACAAACATTGCAGATAGGATAGAGCAGATCTTCGAAACAGCCCCTTTTGTTAAA
ATCGTGGAACACCATACTCTAATGACAACTCACAAAATGTGTGCTAATTGGAGCACTATA
CCGAACTTCAGATTTTTGGCTGGAACCTACGACATGTTTTTCTCCCGGATTGAGCATCTG
TATTCAGCAATCAGAGTGGGCACAGTCGTCACTGCTTATGAGGATTGCTCAGGGCTGGTA
TCGTTTACCGGGTTCATTAAGCAGATTAATCTCACCGCAAGAGAAGCAATACTATATTTC
TTCCACAAAAACTTTGAGGAGGAAATAAGAAGAATGTTCGAGCCAGGGCAGGAGACAGCT
GTTCCTCACTCTTATTTTATACACTTCCGTTCACTAGGCTTGAGTGGAAAGTCTCCTTAT
TCGTCAAATGCCGTTGGTCATGTTATCAATCTCATTCACTTTGTAGGATGCTACATGGGT
CAAGTCAGATCCCTCAATGCAACGGTCATTGCAGCCTGTGCTCCTCATGAGATGTCTGTT
CTAGGGGGCTACCTGGGAGAGGAATTTTTCGGGAAAGGGACCTTTGAAAGAAGATTCTTT
AGAGATGAGAAAGAACTTCGAGAATATGAAGCGGCCGAACTAACGAAGACTGACGTAGCC
CTCGCAGATGATGGAACTGTCAACTCTGATGACGAGGACTACTTCTCCGGTGAGACCAGA
AGTCCGGAAGCTGTGTACACTCGAATCATGATGAATGGAGGTCGGCTGAAGAAATCACAT
GTACGGAGATATGTCTCACTCAGTTCCAATCATCAAGCTCGTCCAGGCTCATTCGCCGAG
TTCCTAAACAAGACATATTCTAGTGACTCGTGA
>BR6967CthPE2005
------------------GTGTTCAAAGTCAATAATCAGGTGGTCTCTTTGAAGCCTGAG
ATTATCGTAGATCAATATGAGTACAAGTACCCTGCTATCAAGGATTTGAAAAAGCCCTGT
ATTACCTTGGGGAAAGCCCCCGACTTAAACAAAGCATACAAGTCAGTTTTGTCAGGCATG
AACGCCGCCAAACTTGATCCTGATGATGTATGTTCCTACTTGGCAGCAGCAATGCAGTTC
TTTGAGGGGACATGTCCGGAAGACTGGACCAGCTATGGAATCTTGATTGCACGAAAAGGA
GATAAAATCACCCCAGATTCTCTTGTGGAGATAAAGCGTACTGATGTAGAAGGGAGTTGG
GCTCTGACAGGAGGCTTGGAACTGACAAGGGATCCAACTGTCTCCGAACATGCGTCTTTA
GTCGGAATTATATTGAGCCTGTATAGGTTGAGCAAAATATCAGGGCAAAACACTGGCAAC
TATAAGACAAACATTGCAGATAGGATAGAGCAGATCTTTGAGACAGCCCCTTTTGTTAAA
ATTGTGGAACATCATACCCTAATGACAACTCACAAAATGTGTGCTAATTGGAGCACTATA
CCGAACTTCAGATTTTTGGCTGGAACTTACGACATGTTTTTCTCCCGGATTGAGCATCTG
TATTCAGCAATCAGAGTGGGCACAGTTGTCACTGCTTATGAGGACTGCTCAGGGCTGGTA
TCGTTTACGGGGTTCATTAAGCAGATTAATCTCACCGCACGAGAAGCAATACTATATTTC
TTCCACAAAAACTTTGAGGAAGAAATAAGAAGAATGTTCGAGCCAGGACAGGAGACAGCT
GTTCCTCACTCTTATTTTATCCACTTCCGTTCACTAGGCTTGAGTGGAAAGTCTCCTTAT
TCATCAAATGCCGTTGGTCATGTGTTCAATCTCATTCACTTTGTCGGATGCTACATGGGT
CAAGTCAGATCCCTTAATGCAACGGTCATTGCTGCCTGTGCTCCTCACGAGATGTCTGTT
CTAGGGGGCTACCTAGGAGAGGAATTCTTCGGGAAAGGGACCTTTGAGAGAAGATTCTTT
AGAGATGAGAAAGAACTTCGAGAATATGAAGAGGCCGAGCTGACGAAGACTGACGTGGCC
CTTGCAGATGATGGAACTGTTAACTCTGATGACGAGGACTACTTCTCCGGTGAAACCAGA
AGTCCAGAAGCTGTTTATACTCGAATCATAATGAATGGAGGTCGGTTGAAGAAATCTCAT
ATACGGAGATATGTCTCAGTCAGTTCCAATCATCAAGCGCGTCCAGGCTCATTCGCCGAG
TTCCTAAACAAGACATATTCGAGTGACTCGTGA
>BR6968dgPE2005
------------------GTGTGTAAAGTCAATAATCAGGTGGTCTCTTTGAAGCCTGAG
ATTATCGTGGATCAATATGAGTACAAGTACCCTGCTATCAAGGATTTGAAAAAGCCCTGT
ATAACCTTGGGGAAAGCCCCTGACTTAAACAAAGCATACAAGTCAGTTTTATCAGGCATG
AACGCCGCCAAACTGGATCCTGATGATGTATGTTCCTACTTGGCAGCAGCAATGCAGTTC
TTTGAGGGGACATGTCCGGAAGACTGGACCAGCTATGGAATCCTGATTGCACGAAAAGGC
GATAAGATCACCCCAGATTCTCTTGTGGAGATAAAGCGTACTGATGTAGAGGGGAATTGG
GCCCTGACAGGAGGCATAGAACTGACAAGGGACCCCACTGTCTCCGAACATGCGTCTTTA
GTCGGTCTTCTCTTAAGCCTGTATAGGCTGAGCAAAATATCAGGACAAAACACCGGCAAC
TATAAGACAAACATTGCAGATAGGATAGAGCAGATTTTTGAGACAGCCCCTTTTGTTAAA
ATCGTGGAACATCATACTCTAATGACAACTCACAAAATGTGTGCCAATTGGAGCACTATA
CCGAACTTCAGATTTTTGGCTGGAACCTACGACATGTTTTTCTCCCGGATTGAGCATCTA
TATTCAGCAATCAGGGTAGGCACAGTTGTCACTGCTTATGAAGACTGCTCAGGGCTGGTA
TCGTTTACAGGGTTCATAAAGCAGATTAATCTCACCGCAAGAGAAGCAATACTATATTTC
TTCCACAAGAACTTTGAGGAAGAAATAAGAAGAATGTTCGAGCCAGGGCAGGAGACAGCT
GTTCCTCACTCTTATTTCATCCACTTCCGTTCACTAGGCTTGAGTGGAAAGTCTCCTTAT
TCATCAAATGCCGTTGGTCATGTGTTCAATCTCATTCACTTTGTTGGATGCTACATGGGT
CAAGTCAGATCCCTTAATGCAACAGTTATTGCCGCCTGTGCTCCTCATGAGATGTCTGTT
CTAGGGGGCTATCTGGGAGAGGAATTCTTCGGGAAAGGGACGTTTGAAAGAAGATTCTTT
AGAGATGAAAAAGAACTTCGAGAATATGAGGCGGCTGAACTGATGAAGACTGACGTGGCA
CTGGCAGATGACGGAACTGTCAACTCTGACGACGAGGACTACTTCTCCGGTGAAACCAGA
AGTCCGGAAGCTGTTTATACTCGAATCATGATGAATGGAGGTCGGTTGAAGAGATCGCAT
ATTCGGAGATATGTCTCAGTCAGTTCCAATCATCAAACCCGTCCAGGCTCATTCGCCGAG
TTCCTAAACAAGACATATTCGAGTGACTCATAA
>BR6971CthPE2005
------------------GTGTTCAAAGTCAATAATCAGGTGGTCTCTTTGAAGCCTGAG
ATTATCGTAGATCAATATGAGTACAAATACCCTGCTATCAAGGATTTGAAAAAGCCCTGT
ATTACCTTAGGGAAAGCCCCCGACTTAAACAAAGCATACAAGTCAGTTTTGTCAGGCATG
AACGCCGCCAAACTTGATCCGGATGATGTATGTTCCTACTTGGCAGCAGCAATGCAGTTC
TTTGAGGGGACATGTCCGGAAGACTGGACCAGCTATGGAATCTTGATTGCACGAAAAGGA
GATAAAATCACCCCAGATTCTCTTGTGGAAATAAAGCGTACTGATGTAGAAGGGAGTTGG
GCTCTGACAGGAGGCTTGGAATTGACAAGGGACCCAACTGTCCCCGAACATGCGTCTTTA
GTCGGTCTTCTCTTGAGCCTGTATAGGTTGAGCAAAATATCAGGACAAAACACTGGCAAC
TATAAGACAAACATTGCAGATAGGATAGAGCAGATCTTCGAGACAGCCCCTTTTGTTAAA
ATCGTGGAACACCACACCCTAATGACAACACACAAAATGTGTGCTAATTGGAGCACTATA
CCCGACTTCAGATTTTTGGCCGGAACCTACGACATGTTTTTCTCCCGGATTGAGCATCTG
TATTCAGCAATCAGAGTGGGCACAGTCGTCACTGCTTATGAGGACTGCTCGGGGCTGGTA
TCGTTTACAGGGTTCATAAAGCAGATTAATCTCACCGCAAGAGAAGCAATACTCTATTTC
TTCCACAAAAACTTTGAGGAAGAGATAAGAAGAATGTTCGAGCCAGGGCAGGAGACAGCT
GTTCCTCACTCTTATTTCATCCACTTCCGTTCACTTGGCTTAAGTGGAAAGTCTCCTTAT
TCATCAAATGCCGTTGGTCATGTGTTCAATCTCATTCACTTTGTCGGATGCTACATGGGT
CAAGTCAGATCCCTCAATGCAACGGTCATTGCTGCCTGTGCTCCTCATGAGATGTCTGTT
TTAGGGGGCTACCTGGGAGAGGAATTCTTCGGGAAAGGGACCTTTGAAAGAAGATTCTTT
AGAGATGAGAAAGAACTTCGAGAATATGAAGAGGCCGAGCTGACGAAGACTGACGTGGCC
CTTGCAGATGATGGAACTGTTAACTCTGATGACGAGGACTACTTCTCCGGTGAAACCAGA
AGTCCGGAAGCTGTTTATACTCGAATCATAATGAATGGAGGTCGGTTGAAGAAATCTCAT
ATACGGAGATATGTCTCAGTCAGTTCCAATCATCAAGCTCGTCCAGGCTCATTCGCCGAG
TTCCTAAACAAGACATATTCGAGTGACTCGTGA
>BR6974CthPE2005
------------------GTGTTCAAAGTCAGTAATCAGGTGGTCTCTTTGAAGCCTGAG
ATTATCGTAGATCAATATGAGTACAAGTACCCTGCTATCAAGGATTTGAAAAAGCCCTGT
ATTACCTTGGGGAAAGCCCCCGACTTAAACAAAGCATACAAGTCAGTTTTGTCAGGCATG
AACGCCGCCAAACTTGATCCTGATGATGTATGTTCCTACTTGGCAGCAGCAATGCAGTTC
TTTGAGGGGACATGTCCGGAAGACTGGACCAGCTATGGAATCTTGATTGCACGAAAAGGA
GATAAAATCACCCCAGACTCTCTTGTGGAGATAAAGCGTACTGATGTAGAAGGGAGTTGG
GCTCTGACAGGAGGCTTGGAATTGACAAGGGACCCAACTGTCTCCGAACATGCGTCTTTA
GTCGGTATTCTCTTGAGCCTGTATAGGTTGAGCAAAATATCAGGACAAAACACTGGCCAC
TATAAGACAAACATTGCAGATAGGATAGAGCAGATCTTCGAGACAGCCCCTTTTGTTAAA
ATCGTGGAACACCATACTCTAATGACAACTCACAAAATGTGTGCTAATTGGAGCACTATA
CCGAACTTCAGATTTTTGGCCGGAACCTACGACATGTTTTTCTCCCGGATTGAGCATCTG
TATTCAGCAATCAAAGTGGGCACAGTTGTCACTGCTTATGAGGACTGCTCAGGGCTGGTA
TCGTTTACTGGGTTCATTAAGCAGATTAATCTCACCGCAAGAGAAGCAATACTATATTTC
TTCCACAAAAACTTTGAGGAAGAAATAAGAAGAATGTTTGAGCCAGGACAGGAGACAGCT
GTTCCTCACTCCTATTTTATCCACTTCCGTTCACTAGGCTTGAGTGGAAAGTCTCCTTAT
TCATCAAATGCCGTTGGTCATGTTTTCAATCTCCTTCACTATGTAGGATGCCACATGGGT
CAAGTCAGATCACTCAATGCAACTGTCATTGCTGCCTGTGCTCCTCATAAGATGTCTGTT
CTAGGAGGCTACCTGGGAGAGGAATTCTTCGGGAAAGGGACCTTCGAAAGAAGATTCTTT
AGAGATGAGAAAGACCTTCGAGAATATGAAGAGGCCGAGCTGACGAAGACTGATGTGGCC
CTTGCAGATGATGGAACAGTTAACTCTGACGAGGAGGACTACTTCTCCGGTGAAACCAGA
AGTCCGGAAGCTGTTTATTCTCGAATCATCATGAATGGAGGTCGGTTGAAGAAATCTCAT
ATCCGGAGATATGTATCAGTCAGTTCCAATCATCAAGCTCGTCCAGGCTCATTCGCTGAG
TTCCTAAACAAGACATATTCGAGTGACTCGTGA
>BR6975CthPE2005
------------------GTGTTCAAAGTCAATAATCAGGTGGTTTCTTTGAAGCCTGAG
ATTATCGTAGATCAGTATGAGTACAAATACCCTGCTATCAGGGATTTGAAAAAACCCTGT
ATAACCTTAGGGAAAGCCCCTGACTTAAACAAAGCATACAAGTCAGTTTTATCAGGCATG
AACGCTGCCAAACTTGATCCTGATGATGTATGTTCCTACCTGGCAGCCTCAATGCAGTTC
TTTGAGGGGACATGTCCGGAAGACTGGACCAGCTATGGAATCCTGATTGCACGAAAAGGA
GATAAGATTACCCCAGATTCTCTTGTGGAGATAAAGCGTACTGATGTAGAGGGGAATTGG
GCTTTGACAGGAGGCATGGAATTGACAAGGGACCCCACTGTCTCCGAACATGCGTCTTTG
GTCGGTCTTCTCTTGAGCTTGTATAGGTTGAGCAAAATATCAGGACAAAACACCGGCAAC
TATAAGACAAACATTGCAGACAGGATAGAGCAGATCTTTGAGACAGCCCCTTTTGTTAAA
ATCGTGGAACACCATACTCTCATGACAACTCACAAAATGTGTGCTAATTGGAGCACTATA
CCGAACTTCCGATTTTTGGCTGGAACCTACGACATGTTTTTCTCCCGGATTGAGCATCTG
TATTCAGCAATCAGAGTGGGCACAGTCGTCACTGCTTATGAGGACTGCTCGGGGCTGGTA
TCGTTTACAGGGTTCATAAAGCAGATTAATCTCACCGCAAGAGAAGCAATACTCTATTTC
TTCCACAAAAACTTTGAGGAAGAGATAAGAAGAATGTTCGAGCCAGGGCAGGAGACAGCT
GTTCCTCACTCTTATTTCATCCACTTCCGTTCACTTGGCTTAAGTGGAAAGTCCCCTTAT
TCATCAAATGCTGTTGGCCATGTGTTCAATCTCATCCACTTTGGCGGATGCTACATGGGT
CAAGTCAGATCCCTCAATGCAACGGTGATTGCTGCCTGCGCTCCTCATGAGATGTCTGTT
CTAGGGGGCTACCTGGGAGAGGAATTCTTCGGGAAAGGGACCTTTGAAAGAAGATTCTTT
AGGGATGAAAAAGAACTTCGAGAATATGAAGCGGCCGAGATGACGAAGACTGACGTGGCC
TTAGCAGATGATGGAACTGTCAACTCCGATGACGAGGACTACTTCTCCGGTGAAACCAGA
AGTCCGGAAGCTGTTTATACTCGAATCATGATGAATGGAGGTCGACTGAAGAGATTGCAT
ATACGGAGATACGTCTCAGTCAGTTCTAATCATCAAGCCCGTCCAGGCTCATTCGCTGAG
TTCCTAAACAAGACATATTCAAGTGACTCGTAA
>BR6976CthPE2005
------------------GTGTTCAAAGTCAATAATCAGGTGGTCTCTTTGAAGCCTGAG
ATTATCGTAGATCAATATGAGTACAAATACCCTGCTATCAGGGATTTGAAGAAGCCCTGT
ATACTCTTAGGAAAAGCCCCTGACTTGAACAAAGCATACAAGTCAGTTCTGTCAGGCATG
AACGCCGCCAAACTTGATCCTGATGATGTATGCTCCTACTTGGCGGCAGCAATGCAGTTT
TTTGAGGGGACATGTCCGGAAGACTGGACCAGCTATGGAATCTTGATTGCACGAAAAGGA
GATAAAATCACCCCAAATTCTCTTGTGGAGATAAAGCGTACTGATGTAGAAGGGAATTGG
GCTCTGACAGGAGGCTTGGAACTAACAAGGGACCCCACTGTCTCCGAACATGCGTCTTTG
GTCGGTCTTCTCTTGAGCCTGTATAGGTTGAGCAAAATATCAGGACAAAACACTGGCAAC
TATAAGACAAACATTGCAGATAGGATAGAGCAGATCTTTGAGACAGCCCCTTTTGTTAAA
ATCGTGGAACACCATACTCTCATGACAACTCACAAAATGTGTGCTAATTGGAGCACTATA
CCGAACTTCCGATTTTTGGCTGGAACCTACGACATGTTTTTCTCCCGGATTGAGCATCTG
TATTCAGCAATCAGAGTGGGCACAGTCGTCACTGCTTATGAAGACTGCTCAGGGCTGGTA
TCGTTTACAGGGTTCATTAAGCAGATTAATCTCACAGCAAGAGAAGCAATACTATATTTC
TTCCACAAAAACTTTGAGGAGGAAATAAGAAGAATGTTCGAGCCAGGGCAGGAGACAGCT
GTTCCTCACTCTTATTTTATCCACTTCCGTTCACTAGGCTTGAGTGGAAAGTCTCCTTAT
TCATCAAATGCCGTTGGTCATGTGATCAATCTCATTCACTTTGTTGGATGCTACATGGGT
CAAGTCAGATCCCTCAATGCAACGGTCATTGCTGCCTGTGCTCCTCATGAGATGTCTGTT
ATAGGGGGCTACCTGGGAGAGGAATTCTTCGGGAAAGGGACCTTTGAAAGAAGATTCTTT
AGGGATGAGAAAGAACTTCGAGAATATGAAGAGGCCGAGCTGACGAAGACTGACGTGGCC
CTTGCAGATGATGGAACTGTCAACTCTGATGACGAGGACTACTTCTCCGGTGAAACCAGA
AGTCCGGAAGCTGTTTATACTCGAATTGTAATGAATGGAGGTCGGTTGAAGAAATCACAC
ATACGAAGATATGTCTCAGTCAGTTCCAATCATCAAGCTCGTCCAGGCTCATTCGCCGAG
TTCCTAAACAAGCCATATTCGAGTGACTCGTGA
>BR6978CthPE2005
------------------GTGTTCAAAGTCAATAATCAGGTGGTTTCTTTGAAGCCTGAG
ATTATCGTAGATCAGTATGAGTACAAATACCCTGCTATCAGGGATTTGAAAAAACCCTGT
ATAACCTTAGGGAAAGCCCCTGACTTAAACAAAGCATACAAGTCAGTTTTATCAGGCATG
AACGCTGCCAAACTTGATCCTGATGATGTATGTTCCTACCTGGCAGCTTCAATGCAGTTC
TTTGAGGGGACATGTCCGGAAGACTGGACCAGCTATGGAATCCTGATTGCACGAAAAGGA
GATAAGATTACCCCAGATTCTCTTGTGGAGATAAAGCGTACTGATGTAGAGGGGAATTGG
GCTTTGACAGGAGGCATGGAATTGACAAGGGACCCCACTGTCTCCGAACATGCGTCTTTA
GTCGGTCTTCTCTTGAGCTTGTATAGGTTGAGCAAAATATCAGGACAAAACACCGGCAAC
TATAAGACAAACATTGCAGACAGGATAGAGCAGATCTTTGAGACAGCCCCTTTTGTTAAA
ATCGTGGAACACCATACTCTAATGACAACTCACAAAATGTGTGCTAATTGGAGCACTATA
CCGAACTTCCGATTTTTGGCTGGAACCTACGACATGTTTTTCTCCCGGATTGAGCATCTG
TATTCAGCAATCAGAGTGGGCACAGTCGTCACTGCTTATGAGGACTGCTCGGGGCTGGTA
TCGTTTACAGGGTTCATAAAGCAGATTAATCTCACCGCAAGAGAAGCAATACTCTATTTC
TTCCACAAAAACTTTGAGGAAGAGATAAGAAGAATGTTCGAGCCAGGGCAGGAGACAGCT
GTTCCTCACTCTTATTTCATCCACTTCCGTTCACTTGGCTTAAGTGGAAAGTCCCCTTAT
TCATCAAATGCTGTTGGTCATGTGTTCAATCTCATCCACTTTGTCGGATGCTACATGGGT
CAAGTCAGATCCCTCAATGCAACGGTGATTACTGCCTGCGCTCCTCATGAGATGTCTGTT
CTAGGGGGCTACCTGGGAGAGGAATTCTTCGGGAAAGGGACCTTTGAAAGAAGATTCTTT
AGGGATGAAAAAGAACTTCGAGAATATGAAGCGGCCGAGATGACGAAGACTGACGTGGCC
TTAGCAGATGATGGAACTGTCAACTCCGATGACGAGGACTACTTCTCCGGTGAAACCAGA
AGTCCGGAAGCTGTTTATACTCGAATCATGATGAATGGAGGTCGACTGAAGAGATCGCAT
ATACGGAGATACGTCTCAGTCAGTTCTAATCATCAAGCCCGTCCAGGCTCATTCGCTGAG
TTCCTAAACAAGACATATTCAAGTGACTCGTAA
>BR6980CthPE2005
------------------GTGTTCAAAGTCAATAATCAGGTGGTCTCTTTGAAGCCCGAG
ATTATCGTAGATCAGTATGAGTACAAATACCCTGCTATCAGGGATTTGAAAAAACCCTGT
ATAACCTTAGGGAAAGCCCCTGACTTAAACAAAGCATACAAGTCAGTTTTATCAGGCATG
AACGCTGCCAAACTTGATCCTGATGATGTATGTTCCTACTTGGCAGCATCAATGCAGTTC
TTTGAGGGGACATGTCCTGAAGATTGGACCAGCTATGGAATCTTGATTGCACGAAAAGGA
GATAAGATTACCCCAGATTCTCTTGTGGAGATAAAGCGTACTGATGTAGAGGGGAATTGG
GCTCTGACAGGAGGCATGGAACTGACAAGGGACCCCACTGTCTCCGAACATGCGTCTTTA
GTCGGTCTTCTCTTGAGCTTGTATAGGTTGAGCAAAATATCAGGACAAAACACCGGCAAC
TATAAGACAAACATTGCAGACAGGATAGAGCAGATCTTTGAGACAGCCCCTTTTGTTAAA
ATCGTGGAACACCATACTCTAATGACAACTCACAAAATGTGTGCTAATTGGAGCACTATA
CCGAACTTCAGATTTTTGGCTGGAACCTACGACATGTTTTTCTCCCGGATTGAGCATCTG
TATTCAGCAATCAGAGTGGGCACAGTCGTCACTGCTTATGAGGACTGCTCGGGGCTGGTA
TCGTTTACAGGGTTCATAAAGCAGATTAATCTCACCGCAAGAGAAGCAATACTCTATTTC
TTCCACAAAAACTTTGAGGAAGAGATAAGAAGAATGTTCGAGCCAGGGCAGGAGACAGCT
GTTCCTCACTCTTATTTCATCCACTTCCGTTCACTTGGCTTAAGTGGAAAGTCTCCTTAT
TCATCAAATGCTGTTGGTCATGTGTTCAATCTCATCCACTTTGTCGGATGCTACATGGGT
CAAGTCAGATCCCTCAATGCAACGGTAATTACTGCCTGCGCTCCTCATGAGATGTCTGTT
CTAGGGGGCTACCTGGGAGAGGAATTCTTCGGAAAAGGGACCTTTGAAAGAAGATTCTTT
AGGGATGAAAAAGAACTTCGAGAATATGAAGCGGCCGAGATGACGAAGACTGACGTGGCC
TTGGCAGATGATGGAACTGTCAACTCCGATGACGAGGACTACTTCTCCGGTGAAACCAGA
AGTCCGGAAGCTGTTTATACTCGAATCATGATGAATGGAGGTCGACTGAAGAGATCGCAT
ATACGGAGATACGTCTCAGTCAGTTCTAATCATCAAGCCCGTCCAGGCTCATTCGCCGAG
TTCCTAAACAAGACATATTCAAGTGACTCGTAA
>BR6970CthPE2005
------------------GTGTTCAAAGTCAATAATCAGGTGGTCTCTTTGAAGCCTGAG
ATTATCGTAGATCAATATGAGTATAAGTACCCTGCTATCAAGGATTTGAAAAAGCCCTGT
ATTACCTTGGGGAAAGCCCCCGACTTAAACAAAGCATACAAGTCAGTTTTGTCAGGCATG
AACGCCGCCAAACTTGATCCTGATGATGTATGTTCCTACTTGGCAGCAGCAATGCAGTTC
TTTGAGGGGACATGTCCGGAAGACTGGACCAGCTATGGAATCTTGATTGCACGAAAAGGA
GATAAAATCACCCCAAATTCTCTTGTGGAGATAAAGCGTACTGATGTAGAAGGCAGTTGG
GCTCTGACAGGAGGCTTGGAACTAACAAGGGACCCCACCGTCTCCGACCATGCGTCTTTG
GTCGGTATTCTCTTGAGCCTGTATAGGTTGAGCAAAATATCAGGACAAAACACTGGCAAC
TATAAGACAAACATTGCAGATAGGATAGAGCAGATCTTTGAGACAGCCCCTTTTGTTAAA
ATTGTGGAACATCATACCCTAATGACAACTCACAAAATGTGTGCTAATTGGAGCACTATA
CCGAACTTCAGATTTTTGGCTGGAACTTACGACATGTTTTTCTCCCGGATTGAGCATCTG
TATTCAGCAATCAGAGTGGGCACAGTTGTCACTGCTTATGAGGACTGCTCAGGGCTGGTA
TCGTTTACGGGGTTCATTAAGCAGATTAATCTCACCGCAAGAGAAGCAATACTATATTTC
TTCCACAAAAACTTTGAGGAAGAAATAAGAAGAATGTTTGAGCCAGGACAGGAGACAGCT
GTTCCTCACTCTTATTTTATCCACTTCCGTTCACTAGGCTTGAGTGGAAAGTCTCCTTAT
TCATCAAATGCCGTTGGTCATGTTTTCAATCTCATTCACTTTGTCGGATGCTACATGGGT
CAAGTCAGATCCCTCAATGCAACGGTCATTGCTGCCTGTGCTCCTCATGAGATGTCTGTT
TTAGGGGGCTACCTGGGAGAGGAATTCTTCGGGAAAGGGACCTTTGAAAGAAGATTCTTT
AGAGATGAGAAAGAACTTCGAGAATATGAAGAGGCCGAGCTGACGAAGACTGACGTGGCC
CTTGCAGATGATGGAACTGTTAACTCTGATGACGAGGACTACTTCTCCGGTGAAACCAGA
AGTCCGGAAGCTGTTTATACTCGAATCATAATGAATGGAGGTCGGTTGAAGAAATCTCAT
ATACGGAGATATGTCTCAGTCAGTTCCAATCATCAAGCTCGTCCAGGCTCATTCGCCGAG
TTCCTAAACAAGACATATTCGAGTGACTCGTGA
>BR6973CthPE2005
------------------GTGTTCAAAGTCAATAATCAGGTGGTCTCTTTGAAGCCTGAG
ATTATCGTAGATCAGTATGAGTACAAATACCCTGCTATCAGGGATTTGAAAAAACCCTGT
ATAACCTTAGGGAAAGCCCCTGACTTAAACAAAGCATACAAGTCAGTTTTATCAGGCATG
AACGCTGCCAAACTTGATCCTGATGATGTATGTTCCTACCTGGCAGCTTCAATGCAGTTC
TTTGAGGGGACATGTCCGGAAGACTGGACCAGCTATGGAATCCTGATTGCACGAAAAGGA
GATAAGATTACCCCAGATTCTCTTGTGGAGATAAAGCGTACTGATGTAGAGGGGAATTGG
GCTTTGACAGGAGGCATGGAGTTGACAAGGGACCCCACTGTCTCCGAACATGCGTCTTTA
GTCGGTCTTCTCTTGAGCTTGTATAGGTTGAGCAAAATATCAGGACAAAACACCGGCAAC
TATAAGACAAACATTGCAGACCGGATAGAGCAGATCTTCGAGACAGCCCCTTTTGTTAAA
GTCGTGGAACACCATACTCTAATGACAACTCACAAAATGTGTGCTAATTGGAGCACTATA
CCGAACTTCCGATTTTTGGCTGGAACCTACGACATGTTTTTCTCCCGGATTGAGCATCTG
TATTCAGCAATCAGAGTGGGCACAGTCGTCACTGCTTATGAGGACTGCTCGGGGCTGGTA
TCGTTTACAGGGTTCATAAAGCAGATTAATCTCACCGCAAGAGAAGCAATACTCTATTTC
TTCCACAAAAACTTTGAGGAAGAGATAAGAAGAATGTTCGAGCCAGGGCAGGAGACAGCT
GTTCCTCACTCTTATTTCATCCACTTCCGTTCACTTGGCTTAAGTGGAAAGTCCCCTTAT
TCATCAAATGCTGTTGGTCATGTGTTCAATCTCATCCACTTTGTCGGATGCTACATGGGT
CAAGTCAGATCCCTCAATGCAACGGTGATTACTGCCTGCGCTCCTCATGAGATGTCTGTT
CTAGGGGGCTACCTGGGAGAGGAATTCTTCGGGAAAGGGACCTTTGAAAGAAGATTCTTT
AGGGATGAAAAAGAACTTCGAGAATATGAAGCGGCCGAGATGACGAAGACTGACGTGGCC
TTAGCAGATGATGGAACTGTCAACTCCGATGACGAGGACTACTTCTCCGGTGAAACCAGA
AGTCCGGAAGCTGTTTATACTCGAATCATGATGAATGGAGGTCGACTGAAGAGATCGCAT
ATACGGAGATACGTCTCAGTCAGCTCTAATCATCAAGCCCGTCCAGGCTCATTCGCTGAG
TTCCTAAACAAGACATATTCAAGTGACTCGTAA
>BR6977CthPE2005
------------------GTGTTCAAAGTCAATAATCAAGTGGTTTCTTTGAAGCCTGAG
ATTATCGTAGATCAGTATGAGTACAAATACCCTGCTATCAAGGATTTGAAAAAACCCTGT
ATAACCTTAGGGAAAGCCCCTGACTTAAACAAGGCATACAAGTCAGTTTTATCAGGCATG
AACGCCGCCAAACTTGATCCTGATGATGTATGTTCCTACTTGGCAGCAGCAATGCAGTTC
TTTGAGGGGACATGTCCGGAAGACTGGACCAGCTATGGAATCCTGATTGCACGAAAAGGA
GATAAAATCACCCCAGATTCTCTTGTGGAGATAAAGCGTACTGATGTAGAGGGGAATTGG
GCTCTGACAGGAGGCATGGAACTAACAAGGGACCCCACTGTCTCCGAACATGCGTCTTTA
GTCGGTCTTCTCTTGAGCCTGTATAGGTTGAGCAAAATATCAGGACAAAACACCGGCAAC
TATAAGACTAACATTGCAGATAGAATAGAGCAGATCTTTGAGACAGCCCCTTTTGTGAAA
ATTGTAAAACATCATACTCTAATGACAACTCACAAGATGTGTGCTAATTGGAGCACCATA
CCGAACTTCAGATTTTTGGCTGGAACCTACGACATGTTTTTCTCCCGGATTGAGCATCTG
TATTCAGCAATCAGAGTGGGCACCGTTGTCACTGCTTATGAGGACTGCTCGGGGCTGGTA
TCGTTTACAGGGTTCATAAAGCAGATTAATCTCACAGCAAGAGAGGCAATACTATATTTC
TTCCACAAAAACTTTGAGGAGGAAATAAGAAGAATGTTCGAGCCAGGGCAGGAGACAGCT
GTTCCTCACTCTTATTTCATCCACTTTCGTTCACTTGGCTTGAGTGGAAAGTCTCCTTAT
TCATCAAATGCTGTTGGTCACGTGTTCAATCTCATTCACTTTGTCGGATGCTACATGGGT
CAAGTCAGATCCCTCAATGCAACGGTGATTACTGCCTCCGCTCCTCATGAGATGTCTGTT
CTAGGGGGCTACCTGGGAGAGGAATTCTTCGGGAAAGGGACATTTGAAAGAAGGTTCTTT
AGAGATGAAAAAGAACTTCGAGAATATGAAGCGGCCGAACTGACGAAGACTGAAGTGGCC
TTGGCAGATGATGGAACTGTCAACTCCGATGATGAGGACTACTTCTCCGGTGAAACCAGA
AGTCCGGAAGCTGTTTATACTCGAATCATGATGAATGGAGGCCGACTGAAGAGACTGCAT
ATACGGAGATACGTCTCAGTCAGTTCCAATCATCAAGCCCGTCCAGGTTCATTCGCCGAG
TTCCTAAACAAGACATATTCAAGTGACTCGTAA
>BR6981hmPE2005
------------------GTGTTCAAAGTCAATAATCAGGTGGTCTCTTTGAAGCCTGAG
ATTATCGTAGATCAATATGAGTATAAGTACCCTGCTATCAAGGATTTGAAAAAGCCCTGT
ATTACCTTGGGGAAAGCCCCCGACTTAAACAAAGCATACAAGTCAGTTTTGTCAGGCATG
AACGCCGCCAAACTTGATCCTGATGATGTATGTTCCTACTTGGCAGCAGCAATGCAGTTC
TTTGAGGGGACATGTCCGGAAGACTGGACCAGCTATGGAATCTTGATTGCACGAAAAGGA
GATAAAATCACCCCAGACTCTCTTGTGGAGATAAAGCGTACTGATGTAGAAGGGAGTTGG
GCTCTGACAGGAGGCTTGGAATTGACAAGGGACCCAACTGTCTCCGAACATGCGTCTTTA
GTCGGTCTTCTCTTGAGCCTGTATAGGTTGAGCAAAATATCAGGACAAAACACTGGCAAC
TATAAGACAAACATTGCAGATAGGATAGAGCAGATCTTCGAGACAGCCCCTTTTGTTAAA
ATCGTGGAACACCATACTCTAATGACAACTCACAAAATGTGTGCTAATTGGAGCACTATA
CCGAACTTCAGATTTTTGGCCGGAACCTACGACATGTTTTTCTCCCGGATTGAGCATCTG
TATTCAGCAATCAGAGTGGGCACAGTTGTCACTGCTTATGAGGACTGCTCAGGGCTGGTA
TCGTTTACTGGGTTCATTAAGCAGATTAATCTCACCGCAAGAGAAGCAATACTATATTTC
TTCCACAAAAACTTTGAGGAAGAAATAAGAAGAATGTTTGAGCCAGGACAGGAGACAGCT
GTTCCTCACTCTTATTTTATCCACTTCCGTTCACTAGGCTTGAGTGGAAAGTCTCCTTAT
TCATCAAATGCCGTTGGTCATGTGTTCAATCTCATTCACTTTGTCGGATGCTACATGGGT
CAAGTCAGATCCCTCAATGCAACGGTCATTGCTGCCTGTGCTCCTCATGAGATGTCTGTT
TTAGGGGGCTACCTGGGAGAGGAATTCTTCGGGAAAGGGACCTTTGAAAGAAGATTCTTT
AGAGATGAGAAAGAACTTCGAGAATATGAAGAGGCCGAGCTGACGAAGACTGACGTGGCC
CTTGCAGATGATGGAACTGTTAACTCTGATGACGAGGACTACTTCTCCGGTGAAACCAGA
AGTCCGGAAGCTGTTTATACTCGAATCATAATGAATGGAGGTCGGTTGAAGAAATCTCAT
ATACGGAGATATGTCTCAGTCAGTTCCAATCATCAAGCTCGTCCAGGCTCATTCGCCGAG
TTCCTAAACAAGACATATTCGAGTGACTCGTGA
>BR9369dgPI2005
------------------GTATTCAAAGTCAATAATCAGGTGGTCTCTTTGAAGCCTGAG
ATTATCGTGGATCAATATGAGTACAAGTACCCTGCTATCAAAGACTTGAAAAAGCCCTGT
ATAACCTTGGGGAAAGCCCCCGACTTAAACAAAGCATACAAGTCAGTTTTATCAGGCATG
AACGCCGCCAAACTGGATCCTGATGATGTATGTTCCTACCTGGCAGCAGCAATGCAGTTC
TTTGAGGGGACATGTCCGGAAGACTGGACCAGCTATGGAATCCTGATTGCACGAAAAGGC
GATAAGATCACCCCAGATTCTCTTGTGGAGATAAAGCGTACTGATGTGGAGGGGAATTGG
GCCCTGACAGGAGGCATAGAACTGACAAGGGACCCTACTGTCTCCGAGCATGCGTCTTTA
GTTGGTCTTCTTTTAAGCCTATATAGGCTGAGCAAAATATCAGGACAAAACACCGGCAAC
TATAAGACAAACATTGCAGATAGGATAGAGCAGATTTTTGAGACAGCCCCTTTTGTTAAA
ATCGTGGAGCACCACACTCTAATGACAACTCACAAAATGTGTGCCAATTGGAGCACTATA
CCGAACTTCAGATTTTTGGCTGGGACCTACGACATGTTTTTCTCCCGGATTGAGCATCTA
TATTCAGCAATCAGGGTAGGCACAGTTGTCACTGCTTATGAAGACTGTTCAGGGCTGGTA
TCGTTTACAGGGTTCATAAAACAGATTAATCTCACCGCAAGAGAAGCAATACTATATTTC
TTCCACAAGAACTTTGAAGAAGAGATAAGAAGAATGTTCGAGCCCGGGCAAGAGACAGCT
GTTCCTCACTCTTATTTCATCCACTTCCGTTCACTAGGCTTGAGTGGAAAGTCTCCTTAT
TCATCAAATGCCGTTGGTCATGTGTTCAATCTCATTCACTTTGTGGGATGCTACATGGGT
CAAGTCAGATCCCTTAATGCAACAGTTATTGCCGCCTGTGCCCCTCATGAGATGTCTGTT
CTAGGGGGCTATCTTGGAGAGGAATTCTTCGGGAAAGGGACGTTTGAAAGAAGATTCTTT
AGAGATGAAAAAGAGCTTCGAGAATATGAGGCGGCTGAACTAATAAAGACTGACGTGGCA
CTGGCAGACGACGGAACTGTCAACTCCGACGACGAGGACTACTTCTCCGGTGAGACTAGA
AGTCCAGAAGCTGTTTATACTCGAATCATGATGAATGGAGGTCGACTGAAGAGATCGCAT
ATTCGGAGATATGTCTCAGTCAGTTCAAATCATCAAACCCGTCCAGGCTCATTCGCTGAG
TTCCTAAACAAGACGTATTCAAGTGACTCATAA
>BR9370dgPI2005
------------------GTGTGTAAAGTCAATAATCAGGTGGTCTCTTTGAAGCCTGAG
ATTATCGTGGATCAATATGAGTACAAGTACCCTGCTATCAAAGACTTGAAAAAGCCCTGT
ATAACCTTGGGGAAAGCCCCCGACTTAAACAAAGCATACAAGTCAGTTTTATCAGGCATG
AACGCCGCCAAACTGGATCCTGATGATGTATGTTCCTACCTGGCAGCAGCAATGCAGTTC
TTTGAGGGGACATGTCCGGAAGACTGGACCAGCTATGGAATCCTGATTGCACGAAAAGGC
GATAAGATCACCCCAGATTCTCTTGTGGAGATAAAGCGTACTGATGTGGAGGGGAATTGG
GCCCTGACAGGAGGCATAGAACTGACAAGGGACCCTACTGTCTCCGAGCATGCGTCTTTA
GTTGGTCTTCTTTTAAGCCTATATAGGCTGAGCAAAATATCAGGACAAAACACCGGCAAC
TATAAGACAAACATTGCAGATAGGATAGAGCAGATTTTTGAGACAGCCCCTTTTGTTAAA
ATCGTGGAGCACCACACTCTAATGACAACTCACAAAATGTGTGCCAATTGGAGCACTATA
CCGAACTTCAGATTTTTGGCTGGGACCTACGACATGTTTTTCTCCCGGATTGAGCATCTA
TATTCAGCAATCAGGGTAGGCACAGTTGTCACTGCTTATGAAGACTGCTCAGGGCTGGTA
TCGTTTACAGGGTTCATAAAACAGATTAATCTCACCGCAAGAGAAGCAATACTATATTTC
TTCCACAAGAACTTTGAAGAAGAAATAAGAAGAATGTTCGAGCCCGGGCAAGAGACAGCT
GTTCCTCACTCTTATTTCATCCACTTCCGTTCACTAGGCTTGAGTGGAAAGTCTCCTTAT
TCATCAAATGCCGTTGGTCATGTGTTCAATCTCATTCACTTTGTTGGATGCTACATGGGT
CAAGTCAGATCCCTTAATGCAACAGTTATTGCCGCCTGTGCCCCTCATGAGATGTCTGTT
CTAGGGGGCTATCTTGGAGAGGAATTCTTCGGGAAAGGGACGTTTGAAAGAAGATTCTTT
AGAGATGAAAAAGAGCTTCGAGAATATGAGGCGGCTGAACTAATAAAGACTGACGTGGCA
CTGGCAGACGACGGAACTGTCAACTCCGACGACGAGGACTACTTCTCCGGTGAGACTAGA
AGTCCAGAAGCTGTTTATACTCGAATCATGATGAATGGAGGTCGACTGAAGAGATCGCAT
ATTCGGAGATATGTCTCAGTCAGTTCAAATCATCAAACCCGTCCAGGCTCATTCGCTGAG
TTCCTAAACAAGACGTATTCAAGTGACTCATAA
>BR9371dgPI2005
------------------GTGTTTAAAGTCAATAATCAGGTGGTCTCTTTGAAGCCTGAG
ATTATCGTGGATCAATATGAGTACAAGTACCCTGCTATCAAAGACTTGAAAAAGCCCTGT
ATAACCTTGGGGAAAGCCCCCGACTTAAACAAAGCATACAAGTCAGTTTTATCAGGCATG
AACGCCGCCAAACTGGATCCTGATGATGTATGTTCCTACCTGGCAGCAGCAATGCAGTTC
TTTGAGGGGACATGTCCGGAAGACTGGACCAGCTATGGAATCCTGATTGCACGAAAAGGC
GATAAGATCACCCCAGATTCTCTTGTGGAGATAAAGCGTACTGATGTGGAGGGGAATTGG
GCCCTGACAGGAGGCATAGAACTGACAAGGGACCCTACTGTCTCCGAGCATGCGTCTTTA
GTTGGTCTTCTTTTAAGCCTATATAGGCTGAGCAAAATATCAGGACAAAACACCGGCAAC
TATAAGACAAACATTGCAGATAGGATAGAGCAGATTTTTGAGACAGCCCCTTTTGTTAAA
ATCGTGGAGCACCACACTCTAATGACAACTCACAAAATGTGTGCCAATTGGAGCACTATA
CCGAACTTCAGATTTTTGGCTGGGACCTACGACATGTTTTTCTCCCGGATTGAGCATCTA
TATTCAGCAATCAGGGTAGGCACAGTTGTCACTGCTTATGAAGACTGCTCAGGGCTGGTA
TCGTTTACAGGGTTCATAAAACAGATTAATCTCACCGCAAGAGAAGCAATACTATATTTC
TTCCACAAGAACTTTGAAGAAGAGATAAGAAGAATGTTCGAGCCCGGGCAAGAGACAGCT
GTTCCTCACTCTTATTTCATCCACTTCCGTTCACTAGGCTTGAGTGGAAAGTCTCCTTAT
TCATCAAATGCCGTTGGTCATGTGTTCAATCTCATTCACTTTGTGGGATGCTACATGGGT
CAAGTCAGATCCCTTAATGCAACAGTTATTGCCGCCTGTGCCCCTCATGAGATGTCTGTT
CTAGGGGGCTATCTTGGAGAGGAATTCTTCGGGAAAGGGACGTTTGAAAGAAGATTCTTT
AGAGATGAAAAAGAGCTTCGAGAATATGAGGCGGCTGAACTAATAAAGACTGACGTGGCA
CTGGCAGACGACGGAACTGTCAACTCCGACGACGAGGACTACTTCTCCGGTGAGACTAGA
AGTCCAGAAGCTGTTTATACTCGAATCATGATGAATGGAGGTCGACTGAAGAGATCGCAT
ATTCGGAGATATGTCTCAGTCAGTTCAAATCATCAAACCCGTCCAGGCTCATTCGCTGAG
TTCCTAAACAAGACGTATTCAAGTGACTCATAA
>BR9372dgPI2005
------------------GTGTGTAAAGTCAATAATCAGGTGGTCTCTTTGAAGCCTGAG
ATTATCGTGGATCAATATGAGTACAAGTACCCTGCTATCAAAGACTTGAAAAAGCCCTGT
ATAACCTTGGGGAAAGCCCCCGACTTAAACAAAGCATACAAGTCAGTTTTATCAGGCATG
AACGCCGCCAAACTGGATCCTGATGATGTATGTTCCTACCTGGCAGCAGCAATGCAGTTC
TTTGAGGGGACATGTCCGGAAGACTGGACCAGCTATGGAATCCTGATTGCACGAAAAGGC
GATAAGATCACCCCAGATTCTCTTGTGGAGATAAAGCGTACTGATGTGGAGGGGAATTGG
GCCCTGACAGGAGGCATAGAACTGACAAGGGACCCTACTGTCTCCGAGCATGCGTCTTTA
GTTGGTCTTCTTTTAAGCCTATATAGGCTGAGCAAAATATCAGGACAAAACACCGGCAAC
TATAAGACAAACATTGCAGATAGGATAGAGCAGATTTTTGAGACAGCCCCTTTTGTTAAA
ATCGTGGAGCACCACACTCTAATGACAACTCACAAAATGTGTGCCAATTGGAGCACTATA
CCGAACTTCAGATTTTTGGCTGGGACCTACGACATGTTTTTCTCCCGGATTGAGCATCTA
TATTCAGCAATCAGGGTAGGCACAGTTGTCACTGCTTATGAAGACTGCTCAGGGCTGGTA
TCGTTTACAGGGTTCATAAAACAGATTAATCTCACCGCAAGAGAAGCAATACTATATTTC
TTCCACAAGAACTTTGAAAAAGAGATAAGAAGAATGTTCGAGCCCGGGCAAGAGACAGCT
GTTCCTCACTCTTATTTCATCCACTTCCGTTCACTAGGCTTGAGTGGAAAGTCTCCTTAT
TCATCAAATGCCGTTGGTCATGTGTTCAATCTCATTCACTTTGTTGGATGCTACATGGGT
CAAGTCAGATCCCTTAATGCAACAGTTATTGCCGCCTGTGCCCCTCATGAGATGTCTGTT
CTAGGGGGCTATCTTGGAGAGGAATTCTTCGGGAAAGGGACGTTTGAAAGAAGATTCTTT
AGAGATGAAAAAGAGCTTCGAGAATATGAGGCGGCTGAACTAATAAAGACTGACGTGGCA
CTGGCAGACGACGGAACTGTCAACTCCGACGACGAGGACTACTTCTCCGGTGAGACTAGA
AGTCCAGAAGCTGTTTATACTCGAATCATGATGAATGGAGGTCGACTGAAGAGATCGCAT
ATTCGGAGATATGTCTCAGTCAGTTCAAATCATCAAACCCGTCCAGGCTCATTCGCTGAG
TTCCTAAACAAGACGTATTCAAGTGACTCATAA
>BR10561dgPB2003
------------------GTGTGTAAAGTCAATAATCAGGTGGTCTCTTTGAAGCCGGAG
ATTATCGTGGATCAATATGAGTACAAGTACCCTGCTATCAAGGATTTGAAAAAGCCCTGT
ATAACCTTGGGGAAAGCTCCCGACTTAAACAAAGCATACAAGTCAGTTTTATCAGGCATG
AACGCCGCCAAACTGGATCCTGATGATGTATGTTCCTACTTGGCAGCAGCAATGCAGTTC
TTTGAGGGGACATGTCCGGAAGACTGGACCAGCTATGGAATCCTGATTGCACGGAAAGGC
GATAAGATCACCCCAGATTCTCTTGTGGAGATAAAGCGCACTGATGTAGAGGGGAATTGG
GCCTTGACAGGAAGCATAGAACTGACAAGGGACCCTACTGTCTCCGAGCATGCGTCTTTA
GTTGGTCTTTTCTTAAGCCTGTATAGGCTGAGCAAAATATCAGGACAAAACACCGGCAAC
TATAAGACAAACATTGCAGATAGGATAGAGCAGATTTTCGAGACAGCCCCTTTTGTTAAA
ATCGTGGAGCACCATACTCTAATGACAACTCACAAAATGTGTGCCAATTGGAGCACTATA
CCGAACTTCAGATTTTTGGCTGGGACCTACGACATGTTTTTCTCCCGGATTGAGCATCTA
TATTCAGCAATCAGGGTAGGCACAGTTGTCACTGCTTATGAAGACTGCTCAGGGCTGGTA
TCGTTTACAGGGTTCATAAAGCAGATTAATCTCACCGCAAGAGAAGCAATACTATATTTC
TTCCACAAGAACTTTGAGGAAGAGATAAGAAGAATGTTCGAGCCAGGGCAGGAGACAGCT
GTTCCTCACTCTTATTTCATCCACTTCCGTTCACTAGGCTTGAGTGGAAAGTCTCCTTAT
TCATCAAATGCCGTTGGTCATGTGTTCAATCTCATTCACTTTGTTGGATGCTACATGGGT
CAAGTCAGATCCCTTAATGCAACGGTTATTACCGCCTGTGCTCCTCATGAGATGTCTGTT
CTAGGGGGCTATCTTGGAGAGGAATTCTTCGGAAAAGGGACGTTTGAAAGAAGATTCTTT
AGAGATGAAAAAGAACTTCGAGAATATGAGGCGGCTGAACTGATAAAGACTGACGTGGCA
CTGGCAGATGACGGAACTGTCAACTCCGACGACGAGGACTACTTCTCCGGTGAGACCAGA
AGTCCAGAGGCTGTTTATACTCGAATCATGATGAATGGAGGTCGACTGAAGAGATCGCAT
ATTCGGAGATATGTCTCAGTCAGTTCCAATCATCAAACCCGTCCAGGCTCGTTCGCTGAG
TTCCTAAACAAGACCTATTCGAGTGACTCATAA
>BR10565dgPB2003
------------------GTGTGTAAAGTCAATAATCAGGTGGTCTCTTTGAAGCCGGAG
ATTATCGTGGATCAATATGAGTACAAGAACCCTGCTATCAAGGATTTGAAAAAGCCCTGT
ATAACCTTGGGGAAAGCTCCCGACTTAAACAAAGCATACAAGTCAGTTTTATCAGGCATG
AACGCCGCCAAACTGGATCCTGATGATGTATGTTCCTACTTGGCAGCAGCAATGCAGTTC
TTTGAGGGGACATGTCCGGAAGACTGGACCAGCTATGGAATCCTGATTGCACGGAAAGGC
GATAAGATCACCCCAGAATCTCTTGTGGAGATAAAGCGCACTGATGTAGAGGGGAATTGG
GCCTTGACAGGAAGCATAGAACTGACAAGGGACCCTACTGTCTCCGAGCATGCGTCTTTA
GTTGGTCTTCTCTTAAGCCTGTATAGGCTGAGCAAAATATCAGGACAAAACACCGGCAAC
TATAAGACAAACATTGCAGATAGGATAGAGCAGATTTTCGAGACAGCCCCTTTTGTTAAA
ATCGTGGAGCACCATACTCTAATGACAACTCACAAAATGTGTGCCAATTGGAGCACTATA
CCGAACTTCAGATTTTTGGCTGGGACCTACGACATGTTTTTCTCCCGGATTGAGCATCTA
TATTCAGCAATCAGGGTAGGCACAGTTGTCACTGCTTATGAAGACTGCTCAGGGCTGGTA
TCGTTTACAGGGTTCATAAAGCAGATTAATCTCACCGCAAGAGAAGCAATACTATATTTC
TTCCACAAGAACTTTGAGGAAGAGATAAGAAGAATGTTCGAGCCAGGGCAGGAGACAGCT
GTTCCTCACTCTTATTTCATCCACTTCCGTTCACTAGGCTTGAGTGGAAAGTCTCCTTAT
TCATCAAATGCCGTTGGTCATGTGTTCAATCTCATTCATTTTGTCGGATGCTACATGGGT
CAAGTCCGATCCCTTAATGCAACAGTTATTGCCGCCTGTGCCCCTCATGAGATGTCTGTT
CTAGGGGGCTATCTTGGAGAGGAATTCTTCGGGAAAGGGACGTTTGAAAGAAGATTCTTT
AGAGATGAAAAAGAGCTTCGAGAATATGAGGCGGCTGAACTAATAAAGACTGACGTGGCA
CTGGCAGACGACGGAACTGTCAACTCCGACGACGAGGACTACTTCTCCGGTGAGACCAGA
AGTCCAGAGGCTGTTTATACTCGAATCATGATGAAAGGAGGTCGACTGAAGAGATCGCAT
ATTCGGAGATATGTCTCAGTCAGTTCCAATCATCAAACCCGTCCAGGCTCGTTCGCTGAG
TTCCTAAACAAGACCTATTCGAGTGACTCATAA
>BR5070CthPI2005
------------------GTGTTCAAAGTCAATCATCAATTGGTCTCTTTGAAGCCTGAG
ATTATCGTAGATCAGTATGAGTACAAATACCCTGCTATCAAGGATTTGAAAAAACCCTGT
ATAACCTTAGGGAAAGCCCCTGACTTAAACAAAGCATACAAGTCAGTTTTATCAGGCATG
AACGCCGCCAAACTTGATCCTGATGATGTTTGTTCCTACTTGGCAGCAGCAATGCAGTTC
TTTGAAGGAACATGTCCGGAAGACTGGACCAGCTATGGAATCCTGATTGCACGAAAAGGA
GATAAAATCACCCCAGATTCTCTTGTGGAGATAAAGCGTACTGATGTCGAAGGGAATTGG
GCTCTGACAGGAGGCATGGAACTGACAAGGGACCCCACTGTCTCCGAACATGCGTCTTTA
GTCGGTCTTCTCTTGAGCCTGTATAGGTTGAGCAAAATATCAGGACAAAACACCGGCAAC
TATAAGACAAACATTGCAGATAGGATAGAGCAGATCTTTGAGACAGCCCCGTTTGTTAAA
ATCGTGGAACACCATACTCTAATGACAACTCACAAAATGTGTGCTAATTGGAGCACTATT
CCGAATTTCCGATTTTTGGCTGGAACCTACGACATGTTTTTCTCCCGGATTGAGCATCTG
TATTCAGCGATCAGAGTGGGCACAGTCGTCACTGCTTATGAGGACTGCTCTGGGCTGGTG
TCGTTTACAGGGTTCATAAAGCAGATTAATCTCCCGGCAAGAGAGGCAATACTCTATTTC
TTCCACAAAAACTTTGAGGAAGAGATAAGAAGAATGTTCGAGCCGGGGCAGGAGACAGCT
GTTCCTCACTCTTATTTCATCCACTTCCGTTCACTTGGCTTGAGTGGAAAGTCTCCTTAT
TCATCAAATGCTGTTGGTCATGTTATCAATCTCATTCACTTTGTCGGATGCTACATGGGT
CAAGTCAGATCCCTCAATGCAACGGTAATTACTGCCTGCGCTCCTCATGAGATGTATATT
ATAGGGGGCTCCCTGGGAGAGGAATTCTTCGGGAAAGGAACATTTGAAAGAAGATTCTTT
AGAGATGAAAAAGAACTTCGAGAATATGAAGCGGCCGAGCTGACGAAGACTGACGTGGCC
TTGGCAGACGATGGAACTGTCAACTCCGATGATGAGGACTACTTCTCCGGTGAAACCAGA
AGTCCAGAAGCTGTTTATACTCGAATCATGATGAATGGAGGTCGACTGAAGAGATCGCAT
ATAAGGAGATACGTCTCAGTCAGTTCCAATCATCAAGCCCGTCCAGGCTCGTTCGCTGAG
TTCCTAAACAAGACATATTCAAGTGACTCGTAA
>BR6049dgSE2005
------------------GTGTGTAAAGTCAATAATCAGGTGGTCTCTTTGAAGCCTGAG
ATTATCGTGGATCAATATGAGTACAAGTACCCTGCTATCAAAGATTTGAAAAAGCCCTGT
ATAACCTTGGGGAAAGCCCCCGACTTAAACAAAGCATACAAGTCAGTTTTATCAGGAATG
AACGCCGCCAAACTGGATCCTGATGATGTATGTTCCTACTTGGCAGCAGCAATGCAGTTC
TTTGAGGGGACATGTCCGGAAGACTGGACCAGCTATGGAATCCTGATTGCACGGAAAGGC
GATAAGATCACCCCAGATTCTCTTGTGGAGATAAAGCGTACTGATGTAGAGGGGAATTGG
GCCCTGACAGGAGGCATAGAACTGACAAGGGACCCTACTGTCTCCGAGCATGCATCTTTA
GTTGGTCTTCTCTTAAGCCTGTATAGGCTGAGCAAAATATCAGGACAAAACACCGGCAAC
TACAAGACAAACATTGCAGATAGGATAGAGCAGATTTTCGAGACAGCCCCTTTTGTTAAA
ATCGTGGAGCACCATACTCTAATGACAACTCACAAAATGTGTGCCAATTGGAGCACTATA
CCGAACTTCAGATTTTTGGCCGGGACCTATGACATGTTTTTCTCCCGGATTGAGCATCTA
TATTCAGCAATCAGGGTAGGCACAGTTGTCACCGCTTATGAAGACTGTTCAGGGCTGGTA
TCGTTTACAGGGTTTATAAAGCAGATTAATCTCACCGCAAGAGAAGCAATACTATATTTC
TTCCACAAGAACTTTGAGGAAGAGATAAGAAGAATGTTCGAGCCAGGGCAGGAGACAGCA
GTTCCTCACTCCTATTTCATCCACTTCCGTTCACTAGGCTTGAGTGGAAAGTCTCCTTAT
TCATCAAATGCCGTCGGTCATGTGTTCAATCTCATTCACTTTGTTGGATGCTACATGGGT
CAAGTCAGATCCCTTAATGCAACGGTTATTACCGCCTGTGCTCTTCATGAGATGTCTGTT
CTAGGGGGCTATCTTGGAGAGGAATTCTTCGGAAAAGGGACGTTTGAAAGAAGATTCTTT
AGAGATGAAAAAGAACTTCGAGAATATGAGGCGGCTGAACTAATAAAGACTGACGTGGCA
CTGGCAGATGACGGAACTGTCAACTCCGACGACGAGGACTACTTCTCCGGTGAGACCAGA
AGTCCAGAAGCTGTTTATACTCGAATCATGATGAATGGAGGTCGACTGAAGAGATCGCAT
ATTCGGAGATATGTCTCAGTCAGTTCCAATCATCAAACCCGTCCAGGCTCATTCGCTGAG
TTCCTAAACAAGACTTATTCGAGTGACTCATAA
>BR6050dgSE2005
------------------GTGTGTAAAGTCAATAATCAGGTGGTCTCTTTGAAGCCTGAG
ATTATCGTGGATCAATATGAGTACAAGTACCCTGCTATCAAAGATTTGAAAAAGCCCTGT
ATAACCTTGGGGAAAGCCCCCGACTTAAACAAAGCATACAAGTCAGTTTTATCAGGCATG
AACGCCGCCAAACTGGATCCTGATGATGTATGTTCCTACTTGGCAGCAGCAATGCAGTTC
TTTGAGGGGACATGTCCGGAAGACTGGACCAGCTATGGAATCCTGATTGCACGGAAAGGC
GATAAGATCACCCCAGATTCTCTTGTGGAGATAAAGCGTACTGATGTAGAGGGGAATTGG
GCCCTGACAGGAGGCATAGAACTGACAAGGGACCCTACTGTCTCCGAGCATGCATCTTTA
GTTGGTCTTCTCTTAAGCCTGTATAGGCTGAGCAAAATATCAGGACAAAACACCGGCAAC
TACAAGACAAACATTGCAGATAGGATAGAGCAGATTTTCGAGACAGCCCCTTTTGTTAAA
ATCGTGGAGCACCATACTCTAATGACAACTCACAAAATGTGCGCCAATTGGAGCACTATA
CCGAACTTCAGATTTTTGGCCGGGACCTATGACATGTTTTTCTCCCGGATTGAGCATCTA
TATTCAGCAATCAGGGTAGGCACAGTTGTCACCGCTTATGAAGACTGTTCAGGGCTGGTA
TCGTTTACAGGGTTTATAAAGCAGATTAATCTCACCGCAAGAGAAGCAATACTATATTTC
TTCCACAAGAACTTTGAGGAAGAGATAAGAAGAATGTTCGAGCCAAGGCAGGAGACAGCT
GTTCCTCACTCCTATTTCATCCACTTCCGTTCACTAGGCTTGAGTGGAAAGTCTCCTTAT
TCATCAAATGCCGTCGGTCATGTGTTCAATCTCATTCACTTTGTTGGATGCTACATGGGT
CAAATCAGATCCCTTAATGCAACGGTTATTACCGCCTGTGCTCCTCATGAGATGTCTGTT
CTAGGGGGCTATCTTGGAGAGGAATTCTTCGGAAAAGGGACGTTTGAAAGAAGATTCTTT
AGAGATGAAAAAGAACTTCGAGAATATGAGGCGGCTGAACTAATAAAGACTGACGTGGCA
CTGGCAGATGACGGAACTGTCAACTCCGACGACGAGGACTACTTCTCCGGTGAGACCAGA
AGTCCAGAAGCTGTTTATACTCGAATCATGATGAATGGAGGTCGACTGAAGAGATCGCAT
ATTCGGAGATATGTCTCAGTCAGTTCCAATCATCAAACCCGTCCAGGCTCATTCGCTGAG
TTCCTAAACAAGACTTATTCGAGTGACTCATAA
>BR6053CthSE2005
------------------GTGTGTAAAGTCAATAATCAGGTGGTCTCTTTGAAGCCTGAG
ATTATCGTGGATCAATATGAGTACAAGTACCCTGCTATCAAAGATTTGAAAAAGCCCTGT
ATAACCTTGGGGAAAGCCCCCGACTTAAACAAAGCATACAAGTCAGTTTTATCAGGCATG
AACGCCGCCAAACTGGATCCTGATGATGTATGTTCCTACTTGGCAGCAGCAATGCAGTTC
TTTGAGGGGACATGTCCGGAAGACTGGACCAGCTATGGAATCCTGATTGCACGGAAAGGC
GATAAGATCACCCCAGATTCTCTTGTGGAGATAAAGCGTACTGATGTAGAGGGGAATTGG
GCCCTGACAGGAGGCATAGAACTGACAAGGGACCCTACTGTCTCCGAGCATGCATCTTTA
GTTGGTCTTCTCTTAAGCCTGTATAGGCTGAGCAAAATATCAGGACAAAACACCGGCAAC
TACAAGACAAACATTGCAGATAGGATAGAGCAGATTTTCGAGACAGCCCCTTTTGTTAAA
ATCGTGGAGCACCATACTCTAATGACAACTCACAAAATGTGCGCCAATTGGAGCACTATA
CCGAACTTCAGATTTTTGGCCGGGACCTATGACATGTTTTTCTCCCGGATTGAGCATCTA
TATTCAGCAATCAGGGTAGGCACAGTTGTCACCGCTTATGAAGACTGTTCAGGGCTGGTA
TCGTTTACAGGGTTTATAAAGCAGATTAATCTCACCGCAAGAGAAGCAATACTATATTTC
TTCCACAAGAACTTTGAGGAAGAGATAAGAAGAATGTTCGAGCCAGGGCAGGAGACAGCT
GTTCCTCACTCCTATTTCATCCACTTCCGTTCACTAGGCTTGAGTGGAAAGTCTCCTTAT
TCATCAAATGCCGTCGGTCATGTGTTCAATCTCATTCACTTTGTTGGATGCTACATGGGT
CAAGTCAGATCCCTTAATGCAACGGTTATTACCGCCTGTGCTCCTCATGAGATGTCTGTT
CTAGGGGGCTATCTTGGAGAGGAATTCTTCGGAAAAGGGACGTTTGAAAGAAGATTCTTT
AGAGATGAAAAAGAACTTCGAGAATATGAGGCGGCTGAACTAATAAAGACTGACGTGGCA
CTGGCAGATGACGGAACTGTCAACTCCGACGACGAGGACTACTTCTCCGGTGAGACCAGA
AGTCCAGAAGCTGTTTATACTCGAATCATGATGAATGGAGGTCGACTGAAGAGATCGCAT
ATTCGGAGATATGTCTCAGTCAGTTCCAATCATCAAACCCGTCCAGGCTCATTCGCTGAG
TTCCTAAACAAGACTTATTCGAGTGACTCATAA
>BR6333PvePI2005
------------------GTGTTCAAAGTCAATCATCAGGTGGTCTCTTTGAAGCCTGAG
ATTATCGTAGATCAGTATGAGTACAAATACCCTGCTATCAAGGATTTGAAAAAACCCTGT
ATAACCTTAGGGAAAGCCCCTGACTTAAACAAAGCATACAAGTCAGTTTTATCAGGCATG
AACGCCGCCAAACTTGATCCTGATGATGTATGTTCCTACTTGGCAGCAGCAATGCAGTTC
TTTGAAGGAACATGTCCGGAAGACTGGACCAGCTATGGAATCCTGATTGCACGAAAAGGA
GATAAAATCACCCCAGATTCTCTTGTGGAGATAAAGCGTACTGATGTAGAGGGGAATTGG
GCTCTGACAGGAGGCATGGAACTGACAAGGGACCCCACTGTCTCCGAACATGCGTCTTTA
GTCGGTCTTCTCTTGAGCCTGTATAGGTTGAGCAAAATATCAGGACAAAACACCGGCAAC
TATAAGACAAACATTGCAGATAGGATAGAGCAGATCTTTGAGACAGCCCCGTTTGTTAAA
ATCGTGGAACACCATACTCTAATGACAACTCACAAAATGTGTGCTAATTGGAGCACTATA
CCGAACTTCAGATTTTTGGCTGGAACCTACGACATGTTTTTCTCCCGGATTGAGCATCTG
TATTCAGCGATCAGAGTGGGCACAGTCGTCACTGCTTATGAGGACTGCTCTGGGCTGGTG
TCGTTTACAGGGTTCATAAAGCAGATTAATCTCACCGCAAGAGAGGCAATACTCTATTTC
TTCCACAAAAACTTTGAGGAAGAGATAAGAAGAATGTTCGAGCCGGGGCAGGAAACAGCT
GTTCCTCACTCTTATTTCATCCACTTCCGTTCACTTGGCTTGAGTGGAAAGTCTCCTTAT
TCATCAAATGCTGTTGGTCATGTTTTCAATCTCATTCACTTTGTCGGATGCTACATGGGT
CAAGTCAGATCCCTCAATGCAACGGTAATTACTGCCTGCGCTCCTCATGAGATGTCTGTT
CTAGGGGGCTACCTGGGAGAGGAATTCTTCGGGAAAGGGACATTTGAAAGAAGATTCTTT
AGAGATGAAAAAGAACTTCGAGAATATGAAGCGGCCGAGCTGACGAAGACTGACGTGGCC
TTGGCAGACGATGGAACTGTCAACTCCGATGATGAGGACTACTTCTCCGGTGAAACCAGA
AGTCCAGAAGCTGTTTATACTCGAATCATGATGAATGGAGGTCGACTGAAGAGATCGCAT
ATAAGGAGATACGTCTCAGTCAGTTCCAATCATCAAGCCCGTCCAGGCTCGTTCGCTGAG
TTCCTAAACAAGACATATTCAAGTGACTCGTAA
>BR6334CthPI2005
------------------GTGTTCAAAGTCAATCATCAGGTGGTCTCTTTGAAGCCTGAG
ATTATCGTAGATCAGTATGAGTACAAGTACCCTGCTATCAAGGATTTGAAAAAACCCTGT
ATAACCCTAGGGAAAGCCCCTGACTTAAACAAAGCATACAAGTCAGTTTTATCAGGCATG
AACGCCGCCAAACTTGATCCTGATGATGTATGTTCCTACTTGGCAGCAGCAATGCAGTTC
TTTGAAGGAACATGTCCGGAAGACTGGACCAGCTATGGAATCCTGATTGCACGAAAAGGA
GATAAAATCACCCCAGATTCTCTTGTGGAGATAAAGCGTACTGATGTAGAGGGGAATTGG
GCTCTGACAGGAGGCATGGAACTGACAAGGGACCCCACTGTCTCCGAACATGCGTCTTTA
GTCGGTCTTCTCTTGAGCCTGTATAGGTTGAGCAAAATATCAGGACAAAACACCGGCAAC
TATAAGACAAACATTGCAGATAGGATAGAGCAGATCTTTGAGACAGCCCCGTTTGTTAAA
ATCGTGGAACACCATACTCTAATGACAACTCACAAAATGTGTGCTAATTGGAGCACTATT
CCGAATTTCCGATTTTTGGCTGGAACCTACGACATGTTTTTCTCCCGGATTGAGCATCTG
TATTCAGCGATCAGAGTGGGCACAGTCGTCACTGCTTATGAGGACTGCTCTGGGCTGGTG
TCGTTTACAGGGTTCATAAAGCAGATTAATCTCCCGGCAAGAGAGGCAATACTCTATTTC
TTCCACAAAAACTTTGAGGAAGAGATAAGAAGAATGTTCGAGCCGGGGCAGGAGACAGCT
GTTCCTCACTCTTATTTCATCCACTTCCGTTCACTTGGCTTGAGTGGAAAGTCTCCTTAT
TCATCAAATGCTGTTGGTCATGTTTTCAATCTCATTCACTTTGTCGGATGCTACATGGGT
CAAGTCAGATCCCTCAATGCAACGGTAATTACTGCCTGCGCTCCTCATGAGATGTCTGTT
CTAGGGGGCTACCTGGGAGAGGAATTCTTCGGGAAAGGGACATTTGAAAGAAGATTCTTT
AGAGATGAAAAAGAACTTCGAGAATATGAAGCGGCCGAGCTGACGAAGACTGACGTGGCC
TTGGCAGACGATGGAACTGTCAACTCCGATGATGAGGACTACTTCTCCGGTGAAACCAGA
AGTCCAGAAGCTGTTTATACTCGAATCATGATGAATGGAGGTCGACTGAAGAGATCGCAT
ATAAGGAGATACGTCTCAGTCAGTTCCAATCATCAAGCCCGTCCAGGCTCGTTCGCTGAG
TTCCTAAACAAGACATATTCAAGTGACTCGTAA
>BR6335CthPI2005
------------------GTGTGTAAAGTCAATAATCAGGTGGTCTCTTTGAAGCCTGAG
ATTATCGTAGATCAGTATGAGTACAAATACCCTGCTATCAAGGATTTGAAAAAACCCTGT
ATAACCTTAGGGAAAGCCCCTGACTTAAACAAAGCATACAAGTCAGTTTTATCAGGCATG
AACGCCGCCAAACTTGATCCTGATGATGTATGTTCCTACTTGGCAGCAGCAATGCAGTTC
TTTGAAGGAACATGTCCGGAAGACTGGACCAGCTATGGAATCCTGATTGCACGAAAAGGA
GATAAAATCACCCCAGATTCTCTTGTGGAGATAAAGCGTACTGATGTAGAGGGGAATTGG
GCTCTGACAGGAGGCATGGAACTGACAAGGGACCCCACTGTCTCCGAACATGCGTCTTTA
GTCGGTCTTCTCTTGAGCCTGTATAGGTTGAGCAAAATATCAGGACAAAACACCGGCAAC
TATAAGACAAACATTGCAGATAGGATAGAGCAGATCTTTGAGACAGCCCCGTTTGTTAAA
ATCGTGGAACACCATACTCTAATGACAACTCACAAAATGTGTGCTAATTGGAGCACTATA
CCGAACTTCAGATTTTTGGCTGGAACCTACGACATGTTTTTCTCCCGGATTGAGCATCTG
TATTCAGCGATCAGAGTGGGCACAGTCGTCACTGCTTATGAGGACTGCTCTGGGCTGGTG
TCGTTTACAGGGTTCATAAAGCAGATTAATCTCACCGCAAGAGAGGCAATACTCTATTTC
TTCCACAAAAACTTTGAGGAAGAGATAAGAAGAATGTTCGAGCCGGGGCAGGAAACAGCT
GTTCCTCACTCTTATTTCATCCACTTCCGTTCACTTGGCTTGAGTGGAAAGTCTCCTTAT
TCATCAAATGCTGTTGGTCATGTTTTCAATCTCATTCACTTTGTCGGATGCTACATGGGT
CAAGTCAGATCCCTCAATGCAACGGTAATTACTGCCTGCGCTCCTCATGAGATGTCTGTT
CTAGGGGGCTACCTGGGAGAGGAATTCTTCGGGAAAGGGACATTTGAAAGAAGATTCTTT
AGAGATGAAAAAGAACTTCGAGAATATGAAGCGGCCGAGCTGACGAAGACTGACGTGGCC
TTGGCAGACGATGGAACTGTCAACTCCGATGATGAGGACTACTTCTCCGGTGAAACCAGA
AGTCCAGAAGCTGTTTATACTCGAATCATGATGAATGGAGGTCGACTGAAGAGATCGCAT
ATAAGGAGATACGTCTCAGTCAGTTCCAATCATCAAGCCCGTCCAGGCTCGTTCGCTGAG
TTCCTAAACAAGACATATTCAAGTGACTCGTAA
>BR6368CthPI2005
------------------GTGTTCAAAGTCAATCATCAATTGGTTTCTTTGAAGCCTGAG
ATTATCGTAGATCAATATGAGTACAAATACCCTGCTATCAAGGATTTGAAAAAACCCTGT
ATAACCTTAGGGAAAGCCCCTGACTTAAACAAAGCATACAAGTCAGTTTTATCAGGCATG
AACGCCGCCAAACTTGATCCTGATGATGTATGTTCCTACTTGGCAGCAGCAATGCAGTTC
TTTGAGGGGACATGTCCGGAAGACTGGACAAGCTATGGAATCCTGATTGCACGAAAAGGA
GATAAAATCACCCCAGATTCTCTTGTGGAGATAAAGCGTACTGATGTAGAGGGGAATTGG
GCCCTGACAGGAGGCATGGAACTAACAAGGGACCCCACTGTCTCCGAACATGCGTCTTTA
GTCGGTCTTCTCTTGAGCCTGTATAGGTTGAGCAAAATATCAGGACAAAACACCGGCAAC
TATAAGACTAACATTGCAGATAGAATAGAGCAGATCTTCGAGACTGCCCCTTTTGTGAAA
ATTGTAGAACATCATACTCTAATGACAACTCACAAAATGTGTGCTAATTGGAGCACCATA
CCGAACTTCAGATTTCTGGCTGGAACCTACGAAATGTTTTTCTCCCGGATTGAGCATCTG
TTTTCAGCAATCAGAGTGGGCACCGTAGCCACTGCTTATGAGGACTGCTCGGGGCTGGTA
TCGTTTACAGGGTTCATAAAGCAGATTAATCTCACCGCAAGAGAAGCAATCCTCTATTTC
TTCCACAAAAACTTTGAGGAAGAGATAAGAAGAATGTTCGAGCCGGGGCAGGAAACAGCT
GTTCCTCACTCTTATTTCATCCACTTCCGTTCACTTGGCTTGAGTGGAAAGTCTCCTTAT
TCATCAAATGCTGTTGGTCATGTTTTCAATCTCATTCACTTTGTCGGATGCTACATGGGT
CAAGTCAGATCCCTCAATGCAACGGTAATTACTGCCTGCGCTCCTCATGAGATGTTTGTT
CTCGGGGGCTCCCTGGGAGAGGAATTATTCGGGAAAGGGACATTTGAAAGAAGGTTCTTT
AGAGATGAAAAAGAACTTCGAGAATATGAAGCGGCCGAACTGACGAAGACTGAAGTGGCC
TTGGCAGATGATGGAACTGTCAACTCCGATGATGAGGACTATTTCTCCGGTGAAACCAGA
AGTCCGGAAGCTGTTTATACTCGAATCATGATGAATGGAGGTCGACTGAAGAGATCGCAT
ATACGGAGATACGTCTCAGTCAGTTCCAATCATCAAGCCCGTCCAGGTTCATTCGCTGAG
TTCCTAAACAAGACATATTCAAGTGACTCGTAA
>BR7576CthBA2005
------------------GTGTGTAAAGTCAATAACCAGGTGGTCTCTCTGAAGCCTGAG
ATTATCGTAGATCAATATGAGTACAAGTACCCCGCTATCAAGGATTTGAAAAAGCCCTGT
ATAACCTTGGGGAAAGCCCCTGACTTAAACAAAGCATACAAGTCAGTCTTGTCAGGCATG
AACGCCGCCAAACTTGATCCTGATGATGTATGTTCCTACTTGGCAGCAGCAATGCAGTTC
TTTGAGGGGATATGTCCAGAAGACTGGACCAGCTATGGGATCCTGATTGCACGAAAAGGA
GATAAAATCACCCCAGATTCTCTTGTGGAGATAAAGCGTACTGATGTAGAAGGGAATTGG
GCTCTGACAGGAGGCTTGGAACTGACAAGGGATCCCACTGTCTCCGAACATGCGTCTTTA
GTCGGTCTACTCTTGAGCCTGTATAGGTTGAGCAAAATATCAGGACAAAACACTGGCAAC
TATAAGACAAACATTGCAGATAGGATAGAGCAGATCTTCGAGACAGCCCCTTTTGTTAAA
ATCGTGGAACACCATACTCTAATGACAACTCACAAAATGTGTGCTAATTGGAGCACTATA
CCGAACTTCAGATTTTTGGCTGGAACGTATGACATGTTTTTCTCCCGGATTGAGCATCTG
TATTCAGCAATCAGAGTGGGCACAGTTGTCACTGCTTATGAAGACTGCTCAGGGCTGGTA
TCGTTTACCGGGTTCATTAAGCAGATTAATCTCACCGCAAGAGAAGCAATACTATATTTC
TTCCACAAAAACTTTGAGGAGGAAATAAGAAGAATGTTCGAGCCAGGGCAGGAGACAGCT
GTTCCTCACTCTTATTTTATACACTTCCGTTCACTAGGCTTGAGTGGAAAGTCTCCTTAT
TCGTCAAATGCCGTTGGTCATGTGTTCAATCTCATTCACTTTGTAGGATGCTACATGGGT
CAAGTCAGATCCCTCAATGCAACGGTCATTGCTGCCTGTGCTCCTCATGAGATGTCTGTT
TTAGGGGGCTACCTGGGAGAGGAATTCTTCGGGAAAGGGACCTTTGAAAGAAGATTCTTT
AGAGATGAGAAAGAACTTCGAGAATATGAAGAGGCCGAACTAACGAAGACTGACGTGGCC
CTTGCAGATGATGGAACTGTCAACTCTGATGACGAGGACTACTTCTCCGGTGAGACCAGA
AGTCCGGAAGCTGTTTATACTCGAATCATGATGAATGGAGGTCGGCTGAAGAAATCACAT
GTACGGAGATATGTCTCAGTCAGTTCCAATCATCAAGCTCGTCCAGGCTCATTCGCCGAG
TTCCTAAACAAGACATATTCGAGTGACTCGTGA
>BR7578CthBA2005
------------------GTGTTCAAAGTCAATCATCAGGTGGTCTCTCTGAAGCCTGAG
ATTATCGTAGATCAATATGAGTACAAGTACCCCGCTATCAAGGATTTGAAAAAGCCCTGT
ATAACCTTGGGGAAAGCCCCTGACTTAAACAAAGCATACAAGTCAGTCTTGTCAGGCATG
AACGCCGCCAAACTTGATCCTGATGATGTATGTTCCTACTTGGCAGCAGCAATGCAGTTC
TTTGAGGGGACATGTCCAGAAGACTGGACCAGCTATGGGATCCTGATTGCACGAAAAGGA
GATAAAATCACCCCAGATTCTCTTGTGGAGATAAAGCGTACTGATGTAGAAGGGAATTGG
GCTCTGACAGGAGGCTTGGAACTGACAAGGGACCCCACTGTCTCCGAACATGCGTCTTTA
GTCGGTCTTCTCTTGAGCCTGTATAGGTTGAGCAAAATATCTGGACAAAACGGCGGCAAC
TATAAGACAAACATTGCAGATAGGATAGAGCAGATCTTCGAGACAGCCCCTTTTGTGAAA
ATCGTGGAACACCATACTCTAATGACAACTCACAAAATGGGGGCTAATTGGAGCACTATA
CCGAACTTCAGATTCTTGGCTGGAACCTACGACATGTTTTTCTCCCGGATTGAGCATCTA
TATTCAGCCATCAGGGTAGGCACAGTTGTTACTGCTTATGAAGATTGCTCAGGGCTGGTA
TCGTTTACAGGGTTCATCAAGCAGATTAATCTCACCGCAAGAGAAGCAATACTATATTTC
TTCCACAAAAACTTTGAGGAAGAGATAAGAAGAATGTTCGAACCAGGGCAGGAGACAGCT
GTTCCTCACTCTTATTTTATACACTTCCGTTCACTAGGCTTGAGTGGAAAGTCTCCTTAT
TCGTCAAATGCCGTTGGTCATGTTATCAATCTCATTCACTTTGTAGGATGCTACATGGGT
CAAGTCAGATCCCTCAATGCAACGGTCATTGCTGCCTGTGCTCCTCATGAGATGTCTGTT
CTAGGGGGCTACCTGGGAGGGGAATTCTTCGGGAAAGGGACCTTTGAAAGAAGATTCTTT
AGAGATGAGAAAGAACTTCGAGAATATGAAGCGGCCGAACTGACGAAGACTGACGTAGCC
CTTGCAGATGATGGAACTGTCAACTCTGATGACGAGGACTACTTCTCCGGTGAGACCAGA
AGTCCGGAAGCTGTGTATACTCGAATCATGATGAATGGAGGTCGGCTGAAGAAATCACAT
GTACGGAGATATGTCTCAGTCAGTTCCAATCATCAAGCTCGTCCAGGCTCATTCGCCGAG
TTCCTAAACAAGACATATTCTAGTGACTCGTGA
>BR7579CthBA2005
------------------GTGTTCAAAGTCAATCATCAAGTGGTCTCTCTGAAGCCTGAG
ATTATCGTAGATCAATATGAGTACAAGTACCCTGCTATCAAGGATTTGAAAAAACCCTGT
ATAACCTTGGGGAAAGCCCCTGACTTAAACAAAGCATACAAGTCAGTCTTGTCAGGCATG
AACGCCGCCAAACTTGATCCTGATGATGTATGTTCCTACTTGGCAGCAGCAATGCAGTTC
TTTGAGGGGACCTGTCCAGAAGACTGGACCAGCTATGGAATCCTGATTGCACGAAAAGGA
GATAAAATCACCCCAGATTCTCTTGTGGAGATAAAGCGTACTGATGTGGAAGGGAATTGG
GCTCTGACAGGAGGCTTGGAACTGACAAGGGACCCCACTGTCTCCGAACATGCGTCTTTA
GTCGGTCTACTCTTGAGCCTGTATAAGTTGAGCAAAATATCCGGACAAAACGGCGGCAAC
TATAAGACAAACATTGCAGATAGGATAGAGCAGATCTTCGAGACAGCCCCTTTTGTGAAA
ATCGTGGAACACCATACTCTAATGACAACTCACAAAATGGGGGCTAATTGGAGCACTATA
CCGAACTTCAGATTCTTGGCTGGAACCTACGACATGTTTTTCTCCCGGATTGAGCATCTA
TATTCAGCCATCAGGGTAGGCACAGTTGTTACTGCTTATGAAGATTGCTCAGGGCTGGTA
TCGTTTACAGGGTTCATCAAGCAGATTAATCTCACCGCAAGAGAAGCAATACTATATTTC
TTCCACAAAAACTTTGAGGAAGAGATAAGAAGAATGTTCGAACCAGGGCAGGAGACAGCT
GTTCCTCACTCTTATTTTATACACTTCCGTTCACTGGGCTTGAGTGGAAAATCTCCTTAT
TCTTCAAATGCCGTTGGTCATGTGTTCAATCTCATTCACTTTGTAGGATGCTACATGGGT
CAAGTCAGATCCCTCAATGCAACGGTTATTGCCGCCTGTGCTCCTCATGAGGTGTCTGTT
CTAGGGGGCTACCTGGGAGGAGAGTTCTTCGGGAAAGGGACCTTTGAAAGAAGATTCTTT
AGAGATGAGAAAGAACTTCGAGAATATGAAGCGGCCGAACTGACGAAGACTGACGTGGCC
CTTGCAGATGACGGAACTGTCAACTCTGATGACGAGGACTACTTCTCCGGCGAGACCAGA
AGTCCGGAAGCTGTTTATACTCGGATCATGATGAATGGAGGTCGACTGAAGAGATCGCAT
ATACGGAGATATGTCTCAGTCAGTTCCAATCATCAAGCTCGTCCAGGCTCATTCGCCGAG
TTCCTAAACAAGACATATTCTAGTGACTCGTAA
>BR8257dgMA2005
------------------GTGTGTAAAGTCAATAATCAGGTGGTCTCTTTGAAGCCTGAG
ATTATCGTGGATCAATATGAGTACAAGTACCCTGCTATCAAGGATTTGAAAAAGCCCTGT
ATAACCTTGGGGAAAGCCCCTGACTTAAACAAAGCATACAAGTCAGTTTTATCAGGCATG
AACGCCGCCAAACTGGATCCTGATGATGTATGTTCCTACTTGGCAGCAGCAATGCAGTTC
TTTGAGGGGACATGTCCGGAAGACTGGACCAGCTATGGAATCCTGATTGCACGAAAAGGC
GATAAGATCACCCCAGATTCTCTTGTGGAGATAAAGCGTACTGATGTAGAGGGAAATTGG
GCCCTGACAGGAGGCATAGAACTGACAAGGGACCCCACTGTCTCCGAACATGCGTCTTTA
GTCGGTCTTCTTTTAAGCCTGTATAGGCTGAGCAAAATATCAGGACAAAACACCGGCAAC
TACAAGACAAACATTGCAGATAGGATAGAGCAGATTTTCGAGACAGCCCCTTTTGTTAAA
ATCGTGGAACATCATACTCTAATGACAACTCACAAAATGTGTGCCAATTGGAGCACTATA
CCGAACTTCAGATTTTTGGCTGGAACCTACGACATGTTTTTCTCCCGGATTGAGCATCTA
TATTCAGCAATCAGGGTAGGCACAGTTGTCACTGCTTATGAAGACTGCTCAGGGCTGGTA
TCGTTTACAGGGTTCATAAAACAGATTAATCTCACCGCAAGAGAAGCAATACTATATTTC
TTCCACAAGAACTTTGAGGAAGAGATAAGAAGAATGTTCGAGCCGGGGCAGGAGACAGCT
GTTCCTCACTCTTATTTCATCCACTTCCGTTCACTAGGCTTGAGTGGAAAGTCTCCTTAT
TCATCAAATGCTGTTGGTCATGTGTTCAATCTCATTCACTTTGTCGGATGCTACATGGGT
CAAGTCAGATCCCTTAATGCAACGGTTATTGCCGCCTGTGCTCCTCATGAGATGTCTGTT
CTAGGGGGCTATCTGGGAGAGGAATTCTTCGGGAAGGGGACGTTTGAAAGAAGATTCTTT
AGAGATGAAAAAGAACTTCGAGAATATGAGGCGGCTGAACTGATGAAGACTGACGTGGCA
CTGGCAGATGACGGAACTGTCAACTCCGACGACGAGGACTACTTCTCCGGTGAAACCAGA
AGTCCGGAAGCTGTTTATACTCGAATCATGATGAACGGAGGTCGGCTGAAGAGATCGCAT
ATTCGGAGATATGTCTCAGTCAGTTCCAATCATCAAACCCGTCCAGGCTCATTCGCCGAG
TTCCTAAACAAGACATATTCGAGCGACTCATAA
>BR8575dgPA2005
------------------GTGTGTAAAGTCAATAATCAGGTGGTCTCTTTGAAGCCTGAG
ATTATCGTGGATCAATATGAGTACAAGTACCCTGCTATCAAAGACTTGAAAAAGCCCTGT
ATAACCTTGGGGAAAGCCCCCGACTTAAACAAAGCATACAAGTCAGTTTTATCAGGCATG
AACGCCGCCAAACTAGATCCTGATGATGTGTGTTCCTACTTGGCAGCCGCAATGCAGTTC
TTTGAGGGGACATGTCCGGAAGACTGGACCAGCTATGGAATCCTGATTGCACGAAAAGGC
GATAAGATCACCCCAGATTCTCTTGTGGAGATAAAACGTACTGATGTAGAGGGAAATTGG
GCCCTGACAGGAGGCATAGAGCTGACAAGGGACCCTACTGTCTCCGAGCATGCGTCTTTA
GTTGGTCTTCTTTTAAGCCTATATAGGCTGAGCAAAATATCAGGACAAAACACCGGCAAC
TATAAGACAAACATTGCAGACAGGATAGAGCAGATTTTCGAGACAGCCCCCTTTGTTAAA
ATCGTGGAGCACCACACTCTAATGACAACTCACAAAATGTGTGCCAATTGGAGCACTATA
CCGAACTTCAGATTTTTGGCTGGGACCTACGACATGTTTTTCTCCCGGATTGAGCATCTA
TATTCAGCAATCAGGGTAGGCACAGTTGTCACTGCTTATGAAGACTGCTCAGGGCTGGTA
TCGTTTACAGGGTTCATAAAACAGATTAATCTCACCGCAAGAGAAGCAATACTATATTTC
TTCCACAAGAACTTTGAGGAAGAGATAAGAAGAATGTTCGAGCCAGGGCAGGAGACAGCT
GTTCCTCACTCTTATTTCATCCACTTCCGTTCACTAGGCTTGAGTGGAAAGTCTCCTTAT
TCATCAAATGCCGTTGGTCATGTGTTCAATCTCATTCATTTTGTCGGATGCTACATGGGT
CAAGTCCGATCCCTTAATGCAACAGTTATTGCCGCCTGTGCCCCTCATGAGATGTCTGTT
CTAGGGGGCTATCTTGGAGAGGAATTCTTCGGGAAAGGGACGTTTGAAAGAAGATTCTTT
AGAGATGAAAAAGAGCTTCGAGAATATGAGGCGGCTGAACTAATAAAGACTGACGTGGCA
CTGGCAGACGACGGAACTGTCAACTCCGACGACGAGGACTACTTCTCCGGTGAGACCAGA
AGTCCAGAAGCTGTTTATACTCGAATCATGATGAATGGAGGTCGACTGAAGAGATCGCAT
ATTCGGAGATATGTCTCAGTCAGTTCAAATCATCAAACCCGTCCAGGCTCATTCGCTGAG
TTCCTAAACAAGACGTATTCGAGTGACTCATAA
>BR8578dgPA2005
------------------GTGTGTAAAGTCAATAATCAGGTGGTCTCTTTGAAGCCTGAG
ATTATCGTGGATCAATATGAGTACAAGTACCCTGCTATCAAAGACTTGAAAAAGCCCTGT
ATAACCTTGGGGAAAGCCCCCGACTTAAACAAAGCATACAAGTCAGTTTTATCAGGCATG
AACGCCGCCAAACTAGATCCTGATGATGTGTGTTCCTACTTGGCAGCAGCAATGCAGTTC
TTTGAGGGGACATGTCCGGAAGACTGGACCAGCTATGGAATCCTGATTGCACGAAGAGGC
GATAAGATCACCCCAGATTCTCTTGTGGAGATAAAACGTACTGATGTAGAGGGAAATTGG
GCCCTGACAGGAGGCATAGAGCTGACAAGGGACCCTACTGTCTCCGAGCATGCGTCTTTA
GTTGGTCTTCTTTTAAGCCTATATAGGCTGAGCAAAATATCAGGACAAAACACCGGCAAC
TATAAGACAAACATTGCAGATAGGATAGAGCAGATTTTCGAGACAGCCCCCTTTGTTAAA
ATCGTGGAGCACCACACTCTAATGACAACTCACAAAATGTGTGCCAATTGGAGCACTATA
CCGAACTTCAGATTTTTGGCTGGGACCTACGACATGTTTTTCTCCCGGATTGAGCATCTA
TATTCAGCAATCAGGGTAGGCACAGTTGTCACTGCTTATGAAGACTGCTCAGGGCTGGTA
TCGTTTACAGGGTTCATAAAACAGATTAATCTCACCGCAAGAGAAGCAATACTATATTTC
TTCCACAAGAACTTTGAGGAAGAGATAAGAAGAATGTTCGAGCCAGGGCAGGAGACAGCT
GTTCCTCACTCTTATTTCATCCACTTCCGTTCACTAGGCTTGAGTGGAAAGTCTCCTTAT
TCATCAAATGCCGTTGGTCATGTGTTCAATCTCATTCATTTTGTCGGATGCTACATGGGT
CAAGTCCGATCCCTTAATGCAACAGTTATTGCCGCCTGTGCCCCTCATGAGATGTCTGTT
CTAGGGGGCTATCTTGGAGAGGAATTCTTCGGGAAAGGGACGTTTGAAAGAAGATTCTTT
AGAGATGAAAAAGAGCTTCGAGAATATGAGGCGGCTGAACTAATAAAGACTGACGTGGCA
CTGGCAGACGACGGAACTGTCAACTCCGACGACGAGGACTACTTCTCCGGTGAGACCAGA
AGTCCAGAAGCTGTTTATACTCGAATCATGATGAATGGAGGTCGACTGAAGAGATCGCAT
ATTCGGAGATATGTCTCAGTCAGTTCAAATCATCAAACCCGTCCAGGCTCATTCGCTGAG
TTCCTAAACAAGACGTATTCGAGTGACTCATAA
>BR8581dgPA2005
------------------GTGTGTAAAGTCAATAATCAGGTGGTCTCTTTGAAGCCTGAG
ATTATCGTGGATCAATATGAGTACAAGTACCCTGCTATCAAAGACTTGAAAAAGCCCTGT
ATAACCTTGGGGAAAGCCCCCGACTTAAACAAAGCATACAAGTCAGTTTTATCAGGCATG
AACGCCGCCAAACTAGATCCTGATGATGTGTGTTCCTACTTGGCAGCAGCAATGCAGTTC
TTTGAGGGGACATGTCCGGAAGACTGGACCAGCTATGGAATCCTGATTGCACGAAAAGGC
GATAAGATCACCCCAGATTCTCTTGTGGAGATAAAACGTACTGATGTAGAGGGAAATTGG
GCCCTGACAGGAGGCATAGAGCTGACAAGGGACCCTACTGTCTCCGAGCATGCGTCTTTA
GTTGGTCTTCTTTTAAGCCTATATAGGCTGAGCAAAATATCAGGACAAAACACCGGCAAC
TATAAGACAAACATTGCAGATAGGATAGAGCAGATTTTCGAGACAGCCCCCTTTGTTAAA
ATCGTGGAGCACCACACTCTAATGACAACTCACAAAATGTGTGCCAATTGGAGCACTATA
CCGAACTTCAGATTTTTGGCTGGGACCTACGACATGTTTTTCTCCCGGATTGAGCATCTA
TATTCAGCAATCAGGGTAGGCACAGTTGTCACTGCTTATGAAGACTGCTCAGGGCTGGTA
TCGTTTACAGGGTTCATAAAACAGATTAATCTCACCGCAAGAGAAGCAATACTATATTTC
TTCCACAAGAACTTTGAGGAAGAGATAAGAAGAATGTTCGAGCCAGGGCAGGAGACAGCT
GTTCCTCACTCTTATTTCATCCACTTCCGTTCACTAGGCTTGAGTGGAAAGTCTCCTTAT
TCATCAAATGCCGTTGGTCATGTGTTCAATCTCATTCATTTTGTCGGATGCTACATGGGT
CAAGTCCGATCCCTTAATGCAACAGTTATTGCCGCCTGTGCCCCTCATGAGATGTCTGTT
CTAGGGGGCTATCTTGGAGAGGAATTCTTCGGGAAAGGGACGTTTGAAAGAAGATTCTTT
AGAGATGAAAAAGAGCTTCGAGAATATGAGGCGGCTGAACTAATAAAGACTGACGTGGCA
CTGGCAGACGACGGAACTGTCAACTCCGACGACGAGGACTACTTCTCCGGTGAGACCAGA
AGTCCAGAAGCTGTTTATACTCGAATCATGATGAATGGAGGTCGACTGAAGAGATCGCAT
ATTCGGAGATATGTCTCAGTCAGTTCAAATCATCAAACCCGTCCAGGCTCATTCGCTGAG
TTCCTAAACAAGACGTATTCGAGTGACTCATAA
>BR8587dgPA2005
------------------GTGTGTAAAGTCAATAATCAGGTGGTCTCTTTGAAGCCTGAG
ATTATCGTGGATCAATATGAGTACAAGTACCCTGCTATCAAAGACTTGAAAAAGCCCTGT
ATAACCTTGGGGAAAGCCCCCGACTTAAACAAAGCATACAAGTCAGTTTTATCAGGCATG
AACGCCGCCAAACTAGATCCTGATGATGTGTGTTCCTACTTGGCAGCAGCAATGCAGTTC
TTTGAGGGGACATGTCCGGAAGACTGGACCAGCTATGGAATCCTGATTGCACGAAAAGGC
GATAAGATCACCCCAGATTCTCTTGTGGAGATAAAACGTACTGATGTAGAGGGAAATTGG
GCCCTGACAGGAGGCATAGAGCTGACAAGGGACCCTACTGTCTCCGAGCATGCGTCTTTA
GTTGGTCTTCTTTTAAGCCTATATAGGCTGAGCAAAATATCAGGACAAAACACCGGCAAC
TATAAGACAAACATTGCAGATAGGATAGAGCAGATTTTCGAGACAGCCCCCTTTGTTAAA
ATCGTGGAGCACCACACTCTAATGACAACTCACAAAATGTGTGCCAATTGGAGCACTATA
CCGAACTTCAGATTTTTGGCTGGGACCTACGACATGTTTTTCTCCCGGATTGAGCATCTA
TATTCAGCAATCAGGGTAGGCACAGTTGTCACTGCTTATGAAGACTGCTCAGGGCTGGTA
TCGTTTACAGGGTTCATAAAACAGATTAATCTCACCGCAAGAGAAGCAATACTATATTTC
TTCCACAAGAACTTTGAGGAAGAGATAAGAAGAATGTTCGAGCCAGGGCAGGAGACAGCT
GTTCCTCACTCTTATTTCATCCACTTCCGTTCACTAGGCTTGAGTGGAAAGTCTCCTTAT
TCATCAAATGCCGTTGGTCATGTGTTCAATCTCATTCATTTTGTCGGATGCTACATGGGT
CAAGTCCGATCCCTTAATGCAACAGTTATTGCCGCCTGTGCCCCTCATGAGATGTCTGTT
CTAGGGGGCTATCTTGGAGAGGAATTCTTCGGGAAAGGGACGTTTGAAAGAAGATTCTTT
AGAGATGAAAAAGAGCTTCGAGAATATGAGGCGGCTGAACTAATAAAGACTGACGTGGCA
CTGGCAGACGACGGAACTGTCAACTCCGACGACGAGGACTACTTCTCCGGTGAGACCAGA
AGTCCAGAAGCTGTTTATACTCGAATCATGATGAATGGAGGTCGACTGAAGAGATCGCAT
ATTCGGAGATATGTCTCAGTCAGTTCAAATCATCAAACCCGTCCAGGCTCATTCGCTGAG
TTCCTAAACAAGACGTATTCGAGTGACTCATAA
>BR8589dgPA2005
------------------GTGTGTAAAGTCAATAATCAGGTGGTCTCTTTGAAGCCTGAG
ATTATCGTGGATCAATATGAGTACAAGTACCCTGCTATCAAAGACTTGAAAAAGCCCTGT
ATAACCTTGGGGAAAGCCCCCGACTTAAACAAAGCATACAAGTCAGTTTTATCAGGCATG
AATGCCGCCAAACTGGATCCTGATGATGTATGTTCCTACTTGGCAGCAGCAATGCAGTTC
TTTGAGGGGACATGTCCAGAAGACTGGACCAGCTATGGAATCCTGATTGCACGAAAGGGC
GATAAGATCACCCCAGATTCTCTTGTGGAGATAAAGCGTACTGATGTAGAGGGAAATTGG
GCTCTGACAGGAGGCGTAGAACTGACAAGGGACCCTACTGTCTCCGAGCATGCGTCTTTA
GTTGGTCTTCTTTTAAGCCTATATAGGCTGAGCAAAATATCAGGACAAAACACCGGCAAC
TATAAGACAAACATTGCAGATAGGATAGAGCAGATTTTTGAGACAGCCCCTTTTGTTAAA
ATCGTGGAGCACCACACTCTAATGACAACTCACAAAATGTGTGCCAATTGGAGCACTATA
CCGAACTTCAGATTTTTGGCTGGGACCTACGACATGTTTTTCTCCCGAATTGAGCATCTA
TATTCAGCAATCAGGGTAGGCACAGTTGTCACTGCTTATGAAGACTGCTCAGGGCTGGTA
TCGTTTACAGGGTTCATAAAACAGATTAATCTCACCGCAAGAGAAGCAATACTATATTTC
TTCCACAAGAACTTTGAGGAAGAGATAAGAAGAATGTTCGAGCCAGGGCAGGAGACAGCT
GTTCCTCACTCTTATTTCATCCACTTCCGTTCACTAGGCTTGAGTGGAAAGTCTCCTTAT
TCATCAAATGCCGTTGGTCATGTGTTCAATCTCATTCACTTTGTTGGATGTTACATGGGT
CAAGTCCGATCCCTTAATGCAACAGTTATTGCCGCCTGTGCCCCTCATGAGATGTCTGTT
CTAGGGGGCTATCTTGGAGAGGAATTCTTCGGGAAAGGGACGTTTGAAAGAAGATTCTTT
AGAGATGAAAAAGAGCTTCGAGAATATGAGGCGGCTGAACTAATAAAGACTGACGTGGCA
CTGGCAGACGACGGAACTGTCAACTCCGACGACGAAGACTACTTCTCCGGTGAGACCAGA
AGTCCAGAAGCTGTTTATACTCGAATCATGATGAATGGAGGTCGACTGAAGAGATCGCAT
ATTCGGAGATATGTCTCAGTCAGTTCAAATCATCAAACCCGTCCAGGCTCATTCGCTGAG
TTCCTAAACAAGACGTATTCGAGTGACTCATAA
>BR8590dgPA2005
------------------GTGTGTAAAGTCAATAATCAGGTGGTCTCTTTGAAGCCTGAG
ATTATCGTGGATCAATATGAGTACAAGTACCCTGCTATCAAAGACTTGAAAAAGCCCTGT
ATAACCTTGGGGAAAGCCCCCGACTTAAACAAAGCATACAAGTCAGTTTTATCAGGCATG
AACGCCGCCAAACTAGATCCTGATGATGTGTGTTCCTACTTGGCAGCAGCAATGCAGTTC
TTTGAGGGGACATGTCCGGAAGACTGGACCAGCTATGGAATCCTGATTGCACGAAAAGGC
GATAAGATCACCCCAGATTCTCTTGTGGAGATAAAACGTACTGATGTAGAGGGAAATTGG
GCCCTGACAGGAGGCATAGAGCTGACAAGGGACCCTACTGTCTCCGAGCATGCGTCTTTA
GTTGGTCTTCTTTTAAGCCTATATAGGCTGAGCAAAATATCAGGACAAAACACCGGCAAC
TATAAGACAAACATTGCAGATAGGATAGAGCAGATTTTCGAGACAGCCCCCTTTGTTAAA
ATCGTGGAGCACCACACTCTAATGACAACTCACAAAATGTGTGCCAATTGGAGCACTATA
CCGAACTTCAGATTTTTGGCTGGGACCTACGACATGTTTTTCTCCCGGATTGAGCATCTA
TATTCAGCAATCAGGGTAGGCACAGTTGTCACTGCTTATGAAGACTGCTCAGGGCTGGTA
TCGTTTACAGGGTTCATAAAACAGATTAATCTCACCGCAAGAGAAGCAATACTATATTTC
TTCCACAAGAACTTTGAGGAAGAGATAAGAAGAATGTTCGAGCCAGGGCAGGAGACAGCT
GTTCCTCACTCTTATTTCATCCACTTCCGTTCACTAGGCTTGAGTGGAAAGTCTCCTTAT
TCATCAAATGCCGTTGGTCATGTGTTCAATCTCATTCATTTTGTCGGATGCTACATGGGT
CAAGTCCGATCCCTTAATGCAACAGTTATTGCCGCCTGTGCCCCTCATGAGATGTCTGTT
CTAGGGGGCTATCTTGGAGAGGAATTCTTCGGGAAAGGGACGTTTGAAAGAAGATTCTTT
AGAGATGAAAAAGAGCTTCGAGAATATGAGGCGGCTGAACTAATAAAGACTGACGTGGCA
CTGGCAGACGACGGAACTGTCAACTCCGACGACGAGGACTACTTCTCCGGTGAGACCAGA
AGTCCAGAAGCTGTTTATACTCGAATCATGATGAATGGAGGTCGACTGAAGAGATCGCAT
ATTCGGAGATATGTCTCAGTCAGTTCAAATCATCAAACCCGTCCAGGCTCATTCGCTGAG
TTCCTAAACAAGACGTATTCGAGTGACTCATAA
>BR9479dgAL2005
------------------GTGTGTAAAGTCAATAATCAGGTGGTCTCTTTGAAGCCTGAG
ATTATCGTGGATCAATATGAGTACAAGTACCCTGCTATCAAAGATTTGAAAAAGCCCTGT
ATAACCTTGGGGAAAGCCCCCGACTTAAACAAAGCATACAAGTCAGTTTTATCAGGCATG
AACGCCGCCAAACTGGATCCTGATGATGTATGTTCCTACTTGGCAGCAGCAATGCAGTTC
TTTGAGGGGACATGTCCGGAAGACTGGACCAGCTATGGAATCCTGATTGCACGGAAAGGC
GATAAGATCACCCCAGATTCTCTTGTGGAGATAAAGCGTACTGATGTAGAGGGGAATTGG
GCCCTGACCGGAGGCATAGAACTGACAAGGGACCCTACTGTCTCCGAGCATGCGTCTTTA
GTTGGTCTTCTTTTAAGCCTGTATAGGCTGAGCAAAATATCAGGACAAAACACCGGCAAC
TATAAGACAAACATTGCAGATAGGATAGAGCAGATTTTCGAGACAGCCCCTTTTGTTAAA
ATCGTGGAGCACCATACTCTAATGACAACTCACAAAATGTGTGCCAATTGGAGCACTATA
CCGAACTTCAGATTTTTGGCTGGGACCTACGACATGTTTTTCTCCCGGATTGAGCATCTA
TATTCAGCAATCAGGGTAGGCACAGTTGTCACTGCTTATGAAGACTGCTCAGGGCTGGTG
TCGTTTACAGGGTTCATAAAGCAGATTAATCTCACCGCAAGAGAAGCAATACTATATTTC
TTCCACAAGAACTTTGAGGAAGAGATAAGAAGAATGTTCGAGCCAGGGCAGGAGACAGCT
GTTCCTCACTCTTATTTCATCCATTTCCGTTCACTAGGCTTGAGTGGAAAGTCTCCTTAT
TCATCAAATGCTGTTGGTCATGTGTTCAATCTCATTCACTTCGTTGGATGCTACATGGGT
CAAGTCAGATCCCTTAATGCAACGGTTATTACCGCCTGTGCTCCTCATGAGATGTCTGTT
CTAGGGGGCTATCTTGGAGAGGAATTCTTCGGAAAAGGGACGTTTGAAAGAAGATTCTTT
AGAGATGAAAAAGAACTTCGAGAATATGAGGCGGCTGAACTAATGAAGACTGACGTGGCA
CTGGCAGATGACGGAACTGTCAACTCCGACGACGAGGACTACTTCTCCGGTGAGACCAGA
AGTCCAGAACCTGTTTATACTCGAATCATGATGAATGGAGGTCGACTGAAGAGATCGCAT
ATTCGGAGATATGTCTCAGTCAGTTCCAATCATCAAACCCGTCCAGGCTCATTCGCTGAG
TTCCTAAACAAGACTTATTCGAGTGACTCATAA
>BRdg335MA2003
ATGGATGCCGACAAGATTGTGTTTAAAGTCAATAATCAGGTGGTCTCTTTGAAGCCTGAG
ATTATCGTGGATCAATATGAGTACAAGTACCCTGCTATCAAAGACTTGAAAAAGCCCTGT
ATAACCTTGGGGAAAGCCCCTGACTTAAACAAAGCATACAAGTCAGTTTTATCAGGCATG
AACGCCGCCAAACTGGATCCTGATGATGTATGTTCCTACCTGGCAGCAGCAATGCAGTTC
TTTGAGGGGACATGTCCGGAAGACTGGACCAGCTATGGAATCCTGATTGCACGAAAAGGC
GATAAGATCACCCCAGATTCTCTTGTGGAGATAAAGCGTACTGATGTGGAGGGGAATTGG
GCCCTGACAGGAGGCATAGAACTGACAAGGGACCCTACTGTCTCCGAGCATGCGTCTTTA
GTTGGTCTTCTTTTAAGCCTATATAGGCTGAGCAAAATATCAGGACAAAACACCGGCAAC
TATAAGACGAACATTGCAGATAGGATAGAGCAGATTTTTGAGACAGCCCCTTTTGTTAAA
ATCGTGGAGCACCACACTCTGATGACAACTCACAAAATGTGTGCCAATTGGAGCACTATA
CCGAACTTCAGATTTTTGGCTGGGACCTACGACATGTTTTTCTCCCGGATTGAGCATCTA
TATTCAGCAATCAGGGTAGGCACAGTTGTCACTGCTTATGAAGACTGCTCAGGGCTGGTA
TCGTTTACAGGGTTCATAAAACAGATTAATCTCACCGCAAGAGAAGCAATACTATATTTC
TTCCACAAGAACTTTGAGGAAGAGATAAGAAGAATGTTCGAGCCCGGGCAAGAGACAGCT
GTTCCTCACTCTTATTTCATCCACTTCCGTTCACTAGGCTTGAGTGGAAAGTCTCCTTAT
TCATCAAATGCCGTTGGTCATGTGTTCAATCTCATTCACTTTGTTGGATGCTACATGGGT
CAAGTCAGATCCCTTAATGCAACAGTTATTGCCGCCTGTGCCCCTCATGAGATGTCTGTT
CTAGGGGGCTATCTTGGAGAGGAATTCTTCGGGAAAGGGACGTTTGAAAGAAGATTCTTT
AGAGATGAAAAAGAGCTTCGAGAATATGAGGCGGCTGAACTAATAAAGACTGACGTGGCA
CTGGCAGACGACGGAACTGTCAACTCCGACGACGAGGACTACTTCTCCGGTGAGACCAGA
AGTCCAGAAGCTGTTTATACTCGAATCATGATGAATGGAGGTCGACTGAAGAGATCGCAT
ATTCGGAGATATGTCTCAGTCAGTTCAAATCATCAAACCCGTCCAGGCTCATTCGCTGAG
TTCCTAAACAAGACGTATTCAAGTGACTCATAA
>BRPfx1DusicyonPB2002
ATGGATGCCGACAAGATTGTGTTCAAAGTCAATAATCAGGTGGTCTCTTTGAAGCCCGAG
ATTATCGTAGATCAGTATGAGTACAAATACCCTGCTATCAGGGATTTGAAAAAACCCTGT
ATAACCTTAGGGAAAGCCCCTGACTTAAACAAAGCATACAAGTCAGTTTTATCAGGCATG
AACGCTGCCAAACTTGATCCTGATGATGTATGTTCCTACTTGGCAGCATCAATGCAGTTC
TTTGAGGGGACATGTCCTGAAGATTGGACCAGCTATGGAATCCTGATTGCACGAAAAGGA
GATAAGATTACCCCAGATTCTCTTGTGGAGATAAAGCGTACTGATGTAGAGGGGAATTGG
GCTTTGACAGGAGGCATGGAATTGACAAGGGACCCCACTGTCTCCGAACATGCGTCTTTA
GTCGGTCTTCTCTTGAGCTTGTATAGGTTGAGCAAAATATCAGGACAAAACACCGGCAAC
TATAAGACAAACATTGCAGACAGGATAGAGCAGATCTTTGAGACAGCCCCTTTTGTTAAA
ATCGTGGAACACCATACTCTAATGACAACTCACAAAATGTGTGCTAATTGGAGCACTATA
CCGAACTTCAGATTTTTGGCTGGAACCTACGACATGTTTTTCTCCCGGATTGAGCATCTG
TATTCAGCAATCAGAGTGGGCACAGTCGTCACTGCTTATGAGGACTGCTCGGGGCTGGTA
TCGTTTACAGGGTTCATAAAGCAGATTAATCTCACCGCAAGAGAAGCAATACTCTATTTC
TTCCACAAAAACTTTGAGGAAGAGATAAGAAGAATGTTCGAGCCAGGGCAGGAGACAGCT
GTTCCTCACTCTTATTTCATCCACTTCCGTTCACTTGGCTTAAGTGGAAAGTCTCCTTAT
TCATCAAATGCTGTTGGTCATGTGTTCAATCTCATCCACTTTGTCGGATGCTACATGGGT
CAAGTCAGATCCCTCAATGCAACGGTAATTACTGCCTGCGCTCCTCATGAGATGTCTGTT
CTAGGGGGCTACCTGGGAGAGGAATTCTTCGGAAAAGGGACCTTTGAAAGAAGATTCTTT
AGGGATGAAAAAGAGCTTCGAGAATATGAAGCGGCCGAGATGACGAAGACTGACGTGGCC
TTGGCAGATGATGGAACTGTCAACTCCGATGACGAGGATTACTTCTCCGGTGAAACCAGA
AGTCCGGAAGCTGTTTATACTCGAATCATGATGAATGGAGGTCGACTGAAGAGATCGCAT
ATACGGAGATACGTCTCAGTCAGTTCTAATCATCAAGCCCGTCCAGGCTCATTCGCCGAG
TTCCTAAACAAGACATATTCAAGTGACTCGTAA
>BRPfx2DusicyonPB2000
------------------GTGTTCAAAGTCAATAATCAGGTGGTCTCTTTGAAGCCCGAG
ATTATCGTAGATCAGTATGAGTACAAATACCCTGCTATCAGGGATTTGAAAAAACCCTGT
ATAACCTTAGGGAAAGCCCCTGACTTAAACAAAGCATACAAGTCAGTTTTATCAGGCATG
AACGCTGCCAAACTTGATCCTGATGATGTATGTTCCTACTTGGCAGCATCAATGCAGTTC
TTTGAGGGGACATGTCCTGAAGATTGGACCAGCTATGGAATCCTGATTGCACGAAAAGGA
GATAAGATTACCCCAGATTCTCTTGTGGAGATAAAGCGTACTGATGTAGAGGGGAATTGG
GCTTTGACAGGAGGCATGGAATTGACAAGGGACCCCACTGTCTCCGAACATGCGTCTTTA
GTCGGTCTTCTCTTGAGCTTGTATAGGTTGAGCAAAATATCAGGACAAAACACCGGCAAC
TATAAGACAAACATTGCAGACAGGATAGAGCAGATCTTTGAGACAGCCCCTTTTGTTAAA
ATCGTGGAACACCATACTCTAATGACAACTCACAAAATGTGTGCTAATTGGAGCACTATA
CCGAACTTCAGATTTTTGGCTGGAACCTACGACATGTTTTTCTCCCGGATTGAGCATCTG
TATTCAGCAATCAGAGTGGGCACAGTCGTCACTGCTTATGAGGACTGCTCGGGGCTGGTA
TCGTTTACAGGGTTCATAAAGCAGATTAATCTCACCGCAAGAGAAGCAATACTCTATTTC
TTCCACAAAAACTTTGAGGAAGAGATAAGAAGAATGTTCGAGCCAGGGCAGGAGACAGCT
GTTCCTCACTCTTATTTCATCCACTTCCGTTCACTTGGCTTAAGTGGAAAGTCTCCTTAT
TCATCAAATGCTGTTGGTCATGTGTTCAATCTCATCCACTTTGTCGGATGCTACATGGGT
CAAGTCAGATCCCTCAATGCAACGGTAATTACTGCCTGCGCTCCTCATGAGATGTCTGTT
CTAGGGGGCTACCTGGGAGAGGAATTCTTCGGAAAAGGGACCTTTGAAAGAAGATTCTTT
AGGGATGAAAAAGAGCTTCGAGAATATGAAGCGGCCGAGATGACGAAGACTGACGTGGCC
TTGGCAGATGATGGAACTGTCAACTCCGATGACGAGGATTACTTCTCCGGTGAAACCAGA
AGTCCGGAAGCTGTTTATACTCGAATCATGATGAATGGAGGTCGACTGAAGAGATCGCAT
ATACGGAGATACGTCTCAGTCAGTTCTAATCATCAAGCCCGTCCAGGCTCATTCGCCGAG
TTCCTAAACAAGACATATTCAAGTGACTCG---
>BRPfx3DusicyonPB2001
ATGGATGCTGACAAGATTGTGTTCAAAGTCAATAATCAGGTGGTCTCTTTGAAGCCTGAG
ATTATCGTAGATCAATATGAGTACAAGTACCCTGCTATCAAGGATTTGAAAAAGCCCTGT
ATTACCTTGGGGAAAGCCCCCGACTTAAACAAAGCATACAAGTCAGTTTTGTCAGGCATG
AACGCCGCCAAACTTGATCCTGATGATGTATGTTCCTACTTGGCGGCAGCAATGCAGTTC
TTTGAGGGGACATGTCCGGAAGACTGGACCAGCTATGGAATCTTGATTGCACGAAAAGGA
GATAAAATCACCCCAGATTCTCTTGTGGAGATAAAGCGTACTGATGTAGAAGGGAGTTGG
GCTCTGACAGGAGGCTTGGAACTGACAAGGGACCCAACTGTCTCCGAACATGCGTCTTTA
GTCGGTCTTCTCTTGAGCCTGTATAGGTTGAGCAAAATATCAGGACAAAACACTGGCAAC
TATAAGACAAACATTGCAGATAGGATAGAGCAGATCTTCGAGACAGCCCCTTTTGTTAAA
ATCGTGGAACACCATACTCTGATGACAACTCACAAAATGTGTGCTAATTGGAGCACTATA
CCGAACTTCAGATTTTTGGCCGGAACCTACGACATGTTTTTCTCCCGGATTGAGCATCTG
TATTCAGCAATCAGAGTGGGCACAGTTGTCACTGCTTATGAAGACTGCTCAGGGCTGGTA
TCGTTCACCGGGTTCATTAAACAGATTAATCTCACCGCAAGAGAAGCAATACTATATTTC
TTCCACAAAAACTTTGAGGAAGAAATAAGAAGAATGTTCGAGCCAGGACAGGAGACAGCT
GTTCCTCACTCTTATTTTATCCACTTCCGTTCACTAGGCTTGAGTGGAAAGTCTCCTTAT
TCATCAAATGCCGTTGGTCATGTGTTCAATCTCATTCACTTTGTCGGATGCTACATGGGT
CAAGTCAGATCCCTCAATGCAACGGTCATTGCTGCCTGTGCTCCTCATGAGATGTCTGTT
CTAGGGGGCTACCTGGGAGAGGAATTCTTCGGGAAAGGGACCTTTGAAAGAAGATTCTTT
AGAGATGAGAAAGAACTTCGAGAATATGAAGAGGCCGAGCTGACGAAGACTGACGTGGCC
CTTGCAGATGATGGAACTGTTAACTCTGATGACGAGGACTACTTCTCCGGTGAAACTAGA
AGTCCGGAAGCTGTTTATACTCGAATCATAATGAATGGAGGTCGGTTGAAGAGATCTCAT
ATACGGAGATATGTCTCAGTCAGTTCCAATCATCAAGCTCGTCCAGGCTCATTCGCCGAG
TTCCTAAACAAGACATATTCGAGTGACTCGTGA
>BRPfx4DusicyonPB2002
------------------GTGTTCAAAGTCAATAATCAGGTGGTCTCTTTGAAGCCTGAG
ATTATCGTAGATCAATATGAGTACAAGTACCCTGCTATCAAGGATTTGAAAAAGCCCTGT
ATTACCTTGGGGAAAGCCCCCGACTTAAACAAAGCATACAAGTCAGTTTTGTCAGGCATG
AACGCCGCCAAACTTGATCCTGATGATGTATGTTCCTACTTGGCAGCAGCAATGCAGTTC
TTTGAGGGGACATGTCCGGAAGACTGGACCAGCTATGGAATCTTGATTGCACGAAAAGGA
GATAAAATCACCCCAGATTCTCTTGTGGAGATAAAGCGTACTGATGTAGAAGGGAGTTGG
GCTCTGACAGGAGGCTTGGAACTGACAAGGGACCCAACTGTCTCCGAACATGCGTCTTTA
GTCGGTCTTCTCTTGAGCCTGTATAGGTTGAGCAAAATATCAGGACAAAACACTGGCAAC
TATAAGACAAACATTGCAGATAGGATAGAGCAGATCTTCGAGACAGCCCCTTTTGTTAAA
ATCGTGGAACACCATACTCTAATGACAACTCACAAAATGTGTGCTAATTGGAGCACTATA
CCAAACTTCAGATTTTTGGCCGGAACCTACGACATGTTTTTCTCCCGGATTGAGCATCTG
TATTCAGCAATCAGAGTGGGCACAGTTGTCACTGCTTATGAGGACTGCTCAGGGCTGGTA
TCGTTTACTGGGTTCATTAAGCAGATTAATCTCACCGCAAGAGAAGCAATACTATATTTC
TTCCACAAAAACTTTGAGGAAGAAATAAGAAGAATGTTCGAGCCAGGACAGGAGACAGCT
GTTCCTCACTCTTATTTTATCCACTTCCGTTCACTAGGCTTGAGTGGAAAGTCTCCTTAT
TCATCAAATGCCGTTGGTCATGTGTTCAATCTCATTCACTTTGTCGGATGCTACATGGGT
CAAGTCAGATCCCTCAATGCAACGGTCATTGCTGCCTGTGCTCCTCATGAGATGTCTGTT
TTAGGGGGCTACCTGGGAGAGGAATTCTTCGGGAAAGGGACCTTTGAAAGAAGATTCTTT
AGAGATGAGAAAGAACTTCGAGAATATGAAGAGGCCGAGCTGACGAAGACTGATGTGGCC
CTTGCAGATGATGGAACTGTCAACTCTGATGACGAGGACTACTTCTCCGGTGAAACCAGA
AGTCCGGAAGCTGTTTATACTCGAATCATAATGAATGGAGGTCGGTTGAAGAAATCTCAT
ATACGGAGATATGTCTCAGTCAGTTCCAATCATCAAGCTCGTCCAGGCTCATTCGCCGAG
TTCCTAAACAAGACATATTCGAGTGACTCG---
>BRPfx5DusicyonPB2002
------------------GTGTTCAAAGTCAATAACCAGGTGGTCTCTTTGAAGCCTGAG
ATTATCGTAGATCAGTATGAGTACAAATACCCTGCTATCAGGGATTTGAAAAAACCCTGT
ATAACCTTAGGGAAAGCCCCTGACTTAAACAAAGCATACAAGTCAGTTTTATCAGGCATG
AACGCTGCCAAACTTGATCCTGATGATGTATGTTCCTACCTGGCAGCTTCAATGCAGTTC
TTTGAGGGGACATGTCCGGAAGACTGGACCAGCTATGGAATCCTGATTGCACGAAAAGGA
GATAAGATTACCCCAGATTCTCTTGTGGAGATAAAGCGTACTGATGTAGAGGGGAATTGG
GCTTTGACAGGAGGCATGGAATTGACAAGGGACCCCACTGTCTCTGAACATGCGTCTTTA
GTCGGTCTTCTCTTGAGCTTGTATAGGTTGAGCAAAATATCAGGACAAAACACCGGCAAC
TATAAGACAAACATTGCAGACAGGATAGAGCAGATCTTTGAGACAGCCCCTTTTGTTAAA
ATCGTGGAACACCATACTCTAATGACAACTCACAAGATGTGTGCCAATTGGAGCACTATA
CCGAACTTCCGATTTTTGGCTGGAACCTACGACATGTTTTTCTCCCGGATTGAGCATCTG
TATTCAGCAATCAGAGTGGGCACAGTCGTCACTGCTTATGAGGACTGCTCGGGGCTGGTA
TCGTTTACAGGGTTCATAAAGCAGATTAATCTCACCGCAAGAGAAGCAATACTCTATTTC
TTCCACAAAAACTTTGAGGAAGAGATAAGAAGAATGTTCGAGCCAGGGCAGGAGACAGCT
GTTCCTCACTCTTATTTCATCCACTTCCGTTCACTTGGCTTAAGTGGAAAGTCCCCTTAT
TCATCAAATGCTGTTGGTCATGTGTTCAATCTCATCCACTTTGTCGGATGCTACATGGGT
CAAGTCAGATCCCTCAATGCAACGGTGATTACTGCCTGCGCTCCTCATGAGATGTCTGTT
CTAGGGGGCTACCTGGGAGAGGAATTCTTCGGGAAAGGGACTTTTGAAAGAAGATTCTTT
AGGGATGAAAAAGAACTTCGAGAATATGAAGCGGCCGAGATGACGAAGACTGACGTGGCC
TTGGCAGATGATGGAACTGTCAACTCCGATGACGAGGACTACTTCTCCGGTGAAACCAGA
AGTCCGGAAGCTGTTTATACTCGAATCATGATGAATGGAGGTCGACTGAAGAGATCGCAT
ATAAGGAGATACGTCTCAGTCAGTTCTAATCATCAAGCCCGTCCAGGCTCATTCGCTGAG
TTCCTAAACAAGACATATTCGAGTGACTCG---
>BRPfx6DusicyonPB2002
------------------GTGTTCAAAGTCAATAATCAGGTGGTCTCTTTGAAGCCCGAG
ATTATCGTAGATCAGTATGAGTACAAATACCCTGCTATCAGGGATTTGAAAAAACCCTGT
ATAACCTTAGGGAAAGCCCCTGACTTAAACAAAGCATACAAGTCAGTTTTATCAGGCATG
AACGCTGCCAAACTTGATCCTGATGATGTATGTTCCTACTTGGCAGCATCAATGCAGTTC
TTTGAGGGGACATGTCCTGAAGATTGGACCAGCTATGGAATCCTGATTGCACGAAAAGGA
GATAAGATTACCCCAGATTCTCTTGTGGAGATAAAGCGTACTGATGTAGAGGGGAATTGG
GCTCTGACAGGAGGCATGGAATTGACAAGGGACCCCACTGTCTCCGAACATGCGTCTTTA
GTCGGTCTTCTCTTGAGCTTGTATAGGTTGAGCAAAATATCAGGACAAAACACCGGCAAC
TATAAGACAAACATTGCAGACAGGATAGAGCAGATCTTTGAGACAGCCCCTTTTGTTAAA
ATCGTGGAACACCATACTCTAATGACAACTCACAAAATGTGTGCTAATTGGAGCACTATA
CCGAACTTCAGATTTTTGGCTGGAACCTACGACATGTTTTTCTCCCGGATTGAGCATCTG
TATTCAGCAATCAGAGTGGGCACAGTCGTCACTGCTTATGAGGACTGCTCGGGGCTGGTA
TCGTTTACAGGGTTCATAAAGCAGATTAATCTCACCGCAAGAGAAGCAATACTCTATTTC
TTCCACAAAAACTTTGAGGAAGAGATAAGAAGAATGTTCGAGCCAGGGCAGGAGACAGCT
GTTCCTCACTCTTATTTCATCCACTTCCGTTCACTTGGCTTAAGTGGAAAGTCTCCTTAT
TCATCAAATGCTGTTGGTCATGTGTTCAATCTCATCCACTTTGTCGGATGCTACATGGGT
CAAGTCAGATCCCTCAATGCAACGGTAATTACTGCCTGCGCTCCTCATGAGATGTCTGTT
CTAGGGGGCTACCTGGGAGAGGAATTCTTCGGAAAAGGGACCTTTGAAAGAAGATTCTTT
AGGGATGAAAAAGAACTTCGAGAATATGAAGCGGCCGAGATGACGAAGACTGACGTGGCC
TTGGCAGATGATGGAACTGTCAACTCCGATGACGAGGACTACTTCTCCGGTGAAACCAGA
AGTCCGGAAGCTGTTTATACTCGAATCATGATGAATGGAGGTCGACTGAAGAGATCGCAT
ATACGGAGATACGTCTCAGTCAGTTCTAATCATCAAGCCCGTCCAGGCTCATTCGCCGAG
TTCCTAAACAAGACATATTCAAGTGACTCG---
>BRPfx7DusicyonPB2002
------------------GTGTTCAAAGTCAATAATCAGGTGGTCTCTTTGAAGCCCGAG
ATTATCGTAGATCAGTATGAGTACAAATACCCTGCTATCAGGGATTTGAAAAAACCCTGT
ATAACCTTAGGGAAAGCCCCTGACTTAAACAAAGCATACAAGTCAGTTTTATCAGGCATG
AACGCTGCCAAACTTAATCCTGATGATGTATGTTCCTACTTGGCAGCATCAATGCAGTTC
TTTGAGGGGACATGTCCTGAAGATTGGACCAGCTATGGAATCCTGATTGCACGAAAAGGA
GATAAGATTACCCCAGATTCTCTTGTGGAGATAAAGCGTACTGATGTAGAGGGGAATTGG
GCTTTGACAGGAGGCATGGAATTGACAAGGGACCCCACTGTCTCCGAACATGCGTCTTTA
GTCGGTCTTCTCTTGAGCTTGTATAGGTTGAGCAAAATATCAGGACAAAACACCGGCAAC
TATAAGACAAACATTGCAGACAGGATAGAGCAGATCTTTGAGACAGCCCCTTTTGTTAAA
ATCGTGGAACACCATACTCTAATGACAACTCACAAAATGTGTGCTAATTGGAGCACTATA
CCGAACTTCAGATTTTTGGCTGGAACCTACGACATGTTTTTCTCCCGGATTGAGCATCTG
TATTCAGCAATCAGAGTAGGCACAGTCGTCACTGCTTATGAGGACTGCTCGGGGCTGGTA
TCGTTTACAGGGTTCATAAAGCAGATTAATCTCACCGCAAGAGAAGCAATACTCTATTTC
TTCCACAAAAACTTTGAGGAAGAGATAAGAAGAATGTTCGAGCCAGGGCAGGAGACAGCT
GTTCCTCACTCTTATTTCATCCACTTCCGTTCACTTGGCTTAAGTGGAAAGTCTCCTTAT
TCATCAAATGCTGTTGGTCATGTGTTCAATCTCATCCACTTTGTCGGATGCTACATGGGT
CAAGTCAGATCCCTCAATGCAACGGTAATTACTGCCTGCGCTCCTCATGAGATGTCTGTT
CTAGGGGGCTACCTGGGAGAGGAATTCTTCGGAAAAGGGACCTTTGAAAGAAGATTCTTT
AGGGATGAAAAAGAACTTCGAGAATATGAAGCGGCCGAGATGACGAAGACTGACGTGGCC
TTGGCAGATGATGGAACTGTCAACTCCGATGACGAGGACTACTTCTCCGGTGAAACCAGA
AGTCCGGAAGCTGTTTATACTCGAATCATGATGAATGGAGGTCGACTGAAGAGATCGCAT
ATACGGAGATACGTCTCAGTCAGTTCTAATCATCAAGCCCGTCCAGGCTCATTCGCCGAG
TTCCTAAACAAGACATATTCAAGTGACTCG---
>BRPfx8DusicyonPB2002
------------------GTGTTCAAAGTCAATAATCAGGTGGTCTCTTTGAAGCCCGAG
ATTATCGTAGATCAGTATGAGTACAAATACCCTGCTATCAGGGATTTGAAAAAACCCTGT
ATAACCTTAGGGAAAGCCCCTGACTTAAACAAAGCATACAAGTCAGTTTTATCAGGCATG
AACGCTGCCAAACTTGATCCTGATGATGTATGTTCCTACTTGGCAGCATCAATGCAGTTC
TTTGAGGGGACATGTCCTGAAGATTGGACCAGCTATGGAATCCTGATTGCACGAAAAGGA
GATAAGATTACCCCAGATTCTCTTGTGGAGATAAAGCGTACTGATATAGAGGGGAATTGG
GCTTTGACAGGAGGCATGGAATTGACAAGGGACCCCACTGTCTCCGAACATGCGTCTTTA
GTCGGTCTTCTCTTGAGCTTGTATAGGTTGAGCAAAATATCAGGACAAAACACCGGCAAC
TATAAGACAAACATTGCAGACAGGATAGAGCAGATCTTTGAGACAGCCCCTTTTGTTAAA
ATCGTGGAACACCATACTCTAATGACAACTCACAAAATGTGTGCTAATTGGAGCACTATA
CCGAACTTCAGATTTTTGGCTGGAACCTACGACATGTTTTTCTCCCGGATTGAGCATCTG
TATTCAGCAATCAGAGTGGGCACAGTCGTCACTGCTTATGAGGACTGCTCGGGGCTGGTA
TCGTTTACAGGGTTCATAAAGCAGATTAATCTCACCGCAAGAGAAGCAATACTCTATTTC
TTCCACAAAAACTTTGAGGAAGAGATAAGAAGAATGTTCGAGCCAGGGCAGGAGACAGCT
GTTCCTCACTCTTATTTTATCCACTTCCGTTCACTTGGCTTAAGTGGAAAGTCTCCTTAT
TCATCAAATGCTGTTGGTCATGTGTTCAATCTCATCCACTTTGTCGGATGCTACATGGGT
CAAGTCAGATCCCTCAATGCAACGGTAATTACTGCCTGCGCTCCTCATGAGATGTCTGTT
CTAGGGGGCTACCTGGGAGAGGAATTCTTCGGAAAAGGGACCTTTGAAAGAAGATTCTTT
AGGGATGAAAAAGAACTTCGAGAATATGAAGCGGCCGAGATGACGAAGACTGACGTGGCC
TTGGCAGATGATGGAACTGTCAACTCCGATGACGAGGACTACTTCTCCGGTGAAACCAGA
AGTCCGGAAGCTGTTTATACTCGAATCATGATGAATGGAGGTCGACTGAAGAGATCGCAT
ATACGGAGATACGTCTCAGTCAGTTCTAATCATCAAGCCCGTCCAGGCTCATTTGCCGAG
TTCCTAAACAAGACATATTCAAGTGACTCG---
>BRdg2GO1999
------------------GTGTTTAAAGTCAATAATCAGGTGGTCTCTTTGAAGCCTGAG
ATTATCGTGGATCAATATGAGTACAAGTACCCTGCTATCAAGGATTTGAAAAAGCCCTGT
ATAACCTTGGGGAAAGCCCCCGACTTAAACAAAGCATACAAGTCAGTTTTATCAGGCATG
AACGCCGCCAAACTGGATCCTGATGATGTATGCTCCTACTTGGCAGCAGCAATGCAGTTC
TTTGAGGGGACATGTCCGGAAGACTGGACCAGCTATGGAATCCTGATTGCACGAAAAGGA
GATAAAATCACCCCAGATTCTCTTGTGGAGATCAAGCGTACTGATGTAGAGGGGAATTGG
GCTCTGACAGGAGGCATAGAACTGACAAGAGACCCTACTGTCTCTGAGCATGCGTCTCTA
GTCGGTCTTCTCTTAAGCCTGTATAGGCTGAGCAAAATATCAGGACAAAATACCGGCAAC
TATAAGACAAACATTGCAGATAGGATAGAGCAGATTTTCGAGACAGCCCCTTTTGTTAAA
ATTGTGGAGCACCATACTCTAATGACAACTCACAAAATGTGTGCCAACTGGAGTACTATA
CCGAACTTCAGATTCTTGGCTGGAACCTACGACATGTTTTTCTCCCGGATTGAGCATCTA
TATTCAGCCATCAGGGTAGGCACAGTTGTTACTGCTTATGAAGATTGCTCAGGGCTGGTA
TCGTTTACAGGGTTCATCAAGCAGATTAATCTCACCGCAAGAGAAGCAATACTATATTTC
TTCCACAAGAACTTTGAGGAAGAGATAAGAAGAATGTTCGAGCCAGGGCAAGAGACAGCT
GTTCCTCACTCTTATTTCATCCACTTCCGTTCACTAGGCTTGAGTGGAAAGTCTCCTTAT
TCCTCAAATGCCGTCGGCCATGTGTTCAATCTCATTCACTTTGTTGGATGCTACATGGGT
CAAGTCAGATCCCTTAATGCAACGGTTATTACTGCCTGTGCTCCTCATGAGATGTCTGTT
CTAGGGGGCTATCTTGGGGAGGAATTCTTCGGGAAAGGGACGTTTGAAAGAAGATTCTTT
AGAGATGAAAAAGAACTTCGGGAACATGAGGCGGCTGAACTAACAAAGACTGACGTGGCG
CTGGCAGATGATGGAACAGTCAACTCCGACGACGAGGACTACTTCTCCGGTGAGACCAGA
AGTCCAGAAGCTGTTTATACTCGAATCATGATGAATGGAGGTCGACTGAAGAGATCGCAC
ATACGGAGATATGTCTCAGTCAGTTCCAATCATCAAACCCGTCCAGGCTCATTCGCTGAA
TTCCTAAACAAGACGTATTCGAGTGACCCATAA
>BRct3GO1999
------------------GTGTTTAAAGTCAATAATCAGGTGGTCTCTTTGAAGCCTGAG
ATTATCGTGGATCAATATGAGTACAAGTACCCTGCTATCAAGGATTTGAAAAAGCCCTGT
ATAACCTTGGGGAAAGCCCCCGACTTGAACAAAGCATACAAGTCAGTTTTATCAGGCATG
AACGCCGCCAAACTGGATCCTGATGATGTATGCTCCTACTTGGCAGCAGCAATGCAGTTC
TTTGAGGGGACATGTCCGGAAGACTGGACCAGCTATGGAATCCTGATTGCACGAAAAGGA
GATAAAATCACCCCAGATTCTCTTGTGGAGATCAAGCGTACTGATGTAGAGGGGAATTGG
GCTCTGACAGGAGGCATAGAACTGACAAGAGACCCTACTGTCTCTGAGCATGCGTCTCTA
GTCGGTCTTCTCTTAAGCCTGTATAGGCTGAGCAAAATATCAGGACAAAATACCGGCAAC
TATAAGACAAACATTGCAGATAGGATAGAGCAGATTTTCGAGACAGCCCCTTTTGTTAAA
ATTGTGGAGCACCATACTCTGATGACAACTCACAAAATGTGTGCCAACTGGAGTACTATA
CCGAACTTCAGATTCTTGGCTGGAACCTACGACATGTTTTTCTCCCGGATTGAGCATCTA
TATTCAGCCATCAGGGTAGGCACAGTTGTTACTGCTTATGAAGATTGCTCAGGGCTGGTA
TCGTTTACAGGGTTCATCAAGCAGATTAATCTCACCGCAAGAGAAGCAATACTATATTTC
TTCCACAAGAACTTTGAGGAAGAGATAAGAAGAATGTTCGAGCCAGGGCAAGAGACAGCT
GTTCCTCACTCTTATTTCATCCACTTCCGTTCACTAGGCTTGAGTGGAAAGTCTCCTTAT
TCCTCAAATGCCGTCGGCCATGTGTTCAATCTCATTCACTTTGTTGGATGCTACATGGGT
CAAGTCAGATCCCTTAATGCAACGGTTATTACTGCCTGTGCTCCTCATGAGATGTCTGTT
CTAGGGGGCTATCTTGGGGAGGAATTCTTCGGGAAAGGGACGTTTGAAAGAAGATTCTTT
AGAGATGAAAAAGAACTTCGGGAATATGAGGCGGCTGAACTAACAAAGACTGACGTGGCG
CTGGCAGATGATGGAACAGTCAACTCCGACGACGAGGACTACTTCTCCGGTGAGACCAGA
AGTCCAGAAGCTGTTTATACTCGAATCATGATGAATGGAGGTCGACTGAAGAGATCGCAC
ATACGGAGATATGTCTCAGTCAGTTCCAATCATCAAACCCGTCCAGGCTCATTCGCTGAA
TTCCTAAACAAGACGTATTCGAGTGACCCATAA
>BRct4GO1999
------------------GTGTTTAAAGTCAATAATCAGGTGGTCTCTTTGAAGCCTGAG
ATTATCGTGGATCAATATGAGTACAAGTACCCTGCTATCAAGGATTTGAAAAAGCCCTGT
ATAACCTTGGGGAAAGCCCCCGACTTAAACAAAGCATACAAGTCAGTTTTATCAGGCATG
AACGCCGCCAAACTGGATCCTGATGATGTATGCTCCTACTTGGCAGCAGCAATGCAGTTC
TTTGAGGGGACATGTCCGGAAGACTGGACCAGCTATGGAATCCTGATTGCACGAAAAGGA
GATAAAATCACCCCAGATTCTCTTGTGGAGATCAAGCGTACTGATGTAGAGGGGAATTGG
GCTCTGACAGGAGGCATAGAACTGACAAGAGACCCTACTGTCTCTGAGCATGCGTCTCTA
GTCGGTCTTCTCTTAAGCCTGTATAGGCTGAGCAAAATATCAGGACAAAATACCGGCAAC
TATAAGACAAACATTGCAGATAGGATAGAGCAGATTTTCGAGACAGCCCCTTTTGTTAAA
ATTGTGGAGCACCATACTCTGATGACAACTCACAAAATGTGTGCCAACTGGAGTACTATA
CCGAACTTCAGATTCTTGGCTGGAACCTACGACATGTTTTTCTCCCGGATTGAGCATCTA
TATTCAGCCATCAGGGTAGGCACAGTTGTTACTGCTTATGAAGATTGCTCAGGGCTGGTA
TCGTTTACAGGGTTCATCAAGCAGATTAATCTCACCGCAAGAGAAGCAATACTATATTTC
TTCCACAAGAACTTTGAGGAAGAGATAAGAAGAATGTTCGAGCCAGGGCAAGAGACAGCT
GTTCCTCACTCTTATTTCATCCACTTCCGTTCACTAGGCTTGAGTGGAAAGTCTCCTTAT
TCCTCAAATGCCGTCGGCCATGTGTTCAATCTCATTCACTTTGTTGGATGCTACATGGGT
CAAGTCAGATCCCTTAATGCAACGGTTATTACTGCCTGTGCTCCTCATGAGATGTCTGTT
CTAGGGGGCTATCTTGGGGAGGAATTCTTCGGGAAAGGGACGTTTGAAAGAAGATTCTTT
AGAGATGAAAAAGAACTTCGGGAATATGAGGCGGCTGAACTAACAAAGACTGACGTGGCG
CTGGCAGATGATGGAACAGTCAACTCCGACGACGAGGACTACTTCTCCGGTGAGACCAGA
AGTCCAGAAGCTGTTTATACTCGAATCATGATGAATGGAGGTCGACTGAAGAGATCGCAC
ATACGGAGATATGTCTCAGTCAGTTCCAATCATCAAACCCGTCCAGGCTCATTCGCTGAA
TTCCTAAACAAGACGTATTCGAGTGACCCA---
>BRct5GO1998
------------------GTGTTTAAAGTCAATAATCAGGTGGTCTCTTTGAAGCCTGAG
ATTATCGTGGATCAATATGAGTACAAGTACCCTGCTATCAAGGATTTGAAAAAGCCCTGT
ATAACCTTGGGGAAAGCCCCCGACTTAAACAAAGCATACAAGTCAGTTTTATCAGGCATG
AACGCCGCCAAACTGGATCCTGATGATGTATGCTCCTACTTGGCAGCAGCAATGCAGTTC
TTTGAGGGGACATGTCCGGAAGACTGGACCAGCTATGGAATCCTGATTGCACGAAAAGGA
GATAAAATCACCCCAGATTCTCTTGTGGAGATCAAGCGTACTGATGTAGAGGGGAATTGG
GCTCTGACAGGAGGCATAGAACTGACAAGAGACCCTACTGTCTCTGAGCATGCGTCTCTA
GTCGGTCTTCTCTTAAGCCTGTATAGGCTGAGCAAAATATCAGGACAAAATACCGGCAAC
TATAAGACAAACATTGCAGATAGGATAGAGCAGATTTTCGAGACAGCCCCTTTTGTTAAA
ATTGTGGAGCACCATACTCTGATGACAACTCACAAAATGTGTGCCAACTGGAGTACTATA
CCGAACTTCAGATTCTTGGCTGGAACCTACGACATGTTTTTCTCCCGGATTGAGCATCTA
TATTCAGCCATCAGGGTAGGCACAGTTGTTACTGCTTATGAAGATTGCTCAGGGCTGGTA
TCGTTTACAGGGTTCATCAAGCAGATTAATCTCACCGCAAGAGAAGCAATACTATATTTC
TTCCACAAGAACTTTGAGGAAGAGATAAGAAGAATGTTCGAGCCAGGGCAAGAGACAGCT
GTTCCTCACTCTTATTTCATCCACTTCCGTTCACTAGGCTTGAGTGGAAAGTCTCCTTAT
TCCTCAAATGCCGTCGGCCATGTGTTCAATCTCATTCACTTTGTTGGATGCTACATGGGT
CAAGTCAGATCCCTTAATGCAACGGTTATTACTGCCTGTGCTCCTCATGAGATGTCTGTT
CTAGGGGGCTATCTTGGGGAGGAATTCTTCGGGAAAGGGACGTTTGAAAGAAGATTCTTT
AGAGATGAAAAAGAACTTCGGGAATATGAGGCGGCTGAACTAACAAAGACTGACGTGGCG
CTGGCAGATGATGGAACAGTCAACTCCGACGACGAGGACTACTTCTCCGGTGAGACCAGA
AGTCCAGAAGCTGTTTATACTCGAATCATGATGAATGGAGGTCGACTGAAGAGATCGCAC
ATACAGAGATATGTCTCAGTCAGTTCCAATCATCAAACCCGTCCAGGCTCATTCGCTGAA
TTCCTAAACAAGACGTATTCGAGTGACCCATAA
>BRdg7GO1999
------------------GTGTTTAAAGTCAATAATCAGGTGGTCTCTTTGAAGCCTGAG
ATTATCGTGGATCAATATGAGTACAAGTACCCTGCTATCAAGGATTTGAAAAAGCCCTGT
ATAACCTTGGGGAAAGCCCCCGACTTAAACAAAGCATACAAGTCAGTTTTATCAGGCATG
AACGCCGCCAAACTGGATCCTGATGATGTATGCTCCTACTTGGCAGCAGCAATGCAGTTC
TTTGAGGGGACATGTCCGGAAGACTGGACCAGCTATGGAATCCTGATTGCACGAAAAGGA
GATAAAATCACCCCAGATTCTCTTGTGGAGATCAAGCGTACTGATGTAGAGGGGAATTGG
GCTCTGACAGGAGGCATAGAACTGACAAGAGACCCTACTGTCTCTGAGCATGCATCTCTA
GTCGGTCTTCTCTTAAGCCTGTATAGGCTGAGCAAAATATCAGGACAAAATACCGGCAAC
TATAAGACAAACATTGCAGATAGGATAGAGCAGATTTTCGAGACAGCCCCTTTTGTTAAA
ATTGTGGAGCACCATACTCTAATGACAACTCACAAAATGTGTGCCAACTGGAGTACTATA
CCGAACTTCAGATTCTTGGCTGGAACCTACGACATGTTTTTCTCCCGGATTGAGCATCTA
TATTCAGCCATCAGGGTAGGCACAGTTGTTACTGCTTATGAAGATTGCTCAGGGCTGGTA
TCGTTTACAGGGTTCATCAAGCAGATTAATCTCACCGCAAGAGAAGCAATACTGTATTTC
TTCCACAAGAACTTTGAGGAAGAGATAAGAAGAATGTTCGAGCCAGGGCAAGAGACAGCT
GTTCCTCACTCTTATTTCATCCACTTCCGTTCACTAGGCTTGAGTGGAAAGTCTCCTTAT
TCCTCAAATGCCGTCGGCCATGTGTTCAATCTCATTCACTTTGTTGGATGCTACATGGGT
CAAGTCAGATCCCTTAATGCAACGGTTATTACTGCCTGTGCTCCTCATGAGATGTCTGTT
CTAGGGGGCTATCTTGGGGAGGAATTCTTCGGGAAAGGGACGTTTGAAAGAAGATTCTTT
AGAGATGAAAAAGAACTTCGGGAACATGAGGCGGCTGAACTAACAAAGACTGACGTGGCG
CTGGCAGATGATGGAACAGTCAACTCCGACGACGAGGACTACTTCTCCGGTGAGACCAGA
AGTCCAGAAGCTGTTTATACTCGAATCATGATGAATGGAGGTCGACTGAAGAGATCGCAC
ATACGGAGATATGTCTCAGTCAGTTCCAATCATCAAACCCGTCCAGGCTCATTCGCTGAA
TTCCTAAACAAGACGTATTCGAGTGACCCA---
>BRdg8GO1999
------------------GTGTTTAAAGTCAATAATCAGGTGGTCTCTTTGAAGCCTGAG
ATTATCGTGGATCAATATGAGTACAAGTACCCTGCTATCAAGGATTTGAAAAAGCCCTGT
ATAACCTTGGGGAAAGCCCCCGACTTAAACAAAGCATACAAGTCAGTTTTATCAGGCATG
AACGCCGCCAAACTGGATCCTGATGATGTATGCTCCTACTTGGCAGCAGCAATGCAGTTC
TTTGAGGGGACATGTCCGGAAGACTGGACCAGCTATGGAATCCTGATTGCACGAAAAGGA
GATAAAATCACCCCAGATTCTCTTGTGGAGATCAAGCGTACTGATGTAGAGGGGAATTGG
GCTCTGACAGGAGGCATAGAACTGACAAGAGACCCTACTGTCTCTGAGCATGCATCTCTA
GTCGGTCTTCTCTTAAGCCTGTATAGGCTGAGCAAAATATCAGGACAAAATACCGGCAAC
TATAAGACAAACATTGCAGATAGGATAGAGCAGATTTTCGAGACAGCCCCTTTTGTTAAA
ATTGTGGAGCACCATACTCTAATGACAACTCACAAAATGTGTGCCAACTGGAGTACTATA
CCGAACTTCAGATTCTTGGCTGGAACCTACGACATGTTTTTCTCCCGGATTGAGCATCTA
TATTCAGCCATCAGGGTAGGCACAGTTGTTACTGCTTATGAAGATTGCTCAGGGCTGGTA
TCGTTTACAGGGTTCATCAAGCAGATTAATCTCACCGCAAGAGAAGCAATACTGTATTTC
TTCCACAAGAACTTTGAGGAAGAGATAAGAAGAATGTTCGAGCCAGGGCAAGAGACAGCT
GTTCCTCACTCTTATTTCATCCACTTCCGTTCACTAGGCTTGAGTGGAAAGTCTCCTTAT
TCCTCAAATGCCGTCGGCCATGTGTTCAATCTCATTCACTTTGTTGGATGCTACATGGGT
CAAGTCAGATCCCTTAATGCAACGGTTATTACTGCCTGTGCTCCTCATGAGATGTCTGTT
CTAGGGGGCTATCTTGGGGAGGAATTCTTCGGGAAAGGGACGTTTGAAAGAAGATTCTTT
AGAGATGAAAAAGAACTTCGGGAACATGAGGCGGCTGAACTAACAAAGACTGACGTGGCG
CTGGCAGATGATGGAACAGTCAACTCCGACGACGAGGACTACTTCTCCGGTGAGACCAGA
AGTCCAGAAGCTGTTTATACTCGAATCATGATGAATGGAGGTCGACTGAAGAGATCGCAC
ATACGGAGATATGTCTCAGTCAGTTCCAATCATCAAACCCGTCCAGGCTCATTCGCTGAA
TTCCTAAACAAGACGTATTCGAGTGACCCA---
>BRct9GO1998
------------------GTGTTTAAAGTCAATAATCAGGTGGTCTCTTTGAAGCCTGAG
ATTATCGTGGATCAATATGAGTACAAGTACCCTGCTATCAAGGATTTGAAAAAGCCCTGT
ATAACCTTGGGGAAAGCCCCCGACTTAAACAAAGCATACAAGTCAGTTTTATCAGGCATG
AACGCCGCCAAACTGGATCCTGATGATGTATGCTCCTACTTGGCAGCAGCAATGCAGTTC
TTTGAGGGGACATGTCCGGAAGACTGGACCAGCTATGGAATCCTGATTGCACGAAAAGGA
GATAAAATCACCCCAGATTCTCTTGTGGAGATCAAGCGTACTGATGTAGAGGGGAATTGG
GCTCTGACAGGAGGCATAGAACTGACAAGAGACCCTACTGTCTCTGAGCATGCATCTCTA
GTCGGTCTTCTCTTAAGCCTGTATAGGCTGAGCAAAATATCAGGACAAAATACCGGCAAC
TATAAGACAAACATTGCAGATAGGATAGAGCAGATTTTCGAGACAGCCCCTTTTGTTAAA
ATTGTGGAGCACCATACTCTAATGACAACTCACAAAATGTGTGCCAACTGGAGTACTATA
CCGAACTTCAGATTCTTGGCTGGAACCTACGACATGTTTTTCTCCCGGATTGAGCATCTA
TATTCAGCCATCAGGGTAGGCACAGTTGTTACTGCTTATGAAGATTGCTCAGGGCTGGTA
TCGTTTACAGGGTTCATCAAGCAGATTAATCTCACCGCAAGAGAAGCAATACTGTATTTC
TTCCACAAGAACTTTGAGGAAGAGATAAGAAGAATGTTCGAGCCAGGGCAAGAGACAGCT
GTTCCTCACTCTTATTTCATCCACTTCCGTTCACTAGGCTTGAGTGGAAAGTCTCCTTAT
TCCTCAAATGCCGTCGGCCATGTGTTCAATCTCATTCACTTTGTTGGATGCTACATGGGT
CAAGTCAGATCCCTTAATGCAACGGTTATTACTGCCTGTGCTCCTCATGAGATGTCTGTT
CTAGGGGGCTATCTTGGGGAGGAATTCTTCGGGAAAGGGACGTTTGAAAGAAGATTCTTT
AGAGATGAAAAAGAACTTCGGGAACATGAGGCGGCTGAACTAACAAAGACTGACGTGGCG
CTGGCAGATGATGGAACAGTCAACTCCGACGACGAGGACTACTTCTCCGGTGAGACCAGA
AGTCCAGAAGCTGTTTATACTCGAATCATGATGAATGGAGGTCGACTGAAGAGATCGCAC
ATACGGAGATATGTCTCAGTCAGTTCCAATCATCAAACCCGTCCAGGCTCATTCGCTGAA
TTCCTAAACAAGACGTATTCGAGTGACCCA---
>BRdg10MG1987
------------------GTGTTTAAAGTCAATAATCAGGTGGTCTCTTTGAAGCCTGAG
ATTATCGTGGATCAATATGAGTACAAGTACCCTGCTATCAAGGATTTGAAAAAGCCCTGT
ATAACCTTGGGGAAAGCCCCCGACTTAAACAAAGCATACAAGTCAGTTTTATCAGGCATG
AACGCCGCCAAACTGGATCCTGATGATGTATGCTCCTACTTGGCAGCAGCAATGCAGTTC
TTTGAGGGGACATGTCCGGAAGACTGGACCAGCTATGGAATCCTGATTGCGCGAAAAGGA
GATAAAATCACCCCAGATTCTCTTGTGGAGATCAAGCGTACTGATGTAGAGGGGAATTGG
GCTCTGACAGGAGGCATAGAACTGACAAGAGACCCTACTGTCTCTGAGCACGCGTCTCTA
GTCGGTCTTCTCTTAAGCCTGTATAGGCTGAGCAAAATATCAGGACAAAATACCGGCAAC
TATAAGACGAACATTGCAGATAGGATAGAGCAGATTTTCGAGACAGCCCCTTTTGTTAAA
ATTGTGGAGCACCATACTCTAATGACAACTCACAAAATGTGTGCCAACTGGAGCACTATA
CCGAACTTCAGATTCTTGGCTGGAACCTACGACATGTTTTTCTCCCGGATTGAGCATCTA
TATTCAGCAATCAGGGTAGGCACAGTTGTTACTGCTTATGAAGATTGCTCAGGGCTGGTA
TCGTTTACAGGGTTCATCAAGCAGATAAATCTCACCGCAAGAGAAGCAATACTATATTTC
TTCCACAAGAACTTTGAGGAAGAGATAAGAAGAATGTTCGAGCCAGGGCAGGAGACAGCT
GTTCCTCACTCTTATTTCATCCACTTCCGTTCACTAGGCTTGAGTGGAAAGTCTCCTTAT
TCCTCAAATGCCGTCGGTCATGTGTTCAATCTCATTCACTTTGTTGGATGCTACATGGGT
CAAGTCAGATCCCTTAATGCAACGGTTATTACTGCCTGTGCTCCTCACGAGATGTCTGTT
CTAGGGGGCTATCTTGGGGAGGAATTCTTCGGGAAAGGGACGTTTGAAAGAAGATTCTTT
AGAGATGAAAAAGAACTTCGGGAATATGAGGCGGCTGAACTAACAAAGACTGACGTGGCG
CTGGCAGATGATGGAACAGTCAACTCCGACGACGAGGACTACTTCTCCGGTGAGACCAGA
AGTCCAGAAGCTGTTTATACTCGAATCATGATGAATGGAGGTCGACTGAAGAGATCGCAC
ATACGGAGATATGTCTCAGTCAGTTCCAATCATCAAACCCGTCCAGGCTCATTCGCTGAG
TTCCTAAACAAGACGTATTCGAGTGACCCATAA
>BRdg11MG1987
------------------GTGTTTAAAGTCAATAATCAGGTGGTCTCTTTGAAGCCTGAG
ATTATCGTGGATCAATATGAGTACAAGTACCCTGCTATCAAGGATTTGAAAAAGCCCTGT
ATAACCTTGGGGAAAGCCCCCGACTTAAACAAAGCATACAAGTCAGTTTTATCAGGCATG
AACGCCGCCAAACTGGATCCTGATGATGTATGCTCCTACTTGGCAGCAGCAATGCAGTTC
TTTGAGGGGACATGTCCGGAAGACTGGACCAGCTATGGAATCCTGATTGCGCGAAAAGGA
GATAAAATCACCCCAGATTCTCTTGTGGAGATCAAGCGTACTGATGTAGAGGGGAATTGG
GCTCTGACAGGAGGCATAGAACTGACAAGAGACCCTACTGTCTCTGAGCACGCGTCTCTA
GTCGGTCTTCTCTTAAGCCTGTATAGGCTGAGCAAAATATCAGGACAAAATACCGGCAAC
TATAAGACGAACATTGCAGATAGGATAGAGCAGATTTTCGAGACAGCCCCTTTTGTTAAA
ATTGTGGAGCACCATACTCTAATGACAACTCACAAAATGTGTGCCAACTGGAGCACTATA
CCGAACTTCAGATTCTTGGCTGGAACCTACGACATGTTTTTCTCCCGGATTGAGCATCTA
TATTCAGCAATCAGGGTAGGCACAGTTGTTACTGCTTATGAAGATTGCTCAGGGCTGGTA
TCGTTTACAGGGTTCATCAAGCAGATAAATCTCACCGCAAGAGAAGCAATACTATATTTC
TTCCACAAGAACTTTGAGGAAGAGATAAGAAGAATGTTCGAGCCAGGGCAGGAGACAGCT
GTTCCTCACTCTTATTTCATCCACTTCCGTTCACTAGGCTTGAGTGGAAAGTCTCCTTAT
TCCTCAAATGCCGTCGGTCATGTGTTCAATCTCATTCACTTTGTTGGATGCTACATGGGT
CAAGTCAGATCCCTTAATGCAACGGTTATTACTGCCTGTGCTCCTCACGAGATGTCTGTT
CTAGGGGGCTATCTTGGGGAGGAATTCTTCGGGAAAGGGACGTTTGAAAGAAGATTCTTT
AGAGATGAAAAAGAACTTCGGGAATATGAGGCGGCTGAACTAACAAAGACTGACGTGGCG
CTGGCAGATGATGGAACAGTCAACTCCGACGACGAGGACTACTTCTCCGGTGAGACCAGA
AGTCCAGAAGCTGTTTATACTCGAATCATGATGAATGGAGGTCGACTGAAGAGATCGCAC
ATACGGAGATATGTCTCAGTCAGTTCCAATCATCAAACCCGTCCAGGCTCATTCGCTGAG
TTCCTAAACAAGACGTATTCGAGTGACCCA---
>BRdg12SP1989
------------------GTGTTTAAAGTCAATAATCAGGTGGTCTCTTTGAAGCCTGAG
ATTATCGTGGATCAATATGAGTACAAGTACCCTGCTATCAAGGATTTGAAAAAGCCCTGT
ATAACCTTGGGGAAAGCCCCCGACTTAAACAAAGCATACAAGTCAGTTTTATCAGGCATG
AACGCCGCCAAACTGGATCCTGATGATGTATGCTCCTACTTGGCAGCAGCAATGCAGTTC
TTTGAGGGGACATGTCCGGAAGACTGGACCAGCTATGGAATCCTGATTGCGCGAAAAGGA
GATAAAATCACCCCAGATTCTCTTGTGGAGATCAAGCGTACTGATGTAGAGGGGAATTGG
GCTCTGACAGGAGGCATAGAACTGACAAGAGACCCTACTGTCTCTGAGCATGCGTCTCTA
GTCGGTCTTCTCTTAAGCCTGTATAGGCTGAGCAAAATATCAGGACAAAATACCGGCAAC
TATAAGACGAACATTGCAGATAGGATAGAGCAGATTTTCGAGACAGCCCCTTTTGTTAAA
ATTGTGGAGCACCATACTCTAATGACAACTCACAAAATGTGTGCCAACTGGAGCACTATA
CCGAACTTCAGATTCTTGGCTGGAACCTACGACATGTTTTTCTCCCGGATTGAGCATCTA
TATTCAGCAATCAGGGTAGGCACAGTTGTTACTGCTTATGAAGATTGCTCAGGGCTGGTA
TCGTTTACAGGGTTCATCAAGCAGATAAATCTCACCGCAAGAGAAGCAATACTATATTTC
TTCCACAAGAACTTTGAGGAAGAGATAAGAAGAATGTTCGAGCCAGGGCAGGAGACAGCT
GTTCCTCACTCTTATTTCATCCACTTCCGTTCACTAGGCTTGAGTGGAAAGTCTCCTTAT
TCCTCAAATGCCGTCGGTCATGTGTTCAATCTCATTCACTTTGTTGGATGCTACATGGGT
CAAGTCAGATCCCTTAATGCAACGGTTATTACTGCCTGTGCTCCTCACGAGATGTCTGTT
CTAGGGGGCTATCTTGGGGAGGAATTCTTCGGGAAAGGGACGTTTGAAAGAAGATTCTTT
AGAGATGAAAAAGAACTTCGGGAATATGAGGCGGCTGAACTAACAAAGACTGACGTGGCG
CTGGCAGATGATGGAACAGTCAACTCCGACGACGAGGACTACTTCTCCGGTGAGACCAGA
AGTCCAGAAGCTGTTTATACTCGAATCATGATGAATGGAGGTCGACTGAAGAGATCGCAC
ATACGGAGATATGTCTCAGTCAGTTCCAATCATCAAACCCGTCCAGGCTCATTCGCTGAG
TTCCTAAACAAGACGTATTCGAGTGACCCATAA
>BRdg13SP1989
------------------GTGTTTAAAGTCAATAATCAGGTGGTCTCTTTGAAGCCTGAG
ATTATCGTGGATCAATATGAGTACAAGTACCCTGCTATCAAGGATTTGAAAAAGCCCTGT
ATAACCTTGGGGAAAGCCCCCGACTTAAACAAAGCATACAAGTCAGTTTTATCAGGCATG
AACGCCGCCAAACTGGATCCTGATGATGTATGCTCCTACTTGGCAGCAGCAATGCAGTTC
TTTGAGGGGACATGTCCGGAAGACTGGACCAGCTATGGAATCCTGATTGCGCGAAAAGGA
GATAAAATCACCCCAGATTCTCTTGTGGAGATCAAGCGTACTGATGTAGAGGGGAATTGG
GCTCTGACAGGAGGCATAGAACTGACAAGAGACCCTACTGTCTCTGAGCATGCGTCTCTA
GTCGGTCTTCTCTTAAGCCTGTATAGGCTGAGCAAAATATCAGGACAAAATACCGGCAAC
TATAAGACGAACATTGCAGATAGGATAGAGCAGATTTTCGAGACAGCCCCTTTTGTTAAA
ATTGTGGAGCACCATACTCTAATGACAACTCACAAAATGTGTGCCAACTGGAGCACTATA
CCGAACTTCAGATTCTTGGCTGGAACCTACGACATGTTTTTCTCCCGGATTGAGCATCTA
TACTCAGCAATCAGGGTAGGCACAGTTGTTACTGCTTATGAAGATTGCTCAGGGCTGGTA
TCGTTTACAGGGTTCATCAAGCAGATAAATCTCACCGCAAGAGAAGCAATACTATATTTC
TTCCACAAGAACTTTGAGGAAGAGATAAGAAGAATGTTTGAGCCAGGGCAGGAGACAGCT
GTTCCTCACTCTTATTTCATCCACTTCCGTTCACTAGGCTTGAGTGGAAAGTCTCCTTAT
TCCTCAAATGCCGTCGGTCATGTGTTCAATCTCATTCACTTTGTTGGATGCTACATGGGT
CAAGTCAGATCCCTTAATGCAACGGTTATTACTGCCTGTGCTCCTCACGAGATGTCTGTT
CTAGGGGGCTATCTTGGGGAGGAATTCTTCGGGAAAGGGACGTTTGAAAGAAGATTCTTT
AGAGATGAAAAAGAACTTCGGGAATATGAGGCGGCTGAACTAACAAAGACTGACGTGGCG
CTGGCAGATGATGGAACAGTCAACTCCGACGACGAGGACTACTTCTCCGGTGAGACCAGA
AGTCCAGAAGCTGTTTATACTCGAATCATGATGAATGGAGGTCGACTGAAGAGATCGCAC
ATACGGAGATATGTCTCAGTCAGTTCCAATCATCAAACCCGTCCAGGCTCATTCGCTGAG
TTCCTAAACAAGACGTATTCGAGTGACCCA---
>BRct14SP1989
------------------GTGTTTAAAGTCAATAATCAGGTGGTCTCTTTGAAGCCTGAG
ATTATCGTGGATCAATATGAGTACAAGTACCCTGCTATCAAGGATTTGAAAAAGCCCTGT
ATAACCTTGGGGAAAGCCCCCGACTTAAACAAAGCATACAAGTCAGTTTTATCAGGCATG
AACGCCGCCAAACTGGATCCTGATGATGTATGCTCCTACTTGGCAGCAGCAATGCAGTTC
TTTGAGGGGACATGTCCGGAAGACTGGACCAGCTATGGAATCCTGATTGCGCGAAAAGGA
GATAAAATCACCCCAGATTCTCTTGTGGAGATCAAGCGTACTGATGTAGAGGGGAATTGG
GCTCTGACAGGAGGCATAGAACTGACAAGAGACCCTACTGTCTCTGAGCATGCGTCTCTA
GTCGGTCTTCTCTTAAGCCTGTATAGACTGAGCAAAATATCAGGACAAAATACCGGCAAC
TATAAGACGAACATTGCAGATAGGATAGAGCAGATTTTCGAGACAGCCCCTTTTGTTAAA
ATTGTGGAGCACCATACTCTAATGACAACTCACAAAATGTGTGCCAACTGGAGCACTATA
CCGAACTTCAGATTCTTGGCTGGAACCTACGACATGTTTTTCTCCCGGATTGAGCATCTA
TACTCAGCAATCAGGGTAGGCACAGTTGTTACTGCTTATGAAGATTGCTCAGGGCTGGTA
TCGTTTACAGGGTTCATCAAGCAGATAAATCTCACCGCAAGAGAAGCAATACTATATTTC
TTCCACAAGAACTTTGAGGAAGAGATAAGAAGAATGTTTGAGCCAGGGCAGGAGACAGCT
GTTCCTCACTCTTATTTCATCCACTTCCGTTCACTAGGCTTGAGTGGAAAGTCTCCTTAT
TCCTCAAATGCCGTCGGTCATGTGTTCAATCTCATTCACTTTGTTGGATGCTACATGGGT
CAAGTCAGATCCCTTAATGCAACGGTTATTACTGCCTGTGCTCCTCACGAGATGTCTGTT
CTAGGGGGCTATCTTGGGGAGGAATTCTTCGGGAAAGGGACGTTTGAAAGAAGATTCTTT
AGAGATGAAAAAGAACTTCGGGAATATGAGGCGGCTGAACTAACAAAGACTGACGTGGCG
CTGGCAGATGATGGAACAGTCAACTCCGACGACGAGGACTACTTCTCCGGTGAGACCAGA
AGTCCAGAAGCTGTTTATACTCGAATCATGATGAATGGAGGTCGACTGAAGAGATCGCAC
ATACGGAGATATGTCTCAGTCAGTTCCAATCATCAAACCCGTCCAGGCTCATTCGCTGAG
TTCCTAAACAAGACGTATTCGAGTGACCCA---
>BRdg15GO1999
------------------GTGTTTAAAGTCAATAATCAGGTGGTCTCTTTGAAGCCCGAG
ATTATCGTGGATCAATATGAGTACAAGTACCCTGCTATCAAGGATTTGAAAAAGCCCTGT
ATAACCTTGGGGAAAGCCCCCGACTTAAACAAAGCATACAAGTCAGTTTTATCAGGCATG
AACGCCGCCAAACTGGATCCTGATGATGTATGCTCCTACTTGGCAGCAGCAATGCAGTTC
TTTGAGGGGACATGTCCGGAAGACTGGACCAGCTATGGAATCCTGATTGCACGAAAAGGA
GATAAAATCACCCCAGATTCTCTTGTGGAGATCAAGCGTACTGATGTAGAGGGGAATTGG
GCTCTGACAGGAGGCATAGAACTGACAAGAGACCCTACTGTCTCTGAGCATGCGTCTCTA
GTCGGTCTTCTCTTAAGCCTGTATAGGCTGAGCAAAATATCAGGACAAAATACCGGCAAC
TATAAGACAAACATTGCAGATAGGATAGAGCAGATTTTCGAGACAGCCCCTTTTGTTAAA
ATTGTGGAGCACCATACTCTAATGACAACTCACAAAATGTGTGCCAACTGGAGTACTATA
CCGAACTTCAGATTCTTGGCTGGAACCTACGACATGTTTTTCTCCCGGATTGAGCATCTA
TATTCAGCCATCAGGGTAGGCACAGTTGTTACTGCTTATGAAGATTGCTCAGGGCTGGTA
TCGTTTACAGGGTTCATCAAGCAGATTAACCTCACCGCAAGAGAAGCAATACTATATTTC
TTCCACAAGAACTTTGAGGAAGAGATAAGAAGAATGTTCGAGCCAGGGCAAGAGACAGCT
GTTCCTCACTCTTATTTCATCCACTTCCGTTCACTAGGCTTGAGTGGAAAGTCTCCTTAT
TCCTCAAATGCCGTCGGCCATGTGTTCAATCTCATTCACTTTGTTGGATGCTACATGGGT
CAAGTCAGATCCCTTAATGCAACGGTTATTACTGCCTGTGCTCCTCATGAGATGTCTGTT
CTAGGGGGCTATCTTGGGGAGGAATTCTTCGGGAAAGGGACGTTTGAAAGAAGATTCTTT
AGAGATGAAAAAGAACTTCGGGAACATGAGGCGGCTGAACTAACAAAGACTGACGTGGCG
CTGGCAGATGATGGAACAGTCAACTCCGACGACGAGGACTACTTCTCCGGTGAAACCAGA
AGTCCAGAAGCTGTTTATACTCGAATCATGATGAATGGAGGTCGACTGAAGAGATCACAC
ATACGGAGATATGTCTCAGTCAGTTCCAATCATCAAACCCGTCCAGGCTCATTCGCTGAA
TTCCTAAACAAGACGTATTCGAGTGACCCATAA
>BRdg19GO1999
------------------GTGTTTAAAGTCAATAATCAGGTGGTCTCTTTGAAGCCCGAG
ATTATCGTGGATCAATATGAGTACAAGTACCCTGCTATCAAGGATTTGAAAAAGCCCTGT
ATAACCTTGGGGAAAGCCCCCGACTTAAACAAAGCATACAAGTCAGTTTTATCAGGCATG
AACGCCGCCAAACTGGATCCTGATGATGTATGCTCCTACTTGGCAGCAGCAATGCAGTTC
TTTGAGGGGACATGTCCGGAAGACTGGACCAGCTATGGAATCCTGATTGCACGAAAAGGA
GATAAAATCACCCCAGATTCTCTTGTGGAGATCAAGCGTACTGATGTAGAGGGGAATTGG
GCTCTGACAGGAGGCATAGAACTGACAAGAGACCCTACTGTCTCTGAGCATGCATCTCTA
GTCGGTCTTCTCTTAAGCCTGTATAGGCTGAGCAAAATATCAGGACAAAATACCGGCAAC
TATAAGACAAACATTGCAGATAGGATAGAGCAGATTTTCGAGACAGCCCCTTTTGTTAAA
ATTGTGGAGCACCATACTCTAATGACAACTCACAAAATGTGTGCCAACTGGAGTACTATA
CCGAACTTCAGATTCTTGGCTGGAACCTACGACATGTTTTTCTCCCGGATTGAGCATCTA
TATTCAGCCATCAGGGTAGGCACAGTTGTTACTGCTTATGAAGATTGCTCAGGGCTGGTA
TCGTTTACAGGGTTCATCAAGCAGATTAATCTCACCGCAAGAGAAGCAATACTGTATTTC
TTCCACAAGAACTTTGAGGAAGAGATAAGAAGAATGTTCGAGCCAGGGCAAGAGACAGCT
GTTCCTCACTCTTATTTCATCCACTTCCGTTCACTAGGCTTGAGTGGAAAGTCTCCTTAT
TCCTCAAATGCCGTCGGCCATGTGTTCAATCTCATTCACTTTGTTGGATGCTACATGGGT
CAAGTCAGATCCCTTAATGCAACGGTTATTACTGCCTGTGCTCCTCATGAGATGTCTGTT
CTAGGGGGCTATCTTGGGGAGGAATTCTTCGGGAAAGGGACGTTTGAAAGAAGATTCTTT
AGAGATGAAAAAGAACTTCGGGAACATGAGGCGGCTGAACTAACAAAGACTGACGTGGCG
CTGGCAGATGATGGAACAGTCAACTCCGACGACGAGGACTACTTCTCCGGTGAGACCAGA
AGTCCAGAAGCTGTTTATACTCGAATCATGATGAATGGAGGTCGACTGAAGAGATCGCAC
ATACGGAGATATGTCTCAGTCAGTTCCAATCATCAAACCCGTCCAGGCTCATTCGCTGAA
TTCCTAAACAAGACGTATTCGAGTGACCCA---
>BRct20GO1999
------------------GTGTTTAAAGTCAATAATCAGGTGGTCTCTTTGAAGCCCGAG
ATTATCGTGGATCAATATGAGTACAAGTACCCTGCTATCAAGGATTTGAAAAAGCCCTGT
ATAACCTTGGGGAAAGCCCCCGACTTAAACAAAGCATACAAGTCAGTTTTATCAGGCATG
AACGCCGCCAAACTGGATCCTGATGATGTATGCTCCTACTTGGCAGCAGCAATGCAGTTC
TTTGAGGGGACATGTCCGGAAGACTGGACCAGCTATGGAATCCTGATTGCACGAAAAGGA
GATAAAATCACCCCAGATTCTCTTGTGGAGATCAAGCGTACTGATGTAGAGGGGAATTGG
GCTCTGACAGGAGGCATAGAACTGACAAGAGACCCTACTGTCTCTGAGCATGCATCTCTA
GTCGGTCTTCTCTTAAGCCTGTATAGGCTGAGCAAAATATCAGGACAAAATACCGGCAAC
TATAAGACAAACATTGCAGATAGGATAGAGCAGATTTTCGAGACAGCCCCTTTTGTTAAA
ATTGTGGAGCACCATACTCTAATGACAACTCACAAAATGTGTGCCAACTGGAGTACTATA
CCGAACTTCAGATTCTTGGCTGGAACCTACGACATGTTTTTCTCCCGGATTGAGCATCTA
TATTCAGCCATCAGGGTAGGCACAGTTGTTACTGCTTATGAAGATTGCTCAGGGCTGGTA
TCGTTTACAGGGTTCATCAAGCAGATTAATCTCACCGCAAGAGAAGCAATACTGTATTTC
TTCCACAAGAACTTTGAGGAAGAGATAAGAAGAATGTTCGAGCCAGGGCAAGAGACAGCT
GTTCCTCACTCTTATTTCATCCACTTCCGTTCACTAGGCTTGAGTGGAAAGTCTCCTTAT
TCCTCAAATGCCGTCGGCCATGTGTTCAATCTCATTCACTTTGTTGGATGCTACATGGGT
CAAGTCAGATCCCTTAATGCAACGGTTATTACTGCCTGTGCTCCTCATGAGATGTCTGTT
CTAGGGGGCTATCTTGGGGAGGAATTCTTCGGGAAAGGGACGTTTGAAAGAAGATTCTTT
AGAGATGAAAAAGAACTTCGGGAACATGAGGCGGCTGAACTAACAAAGACTGACGTGGCG
CTGGCAGATGATGGAACAGTCAACTCCGACGACGAGGACTACTTCTCCGGTGAGACCAGA
AGTCCAGAAGCTGTTTATACTCGAATCATGATGAATGGAGGTCGACTGAAGAGATCGCAC
ATACGGAGATATGTCTCAGTCAGTTCCAATCATCAAACCCGTCCAGGCTCATTCGCTGAA
TTCCTAAACAAGACGTATTCGAGTGACCCA---
>BRct21GO1999
------------------GTGTTTAAAGTCAATAATCAGGTGGTCTCTTTGAAGCCCGAG
ATTATCGTGGATCAATATGAGTACAAGTACCCTGCTATCAAGGATTTGAAAAAGCCCTGT
ATAACCTTGGGGAAAGCCCCCGACTTAAACAAAGCATACAAGTCAGTTTTATCAGGCATG
AACGCCGCCAAACTGGATCCTGATGATGTATGCTCCTACTTGGCAGCAGCAATGCAGTTC
TTTGAGGGGACATGTCCGGAAGACTGGACCAGCTATGGAATCCTGATTGCACGAAAAGGA
GATAAAATCACCCCAGATTCTCTTGTGGAGATCAAGCGTACTGATGTAGAGGGGAATTGG
GCTCTGACAGGAGGCATAGAACTGACAAGAGACCCTACTGTCTCTGAGCATGCGTCTCTA
GTCGGTCTTCTCTTAAGCCTGTATAGGCTGAGCAAAATATCAGGACAAAATACCGGCAAC
TATAAGACAAACATTGCAGATAGGATAGAGCAGATTTTCGAGACAGCCCCTTTTGTTAAA
ATTGTGGAGCACCATACTCTAATGACAACTCACAAAATGTGTGCCAACTGGAGTACTATA
CCGAACTTCAGATTCTTGGCTGGAACCTACGACATGTTTTTCTCCCGGATTGAGCATCTA
TATTCAGCCATCAGGGTAGGCACAGTTGTTACTGCTTATGAAGATTGCTCAGGGCTGGTA
TCGTTTACAGGGTTCATCAAGCAGATTAATCTCACCGCAAGAGAAGCAATACTATATTTC
TTCCACAAGAACTTTGAGGAAGAGATAAGAAGAATGTTCGAGCCAGGGCAAGAGACAGCT
GTTCCTCACTCTTATTTCATCCACTTCCGTTCACTAGGCTTGAGTGGAAAGTCTCCTTAT
TCCTCAAATGCCGTCGGCCATGTGTTCAATCTCATTCACTTTGTTGGATGCTACATGGGT
CAAGTCAGATCCCTTAATGCAACGGTTATTACTGCCTGTGCTCCTCATGAGATGTCTGTT
CTAGGGGGCTATCTTGGGGAGGAATTCTTCGGGAAAGGGACGTTTGAAAGAAGATTCTTT
AGAGATGAAAAAGAACTTCGGGAACATGAGGCGGCTGAACTAACAAAGACTGACGTGGCG
CTGGCAGATGATGGAACAGTCAACTCCGACGACGAGGACTACTTCTCCGGTGAAACCAGA
AGTCCAGAAGCTGTTTATACTCGAATCATGATGAATGGAGGTCGACTGAAGAGATCACAC
ATACGGAGATATGTCTCAGTCAGTTCCAATCATCAAACCCGTCCAGGCTCATTCGCTGAA
TTCCTAAACAAGACGTATTCGAGTGACCCA---
>BRct22GO1998
------------------GTGTTTAAAGTCAATAATCAGGTGGTCTCTTTGAAGCCCGAG
ATTATCGTGGATCAATATGAGTACAAGTACCCTGCTATCAAGGATTTGAAAAAGCCCTGT
ATAACCTTGGGGAAAGCCCCCGACTTAAACAAAGCATACAAGTCAGTTTTATCAGGCATG
AACGCCGCCAAACTGGATCCTGATGATGTATGCTCCTACTTGGCAGCAGCAATGCAGTTC
TTTGAGGGGACATGTCCGGAAGACTGGACCAGCTATGGAATCCTGATTGCACGAAAAGGA
GATAAAATCACCCCAGATTCTCTTGTGGAGATCAAGCGTACTGATGTAGAGGGGAATTGG
GCTCTGACAGGAGGCATAGAACTGACAAGAGACCCTACTGTCTCTGAGCATGCGTCTCTA
GTCGGTCTTCTCTTAAGCCTGTATAGGCTGAGCAAAATATCAGGACAAAATACCGGCAAC
TATAAGACAAACATTGCAGATAGGATAGAGCAGATTTTCGAGACAGCCCCTTTTGTTAAA
ATTGTGGAGCACCATACTCTAATGACAACTCACAAAATGTGTGCCAACTGGAGTACTATA
CCGAACTTCAGATTCTTGGCTGGAACCTACGACATGTTTTTCTCCCGGATTGAGCATCTA
TATTCAGCCATCAGGGTAGGCACAGTTGTTACTGCTTATGAAGATTGCTCAGGGCTGGTA
TCGTTTACAGGGTTCATCAAGCAGATTAATCTCACCGCAAGAGAAGCAATACTATATTTC
TTCCACAAGAACTTTGAGGAAGAGATAAGAAGAATGTTCGAGCCAGGGCAAGAGACAGCT
GTTCCTCACTCTTATTTCATCCACTTCCGTTCACTAGGCTTGAGTGGAAAGTCTCCTTAT
TCCTCAAATGCCGTCGGCCATGTGTTCAATCTCATTCACTTTGTTGGATGCTACATGGGT
CAAGTCAGATCCCTTAATGCAACGGTTATTACTGCCTGTGCCCCTCATGAGATGTCTGTT
CTAGGGGGCTATCTTGGGGAGGAATTCTTCGGGAAAGGGACGTTTGAAAGAAGATTCTTT
AGAGATGAAAAAGAACTTCGGGAACATGAGGCGGCTGAACTAACAAAGACTGACGTGGCG
CTGGCAGATGATGGAACAGTCAACTCCGACGACGAGGACTACTTCTCCGGTGAGACCAGA
AGTCCAGAAGCTGTTTATACTCGAATCATGATGAATGGAGGTCGACTGAAGAGATCGCAC
ATACGGAGATATGTCTCAGTCAGTTCCAATCATCAAACCCGTCCAGGCTCATTTGCTGAA
TTCCTAAACAAGACGTATTCGAGTGACCCA---
>BRdg24GO1999
------------------GTGTTTAAAGTCAATAATCAGGTGGTCTCTTTGAAGCCCGAG
ATTATCGTGGATCAATATGAGTACAAGTACCCTGCTATCAAGGATTTGAAAAAGCCCTGT
ATAACCTTGGGGAAAGCCCCCGACTTAAACAAAGCATACAAGTCAGTTTTATCAGGCATG
AACGCCGCCAAACTGGATCCTGATGATGTATGCTCCTACTTGGCAGCAGCAATGCAGTTC
TTTGAGGGGACATGTCCGGAAGACTGGACCAGCTATGGAATCCTGATTGCACGAAAAGGA
GATAAAATCACCCCAGATTCTCTTGTGGAGATCAAGCGTACTGATGTAGAGGGGAATTGG
GCTCTGACAGGAGGCATAGAACTGACAAGAGACCCTACTGTCTCTGAGCATGCGTCTCTA
GTCGGTCTTCTCTTAAGCCTGTATAGGCTGAGCAAAATATCAGGACAAAATACCGGCAAC
TATAAGACAAACATTGCAGATAGGATAGAGCAGATTTTCGAGACAGCCCCTTTTGTTAAA
ATTGTGGAGCACCATACTCTAATGACAACTCACAAAATGTGTGCCAACTGGAGTACTATA
CCGAACTTCAGATTCTTGGCTGGAACCTACGACATGTTTTTCTCCCGGATTGAGCATCTA
TATTCAGCCATCAGGGTAGGCACAGTTGTTACTGCTTATGAAGATTGCTCAGGGCTGGTA
TCGTTTACAGGGTTCATCAAGCAGATTAATCTCACCGCAAGAGAAGCAATACTATATTTC
TTCCACAAGAACTTTGAGGAAGAGATAAGAAGAATGTTCGAGCCAGGGCAAGAGACAGCT
GTTCCTCACTCTTATTTCATCCACTTCCGTTCACTAGGCTTGAGTGGAAAGTCTCCTTAT
TCCTCAAATGCCGTCGGCCATGTGTTCAATCTCATTCACTTTGTTGGATGCTACATGGGT
CAAGTCAGATCCCTTAATGCAACGGTTATTACTGCCTGTGCTCCTCATGAGATGTCTGTT
CTAGGGGGCTATCTTGGGGAGGAATTCTTCGGGAAAGGGACGTTTGAAAGAAGATTCTTT
AGAGATGAAAAAGAACTTCGGGAACATGAGGCGGCTGAACTAACAAAGACTGACGTGGCG
CTGGCAGATGATGGAACAGTCAACTCCGACGACGAGGACTACTTCTCCGGTGAGACCAGA
AGTCCAGAAGCTGTTTATACTCGAATCATGATGAATGGAGGTCGACTGAAGAGATCGCAC
ATACGGAGATATGTCTCAGTCAGTTCCAATCATCAAACCCGTCCAGGCTCATTTGCTGAA
TTCCTAAACAAGACGTATTCGAGTGACCCA---
>BRct25GO1999
------------------GTGTTTAAAGTCAATAATCAGGTGGTCTCTTTGAAGCCCGAG
ATTATCGTGGATCAATATGAGTACAAGTACCCTGCTATCAAGGATTTGAAAAAGCCCTGT
ATAACCTTGGGGAAAGCCCCCGACTTAAACAAAGCATACAAGTCAGTTTTATCAGGCATG
AACGCCGCCAAACTGGATCCTGATGATGTATGCTCCTACTTGGCAGCAGCAATGCAGTTC
TTTGAGGGGACATGTCCGGAAGACTGGACCAGCTATGGAATCCTGATTGCACGAAAAGGA
GATAAAATCACCCCAGATTCTCTTGTGGAGATCAAGCGTACTGATGTAGAGGGGAATTGG
GCTCTGACAGGAGGCATAGAACTGACAAGAGACCCTACTGTCTCTGAGCATGCGTCTCTA
GTCGGTCTTCTCTTAAGCCTGTATAGGCTGAGCAAAATATCAGGACAAAATACCGGCAAC
TATAAGACAAACATTGCAGATAGGATAGAGCAGATTTTCGAGACAGCCCCTTTTGTTAAA
ATTGTGGAGCACCATACTCTAATGACAACTCACAAAATGTGTGCCAACTGGAGTACTATA
CCGAACTTCAGATTCTTGGCTGGAACCTACGACATGTTTTTCTCCCGGATTGAGCATCTA
TATTCAGCCATCAGGGTAGGCACAGTTGTTACTGCTTATGAAGATTGCTCAGGGCTGGTA
TCGTTTACAGGGTTCATCAAGCAGATTAATCTCACCGCAAGAGAAGCAATACTATATTTC
TTCCACAAGAACTTTGAGGAAGAGATAAGAAGAATGTTCGAGCCAGGGCAAGAGACAGCT
GTTCCTCACTCTTATTTCATCCACTTCCGTTCACTAGGCTTGAGTGGAAAGTCTCCTTAT
TCCTCAAATGCCGTCGGCCATGTGTTCAATCTCATTCACTTTGTTGGATGCTACATGGGT
CAAGTCAGATCCCTTAATGCAACGGTTATTACTGCCTGTGCTCCTCATGAGATGTCTGTT
CTAGGGGGCTATCTTGGGGAGGAATTCTTCGGGAAAGGGACGTTTGAAAGAAGATTCTTT
AGAGATGAAAAAGAACTTCGGGAACATGAGGCGGCTGAACTAACAAAGACTGACGTGGCG
CTGGCAGATGATGGAACAGTCAACTCCGACGACGAGGACTACTTCTCCGGTGAGACCAGA
AGTCCAGAAGCTGTTTATACTCGAATCATGATGAATGGAGGTCGACTGAAGAGATCGCAC
ATACGGAGATATGTCTCAGTCAGTTCCAATCATCAAACCCGTCCAGGCTCATTTGCTGAA
TTCCTAAACAAGACGTATTCGAGTGACCCA---
>BRct26GO1999
------------------GTGTTTAAAGTCAATAATCAGGTGGTCTCTTTGAAGCCCGAG
ATTATCGTGGATCAATATGAGTACAAGTACCCTGCTATCAAGGATTTGAAAAAGCCCTGT
ATAACCTTGGGGAAAGCCCCCGACTTAAACAAAGCATACAAGTCAGTTTTATCAGGCATG
AACGCCGCCAAACTGGATCCTGATGATGTATGCTCCTACTTGGCAGCAGCAATGCAGTTC
TTTGAGGGGACATGTCCGGAAGACTGGACCAGCTATGGAATCCTGATTGCACGAAAAGGA
GATAAAATCACCCCAGATTCTCTTGTGGAGATCAAGCGTACTGATGTAGAGGGGAATTGG
GCTCTGACAGGAGGCATAGAACTGACAAGAGACCCTACTGTCTCTGAGCATGCGTCTCTA
GTCGGTCTTCTCTTAAGCCTGTATAGGCTGAGCAAAATATCAGGACAAAATACCGGCAAC
TATAAGACAAACATTGCAGATAGGATAGAGCAGATTTTCGAGACAGCCCCTTTTGTTAAA
ATTGTGGAGCACCATACTCTAATGACAACTCACAAAATGTGTGCCAACTGGAGTACTATA
CCGAACTTCAGATTCTTGGCTGGAACCTACGACATGTTTTTCTCCCGGATTGAGCATCTA
TATTCAGCCATCAGGGTAGGCACAGTTGTTACTGCTTATGAAGATTGCTCAGGGCTGGTA
TCGTTTACAGGGTTCATCAAGCAGATTAATCTCACCGCAAGAGAAGCAATACTATATTTC
TTCCACAAGAACTTTGAGGAAGAGATAAGAAGAATGTTTGAGCCAGGGCAAGAGACAGCT
GTTCCTCACTCTTATTTCATCCACTTCCGTTCACTAGGCTTGAGTGGAAAGTCTCCTTAT
TCCTCAAATGCCGTCGGCCATGTGTTCAATCTCATTCACTTTGTTGGATGCTACATGGGT
CAAGTCAGATCCCTTAATGCAACGGTTATTACTGCCTGTGCTCCTCATGAGATGTCTGTT
CTAGGGGGCTATCTTGGGGAGGAATTCTTCGGGAAAGGGACGTTTGAAAGAAGATTCTTT
AGAGATGAAAAAGAACTTCGGGAACATGAGGCGGCTGAACTAACAAAGACTGACGTGGCG
CTGGCAGATGATGGAACAGTCAACTCCGACGACGAGGACTACTTCTCCGGTGAGACCAGA
AGTCCAGAAGCTGTTTATACTCGAATCATGATGAATGGAGGTCGACTGAAGAGATCGCAC
ATACGGAGATACGTCTCAGTCAGTTCCAATCATCAAACCCGTCCAGGCTCATTCGCTGAA
TTCCTAAACAAGACGTATTCGAGTGACCCA---
>BRct27GO1999
------------------GTGTTTAAAGTCAATAATCAGGTGGTCTCTTTGAAGCCCGAG
ATTATCGTGGATCAATATGAGTACAAGTACCCTGCTATCAAGGATTTGAAAAAGCCCTGT
ATAACCTTGGGGAAAGCCCCCGACTTAAACAAAGCATACAAGTCAGTTTTATCAGGCATG
AACGCCGCCAAACTGGATCCTGATGATGTATGCTCCTACTTGGCAGCAGCAATGCAGTTC
TTTGAGGGGACATGTCCGGAAGACTGGACCAGCTATGGAATCCTGATTGCACGAAAAGGA
GATAAAATCACCCCAGATTCTCTTGTGGAGATCAAGCGTACTGATGTAGAGGGGAATTGG
GCTCTGACAGGAGGCATAGAACTGACAAGAGACCCTACTGTCTCTGAGCATGCATCTCTA
GTCGGTCTTCTCTTAAGCCTGTATAGGCTGAGCAAAATATCAGGACAAAATACCGGCAAC
TATAAGACAAACATTGCAGATAGGATAGAGCAGATTTTCGAGACAGCCCCTTTTGTTAAA
ATTGTGGAGCACCATACTCTAATGACAACTCACAAAATGTGTGCCAACTGGAGTACTATA
CCGAACTTCAGATTCTTGGCTGGAACCTACGACATGTTTTTCTCCCGGATTGAGCATCTA
TATTCAGCCATCAGGGTAGGCACAGTTGTTACTGCTTATGAAGATTGCTCAGGGCTGGTA
TCGTTTACAGGGTTCATCAAGCAGATTAATCTCACCGCAAGAGAAGCAATACTGTATTTC
TTCCACAAGAACTTTGAGGAAGAGATAAGAAGAATGTTCGAGCCAGGGCAAGAGACAGCT
GTTCCTCACTCTTATTTCATCCACTTCCGTTCACTAGGCTTGAGTGGAAAGTCTCCTTAT
TCCTCAAATGCCGTCGGCCATGTGTTCAATCTCATTCACTTTGTTGGATGCTACATGGGT
CAAGTCAGATCCCTTAATGCAACGGTTATTACTGCCTGTGCTCCTCATGAGATGTCTGTT
CTAGGGGGCTATCTTGGGGAGGAATTCTTCGGGAAAGGGACGTTTGAAAGAAGATTCTTT
AGAGATGAAAAAGAACTTCGGGAACATGAGGCGGCTGAACTAACAAAGACTGACGTGGCG
CTGGCAGATGATGGAACAGTCAACTCCGACGACGAGGACTACTTCTCCGGTGAGACCAGA
AGTCCAGAAGCTGTTTATACTCGAATCATGATGAATGGAGGTCGACTGAAGAGATCGCAC
ATACGGAGATATGTCTCAGTCAGTTCCAATCATCAAACCCGTCCAGGCTCATTCGCTGAA
TTCCTAAACAAGACGTATTCGAGTGACCCA---
>BRdg29GO1999
------------------GTGTTTAAAGTCAATAATCAGGTGGTCTCTTTGAAGCCCGAG
ATTATCGTGGATCAATATGAGTACAAGTACCCTGCTATCAAGGATTTGAAAAAGCCCTGT
ATAACCTTGGGGAAAGCCCCCGACTTAAACAAAGCATACAAGTCAGTTTTATCAGGCATG
AACGCCGCCAAACTGGATCCTGATGATGTATGCTCCTACTTGGCAGCAGCAATGCAGTTC
TTTGAGGGGACATGTCCGGAAGACTGGACCAGCTATGGAATCCTGATTGCACGAAAAGGA
GATAAAATCACCCCAGATTCTCTTGTGGAGATCAAGCGTACTGATGTAGAGGGGAATTGG
GCTCTGACAGGAGGCATAGAACTGACAAGAGACCCTACTGTCTCTGAGCATGCGTCTCTA
GTCGGTCTTCTCTTAAGCCTGTATAGGCTGAGCAAAATATCAGGACAAAATACCGGCAAC
TATAAGACAAACATTGCAGATAGGATAGAGCAGATTTTCGAGACAGCCCCTTTTGTTAAA
ATTGTGGAGCACCATACTCTAATGACAACTCACAAAATGTGTGCCAACTGGAGTACTATA
CCGAACTTCAGATTCTTGGCTGGAACCTACGACATGTTTTTCTCCCGGATTGAGCATCTA
TATTCAGCCATCAGGGTAGGCACAGTTGTTACTGCTTATGAAGATTGCTCAGGGCTGGTA
TCGTTTACAGGGTTCATCAAGCAGATTAATCTCACCGCAAGAGAAGCAATACTATATTTC
TTCCACAAGAACTTTGAGGAAGAGATAAGAAGAATGTTCGAGCCAGGGCAAGAGACAGCT
GTTCCTCACTCTTATTTCATCCACTTCCGTTCACTAGGCTTGAGTGGAAAGTCTCCTTAT
TCCTCAAATGCCGTCGGCCATGTGTTCAATCTCATTCACTTTGTTGGATGCTACATGGGT
CAAGTCAGATCCCTTAATGCAACGGTTATTACTGCCTGTGCTCCTCATGAGATGTCTGTT
CTAGGGGGCTATCTTGGGGAGGAATTCTTCGGGAAAGGGACGTTTGAAAGAAGATTCTTT
AGAGATGAAAAAGAACTTCGGGAACATGAGGCGGCTGAACTAACAAAGACTGACGTGGCG
CTGGCAGATGATGGAACAGTCAACTCCGACGACGAGGACTACTTCTCCGGTGAGACCAGA
AGTCCAGAAGCTGTTTATACTCGAATCATGATGAATGGAGGTCGACTGAAGAGATCGCAC
ATACGGAGATATGTCTCAGTCAGTTCCAATCATCAAACCCGTCCAGGCTCATTTGCTGAA
TTCCTAAACAAGACGTATTCGAGTGACCCA---
>BRdg77SP1992
------------------GTGTTTAAAGTCAATAATCAGGTGGTCTCTTTGAAGCCTGAG
ATTATCGTGGATCAATATGAGTACAAGTACCCTGCTATCAAGGATTTGAAAAAGCCCTGT
ATAACCTTGGGGAAAGCCCCCGACTTAAACAAAGCATACAAGTCGGTTTTATCAGGCATG
AACGCCGCCAAACTGGATCCTGATGATGTATGTTCCTACTTGGCAGCAGCAATGCAGTTC
TTTGAGGGGACATGTCCGGAAGACTGGACCAGCTATGGAATCCTGATTGCACGAAAAGGA
GATAAGATCACCCCAGATTCTCTTGTGGAGATCAAGCGTACTGATGTAGAGGGGAATTGG
GCTCTGACAGGAGGCATAGAACTGACAAGAGACCCTACTGTCTCTGAGCATGCGTCTCTA
GTCGGTCTTCTCTTAAGCCTGTATAGGCTGAGCAAAATATCAGGACAAAATACAGGCAAC
TATAAGACAAACATTGCAGATAGGATAGAGCAGATTTTCGAGACAGCCCCTTTTGTTAAA
ATTGTGGAGCACCATACTCTAATGACAACTCACAAAATGTGTGCCAACTGGAGCACTATA
CCGAACTTCAGATTTTTGGCTGGAACCTACGACATGTTTTTCTCCCGGATTGAGCATCTA
TATTCAGCAATCAGGGTAGGCACAGTTGTTACTGCTTATGAAGATTGCTCAGGGCTGGTA
TCGTTTACAGGTTTCATCAAGCAAATTAATCTCACCGCAAGAGAAGCAATACTATATTTC
TTCCACAAGAACTTTGAGGAAGAGATAAGAAGAATGTTCGAGCCAGGGCAGGAGACAGCT
GTTCCTCACTCTTATTTCATCCACTTCCGTTCACTAGGCTTGAGTGGAAAGTCTCCTTAT
TCATCAAATGCCGTCGGTCATGTGTTCAATCTCATTCACTTTGTTGGATGCTACATGGGT
CAAGTCAGATCCCTTAATGCAACGGTTATTACTGCCTGTGCTCCTCATGAGATGTCTGTT
CTAGGGGGCTATCTTGGGGAGGAATTCTTCGGGAAAGGGACGTTTGAAAGAAGATTCTTT
AGAGATGAAAAAGAACTTCGAGAATATGAGGCGGCTGAACTAACAAAGACTGACGTGGCG
CTGGCAGATGATGGAACAGTCAACTCCGACGACGAGGACTACTTCTCCGGTGAGACCAGA
AGTCCAGAAGCTGTTTATACTCGAATCATGATGAATGGAGGTCGACTGAAGAGATCGCAC
ATACGGAGATATGTCTCAGTCAGTTCCAATCATCAAACCCGTCCAGGCTCATTCGCTGAG
TTCCTAAACAAGACGTATTCGAGTGACCCG---
>BRdg96GO2001
------------------GTGTTTAAAGTCAATAATCAGGTGGTCTCTTTGAAGCCCGAG
ATTATCGTGGATCAATATGAGTACAAGTACCCTGCTATCAAGGATTTGAAAAAGCCCTGT
ATAACCTTGGGGAAAGCCCCCGACTTAAACAAAGCATACAAGTCAGTTTTATCAGGCATG
AACGCCGCCAAACTGGATCCTGATGATGTATGCTCCTACTTGGCAGCAGCAATGCAGTTC
TTTGAGGGGACATGTCCGGAAGACTGGACCAGCTATGGAATCCTGATTGCACGAAAAGGA
GATAAAATCACCCCAGATTCTCTTGTGGAGATCAAGCGTACTGATGTAGAGGGGAATTGG
GCTCTGACAGGAGGCATAGAACTGACAAGAGACCCTACTGTCTCTGAGCATGCGTCTCTA
GTCGGTCTTCTCTTAAGCCTGTATAGGCTGAGCAAAATATCAGGACAAAATACCGGCAAC
TATAAGACAAACATTGCAGATAGGATAGAGCAGATTTTCGAGACAGCCCCTTTTGTTAAA
ATTGTGGAGCACCATACTCTAATGACAACTCACAAAATGTGTGCCAACTGGAGTACTATA
CCGAACTTCAGATTCTTGGCTGGAACCTACGACATGTTTTTCTCCCGGATTGAGCATCTA
TATTCAGCCATCAGGGTAGGCACAGTTGTTACTGCTTATGAAGATTGCTCAGGGCTGGTA
TCGTTTACAGGGTTCATCAAGCAGATTAATCTCACCGCAAGAGAAGCAATACTATATTTC
TTCCACAAGAACTTTGAGGAAGAGATAAGAAGAATGTTCGAGCCAGGGCAAGAGACAGCT
GTTCCTCACTCTTATTTCATCCACTTCCGTTCACTAGGCTTGAGTGGAAAGTCTCCTTAT
TCCTCAAATGCCGTCGGCCATGTGTTCAATCTCATTCACTTTGTTGGATGCTACATGGGT
CAAGTCAGATCCCTTAATGCAACGGTTATTACTGCCTGTGCTCCTCATGAGATGTCTGTT
CTAGGGGGCTATCTTGGGGAGGAATTCTTCGGGAAAGGGACGTTTGAAAGAAGATTCTTT
AGAGATGAAAAAGAACTTCGGGAACATGAGGCGGCTGAACTAACAAAGACTGACGTGGCG
CTGGCAGATGATGGAACAGTCAACTCCGACGACGAGGACTACTTCTCCGGTGAGACCAGA
AGTCCAGAAGCTGTTTATACTCGAATCATGATGAATGGAGGTCGACTGAAGAGATCGCAC
ATACGGAGATATGTCTCAGTCAGTTCCAATCATCAAACCCGTCCAGGCTCATTTGCTGAA
TTCCTAAACAAGACGTATTCGAGTGACCCA---
>BRdg97GO2001
------------------GTGTTTAAAGTCAATAATCAGGTGGTCTCTTTGAAGCCCGAG
ATTATCGTGGATCAATATGAGTACAAGTACCCTGCTATCAAGGATTTGAAAAAGCCCTGT
ATAACCTTGGGGAAAGCCCCCGACTTAAACAAAGCATACAAGTCAGTTTTATCAGGCATG
AACGCCGCCAAACTGGATCCTGATGATGTATGCTCCTACTTGGCAGCAGCAATGCAGTTC
TTTGAGGGGACATGTCCGGAAGACTGGACCAGCTATGGAATCCTGATTGCACGAAAAGGA
GATAAAATCACCCCAGATTCTCTTGTGGAGATCAAGCGTACTGATGTAGAGGGGAATTGG
GCTCTGACAGGAGGCATAGAACTGACAAGAGACCCTACTGTCTCTGAGCATGCGTCTCTA
GTCGGTCTTCTCTTAAGCCTGTATAGGCTGAGCAAAATATCAGGACAAAATACCGGCAAC
TATAAGACAAACATTGCAGATAGGATAGAGCAGATTTTCGAGACAGCCCCTTTTGTTAAA
ATTGTGGAGCACCATACTCTAATGACAACTCACAAAATGTGTGCCAACTGGAGTACTATA
CCGAACTTCAGATTCTTGGCTGGAACCTACGACATGTTTTTCTCCCGGATTGAGCATCTA
TATTCAGCCATCAGGGTAGGCACAGTTGTTACTGCTTATGAAGATTGCTCAGGGCTGGTA
TCGTTTACAGGGTTCATCAAGCAGATTAATCTCACCGCAAGAGAAGCAATACTATATTTC
TTCCACAAGAACTTTGAGGAAGAGATAAGAAGAATGTTCGAGCCAGGGCAAGAGACAGCT
GTTCCTCACTCTTATTTCATCCACTTCCGTTCACTAGGCTTGAGTGGAAAGTCTCCTTAT
TCCTCAAATGCCGTCGGCCATGTGTTCAATCTCATTCACTTTGTTGGATGCTACATGGGT
CAAGTCAGATCCCTTAATGCAACGGTTATTACTGCCTGTGCTCCTCATGAGATGTCTGTT
CTAGGGGGCTATCTTGGGGAGGAATTCTTCGGGAAAGGGACGTTTGAAAGAAGATTCTTT
AGAGATGAAAAAGAACTTCGGGAACATGAGGCGGCTGAACTAACAAAGACTGACGTGGCG
CTGGCAGATGATGGAACAGTCAACTCCGACGACGAGGACTACTTCTCCGGTGAGACCAGA
AGTCCAGAAGCTGTTTATACTCGAATCATGATGAATGGAGGTCGACTGAAGAGATCGCAC
ATACGGAGATATGTCTCAGTCAGTTCCAATCATCAAACCCGTCCAGGCTCATTTGCTGAA
TTCCTAAACAAGACGTATTCGAGTGACCCA---
>BRdg98GO2001
------------------GTGTTTAAAGTCAATAATCAGGTGGTCTCTTTGAAGCCCGAG
ATTATCGTGGATCAATATGAGTACAAGTACCCTGCTATCAAGGATTTGAAAAAGCCCTGT
ATAACCTTGGGGAAAGCCCCCGACTTAAACAAAGCATACAAGTCAGTTTTATCAGGCATG
AACGCCGCCAAACTGGATCCTGATGATGTATGCTCCTACTTGGCAGCAGCAATGCAGTTC
TTTGAGGGGACATGTCCGGAAGACTGGACCAGCTATGGAATCCTGATTGCACGAAAAGGA
GATAAAATCACCCCAGATTCTCTTGTGGAGATCAAGCGTACTGATGTAGAGGGGAATTGG
GCTCTGACAGGAGGCATAGAACTGACAAGAGACCCTACTGTCTCTGAGCATGCGTCTCTA
GTCGGTCTTCTCTTAAGCCTGTATAGGCTGAGCAAAATATCAGGACAAAATACCGGCAAC
TATAAGACAAACATTGCAGATAGGATAGAGCAGATTTTCGAGACAGCCCCTTTTGTTAAA
ATTGTGGAGCACCATACTCTAATGACAACTCACAAAATGTGTGCCAACTGGAGTACTATA
CCGAACTTCAGATTCTTGGCTGGAACCTACGACATGTTTTTCTCCCGGATTGAGCATCTA
TATTCAGCCATCAGGGTAGGCACAGTTGTTACTGCTTATGAAGATTGCTCAGGGCTGGTA
TCGTTTACAGGGTTCATCAAGCAGATTAATCTCACCGCAAGAGAAGCAATACTATATTTC
TTCCACAAGAACTTTGAGGAAGAGATAAGAAGAATGTTCGAGCCAGGGCAAGAGACAGCT
GTTCCTCACTCTTATTTCATCCACTTCCGTTCACTAGGCTTGAGTGGAAAGTCTCCTTAT
TCCTCAAATGCCGTCGGCCATGTGTTCAATCTCATTCACTTTGTTGGATGCTACATGGGT
CAAGTCAGATCCCTTAATGCAACGGTTATTACTGCCTGTGCTCCTCATGAGATGTCTGTT
CTAGGGGGCTATCTTGGGGAGGAATTCTTCGGGAAAGGGACGTTTGAAAGAAGATTCTTT
AGAGATGAAAAAGAACTTCGGGAACATGAGGCGGCTGAACTAACAAAGACTGACGTGGCG
CTGGCAGATGATGGAACAGTCAACTCCGACGACGAGGACTACTTCTCCGGTGAGACCAGA
AGTCCAGAAGCTGTTTATACTCGAATCATGATGAATGGAGGTCGACTGAAGAGATCGCAC
ATACGGAGATATGTCTCAGTCAGTTCCAATCATCAAACCCGTCCAGGCTCATTTGCTGAA
TTCCTAAACAAGACGTATTCGAGTGACCCA---
>BRdg101GO2001
------------------GTGTTTAAAGTCAATAATCAGGTGGTCTCTTTGAAGCCCGAG
ATTATCGTGGATCAATATGAGTACAAGTACCCTGCTATCAAGGATTTGAAAAAGCCCTGT
ATAACCTTGGGGAAAGCCCCCGACTTAAACAAAGCATACAAGTCAGTTTTATCAGGCATG
AACGCCGCCAAACTGGATCCTGATGATGTATGCTCCTACTTGGCAGCAGCAATGCAGTTC
TTTGAGGGGACATGTCCGGAAGACTGGACCAGCTATGGAATCCTGATTGCACGAAAAGGA
GATAAAATCACCCCAGATTCTCTTGTGGAGATCAAGCGTACTGATGTAGAGGGGAATTGG
GCTCTGACAGGAGGCATAGAACTGACAAGAGACCCTACTGTCTCTGAGCATGCGTCTCTA
GTCGGTCTTCTCTTAAGCCTGTATAGGCTGAGCAAAATATCAGGACAAAATACCGGCAAC
TATAAGACAAACATTGCAGATAGGATAGAGCAGATTTTCGAGACAGCCCCTTTTGTTAAA
ATTGTGGAGCACCATACTCTAATGACAACTCACAAAATGTGTGCCAACTGGAGTACTATA
CCGAACTTCAGATTCTTGGCTGGAACCTACGACATGTTTTTCTCCCGGATTGAGCATCTA
TATTCAGCCATCAGGGTAGGCACAGTTGTTACTGCTTATGAAGATTGCTCAGGGCTGGTA
TCGTTTACAGGGTTCATCAAGCAGATTAATCTCACCGCAAGAGAAGCAATACTATATTTC
TTCCACAAGAACTTTGAGGAAGAGATAAGAAGAATGTTTGAGCCAGGGCAAGAGACAGCT
GTTCCTCACTCTTATTTCATCCACTTCCGTTCACTAGGCTTGAGTGGAAAGTCTCCTTAT
TCCTCAAATGCCGTCGGCCATGTGTTCAATCTCATTCACTTTGTTGGATGCTACATGGGT
CAAGTCAGATCCCTTAATGCAACGGTTATTACTGCCTGTGCTCCTCATGAGATGTCTGTT
CTAGGGGGCTATCTTGGGGAGGAATTCTTCGGGAAAGGGACGTTTGAAAGAAGATTCTTT
AGAGATGAAAAAGAACTTCGGGAACATGAGGCGGCTGAACTAACAAAGACTGACGTGGCG
CTGGCAGATGATGGAACAGTCAACTCCGACGACGAGGACTACTTCTCCGGTGAAACCAGA
AGTCCAGAAGCTGTTTATACTCGAATCATGATGAATGGAGGTCGACTGAAGAGATCACAC
ATACGGAGATATGTCTCAGTCAGTTCCAATCATCAAACCCGTCCAGGCTCATTCGCTGAA
TTCCTAAACAAGACGTATTCGAGTGACCCA---
>BRdg102GO2001
------------------GTGTTTAAAGTCAATAATCAGGTGGTCTCTTTGAAGCCCGAG
ATTATCGTGGATCAATATGAGTACAAGTACCCTGCTATCAAGGATTTGAAAAAGCCCTGT
ATAACCTTGGGGAAAGCCCCCGACTTAAACAAAGCATACAAGTCAGTTTTATCAGGCATG
AACGCCGCCAAACTGGATCCTGATGATGTATGCTCCTACTTGGCAGCAGCAATGCAGTTC
TTTGAGGGGACATGTCCGGAAGACTGGACCAGCTATGGAATCCTGATTGCACGAAAAGGA
GATAAAATCACCCCAGATTCTCTTGTGGAGATCAAGCGTACTGATGTAGAGGGGAATTGG
GCTCTGACAGGAGGCATAGAACTGACAAGAGACCCTACTGTCTCTGAGCATGCGTCTCTA
GTCGGTCTTCTCTTAAGCCTGTATAGGCTGAGCAAAATATCAGGACAAAATACCGGCAAC
TATAAGACAAACATTGCAGATAGGATAGAGCAGATTTTCGAGACAGCCCCTTTTGTTAAA
ATTGTGGAGCACCATACTCTAATGACAACTCACAAAATGTGTGCCAACTGGAGTACTATA
CCGAACTTCAGATTCTTGGCTGGAACCTACGACATGTTTTTCTCCCGGATTGAGCATCTA
TATTCAGCCATCAGGGTAGGCACAGTTGTTACTGCTTATGAAGATTGCTCAGGGCTGGTA
TCGTTTACAGGGTTCATCAAGCAGATTAATCTCACCGCAAGAGAAGCAATACTATATTTC
TTCCACAAGAACTTTGAGGAAGAGATAAGAAGAATGTTCGAGCCAGGGCAAGAGACAGCT
GTTCCTCACTCTTATTTCATCCACTTCCGTTCACTAGGCTTGAGTGGAAAGTCTCCTTAT
TCCTCAAATGCCGTCGGCCATGTGTTCAATCTCATTCACTTTGTTGGATGCTACATGGGT
CAAGTCAGATCCCTTAATGCAACGGTTATTACTGCCTGTGCTCCTCATGAGATGTCTGTT
CTAGGGGGCTATCTTGGGGAGGAATTCTTCGGGAAAGGGACGTTTGAAAGAAGATTCTTT
AGAGATGAAAAAGAACTTCGGGAACATGAGGCGGCTGAACTAACAAAGACTGACGTGGCG
CTGGCAGATGATGGAACAGTCAACTCCGACGACGAGGACTACTTCTCCGGTGAGACCAGA
AGTCCAGAAGCTGTTTATACTCGAATCATGATGAATGGAGGTCGACTGAAGAGATCGCAC
ATACGGAGATATGTCTCAGTCAGTTCCAATCATCAAACCCGTCCAGGCTCATTTGCTGAA
TTCCTAAACAAGACGTATTCGAGTGACCCA---
>BRct112GO1999
------------------GTGTTTAAAGTCAATAATCAGGTGGTCTCTTTGAAGCCCGAG
ATTATCGTGGATCAATATGAGTACAAGTACCCTGCTATCAAGGATTTGAAAAAGCCCTGT
ATAACCTTGGGGAAAGCCCCCGACTTAAACAAAGCATACAAGTCAGTTTTATCAGGCATG
AACGCCGCCAAACTGGATCCTGATGATGTATGCTCCTACTTGGCAGCAGCAATGCAGTTC
TTTGAGGGGACATGTCCGGAAGACTGGACCAGCTATGGAATCCTGATTGCACGAAAAGGA
GATAAAATCACCCCAGATTCTCTTGTGGAGATCAAGCGTACTGATGTAGAGGGGAATTGG
GCTCTGACAGGAGGCATAGAACTGACAAGAGACCCTACTGTCTCTGAGCATGCATCTCTA
GTCGGTCTTCTCTTAAGCCTGTATAGGCTGAGCAAAATATCAGGACAAAATACCGGCAAC
TATAAGACAAACATTGCAGATAGGATAGAGCAGATTTTCGAGACAGCCCCTTTTGTTAAA
ATTGTGGAGCACCATACTCTAATGACAACTCACAAAATGTGTGCCAACTGGAGTACTATA
CCGAACTTCAGATTCTTGGCTGGAACCTACGACATGTTTTTCTCCCGGATTGAGCATCTA
TATTCAGCCATCAGGGTAGGCACAGTTGTTACTGCTTATGAAGATTGCTCAGGGCTGGTA
TCGTTTACAGGGTTCATCAAGCAGATTAATCTCACCGCAAGAGAAGCAATACTGTATTTC
TTCCACAAGAACTTTGAGGAAGAGATAAGAAGAATGTTCGAGCCAGGGCAAGAGACAGCT
GTTCCTCACTCTTATTTCATCCACTTCCGTTCACTAGGCTTGAGTGGAAAGTCTCCTTAT
TCCTCAAATGCCGTCGGCCATGTGTTCAATCTCATTCACTTTGTTGGATGCTACATGGGT
CAAGTCAGATCCCTTAATGCAACGGTTATTACTGCCTGTGCTCCTCATGAGATGTCTGTT
CTAGGGGGCTATCTTGGGGAGGAATTCTTCGGGAAAGGGACGTTTGAAAGAAGATTCTTT
AGAGATGAAAAAGAACTTCGGGAACATGAGGCGGCTGAACTAACAAAGACTGACGTGGCG
CTGGCAGATGATGGAACAGTCAACTCCGACGACGAGGACTACTTCTCCGGTGAGACCAGA
AGTCCAGAAGCTGTTTATACTCGAATCATGATGAATGGAGGTCGACTGAAGAGATCGCAC
ATACGGAGATATGTCTCAGTCAGTTCCAATCATCAAACCCGTCCAGGCTCATTCGCTGAA
TTCCTAAACAAGACGTATTCGAGTGACCCA---
>BRct116GO1999
------------------GTGTTTAAAGTCAATAATCAGGTGGTCTCTTTGAAGCCCGAG
ATTATCGTGGATCAATATGAGTACAAGTACCCTGCTATCAAGGATTTGAAAAAGCCCTGT
ATAACCTTGGGGAAAGCCCCCGACTTAAACAAAGCATACAAGTCAGTTTTATCAGGCATG
AACGCCGCCAAACTGGATCCTGATGATGTATGCTCCTACTTGGCAGCAGCAATGCAGTTC
TTTGAGGGGACATGTCCGGAAGACTGGACCAGCTATGGAATCCTGATTGCACGAAAAGGA
GATAAAATCACCCCAGATTCTCTTGTGGAGATCAAGCGTACTGATGTAGAGGGGAATTGG
GCTCTGACAGGAGGCATAGAACTGACAAGAGACCCTACTGTCTCTGAGCATGCGTCTCTA
GTCGGTCTTCTCTTAAGCCTGTATAGGCTGAGCAAAATATCAGGACAAAATACCGGCAAC
TATAAGACAAACATTGCAGATAGGATAGAGCAGATTTTCGAGACAGCCCCTTTTGTTAAA
ATTGTGGAGCACCATACTCTAATGACAACTCACAAAATGTGTGCCAACTGGAGTACTATA
CCGAACTTCAGATTCTTGGCTGGAACCTACGACATGTTTTTCTCCCGGATTGAGCATCTA
TATTCAGCCATCAGGGTAGGCACAGTTGTTACTGCTTATGAAGATTGCTCAGGGCTGGTA
TCGTTTACAGGGTTCATCAAGCAGATTAATCTCACCGCAAGAGAAGCAATACTATATTTC
TTCCACAAGAACTTTGAGGAAGAGATAAGAAGAATGTTCGAGCCAGGGCAAGAGACAGCT
GTTCCTCACTCTTATTTCATCCACTTCCGTTCACTAGGCTTGAGTGGAAAGTCTCCTTAT
TCCTCAAATGCCGTCGGCCATGTGTTCAATCTCATTCACTTTGTTGGATGCTACATGGGT
CAAGTCAGATCCCTTAATGCAACGGTTATTACTGCCTGTGCTCCTCATGAGATGTCTGTT
CTAGGGGGCTATCTTGGGGAGGAATTCTTCGGGAAAGGGACGTTTGAAAGAAGATTCTTT
AGAGATGAAAAAGAACTTCGGGAACATGAGGCGGCTGAACTAACAAAGACTGACGTGGCG
CTGGCAGATGATGGAACAGTCAACTCCGACGACGAGGACTACTTCTCCGGTGAGACCAGA
AGTCCAGAAGCTGTTTATACTCGAATCATGATGAATGGAGGTCGACTGAAGAGATCGCAC
ATACGGAGATATGTCTCAGTCAGTTCCAATCATCAAACCCGTCCAGGCTCATTTGCTGAA
TTCCTAAACAAGACGTATTCGAGTGACCCA---
>BRdg121GO2000
------------------GTGTTTAAAGTCAATAATCAGGTGGTCTCTTTGAAGCCCGAG
ATTATCGTGGATCAATATGAGTACAAGTACCCTGCTATCAAGGATTTGAAAAAGCCCTGT
ATAACCTTGGGGAAAGCCCCCGACTTAAACAAAGCATACAAGTCAGTTTTATCAGGCATG
AACGCCGCCAAACTGGATCCTGATGATGTATGCTCCTACTTGGCAGCAGCAATGCAGTTC
TTTGAGGGGACATGTCCGGAAGACTGGACCAGCTATGGAATCCTGATTGCACGAAAAGGA
GATAAAATCACCCCAGATTCTCTTGTGGAGATCAAGCGTACTGATGTAGAGGGGAATTGG
GCTCTGACAGGAGGCATAGAACTGACAAGAGACCCTACTGTCTCTGAGCATGCGTCTCTA
GTCGGTCTTCTCTTAAGCCTGTATAGGCTGAGCAAAATATCAGGACAAAATACCGGCAAC
TATAAGACAAACATTGCAGATAGGATAGAGCAGATTTTCGAGACAGCCCCTTTTGTTAAA
ATTGTGGAGCACCATACTCTAATGACAACTCACAAAATGTGTGCCAACTGGAGTACTATA
CCGAACTTCAGATTCTTGGCTGGAACCTACGACATGTTTTTCTCCCGGATTGAGCATCTA
TATTCAGCCATCAGGGTAGGCACAGTTGTTACTGCTTATGAAGATTGCTCAGGGCTGGTA
TCGTTTACAGGGTTCATCAAGCAGATTAATCTCACCGCAAGAGAAGCAATACTATATTTC
TTCCACAAGAACTTTGAGGAAGAGATAAGAAGAATGTTCGAGCCAGGGCAAGAGACAGCT
GTTCCTCACTCTTATTTCATCCACTTCCGTTCACTAGGCTTGAGTGGAAAGTCTCCTTAT
TCCTCAAATGCCGTCGGCCATGTGTTCAATCTCATTCACTTTGTTGGATGCTACATGGGT
CAAGTCAGATCCCTTAATGCAACGGTTATTACTGCCTGTGCTCCTCATGAGATGTCTGTT
CTAGGGGGCTATCTTGGGGAGGAATTCTTCGGGAAAGGGACGTTTGAAAGAAGATTCTTT
AGAGATGAAAAAGAACTTCGGGAACATGAGGCGGCTGAACTAACAAAGACTGACGTGGCG
CTGGCAGATGATGGAACAGTCAACTCCGACGACGAGGACTACTTCTCCGGTGAAACCAGA
AGTCCAGAAGCTGTTTATACTCGAATCATGATGAATGGAGGTCGACTGAAGAGATCACAC
ATACGGAGATATGTCTCAGTCAGTTCCAATCATCAAACCCGTCCAGGCTCATTCGCTGAA
TTCCTAAACAAGACGTATTCGAGTGACCCA---
>BRdg125GO2000
------------------GTGTTTAAAGTCAATAATCAGGTGGTCTCTTTGAAGCCCGAG
ATTATCGTGGATCAATATGAGTACAAGTACCCTGCTATCAAGGATTTGAAAAAGCCCTGT
ATAACCTTGGGGAAAGCCCCCGACTTAAACAAAGCATACAAGTCAGTTTTATCAGGCATG
AACGCCGCCAAACTGGATCCTGATGATGTATGCTCCTACTTGGCAGCAGCAATGCAGTTC
TTTGAGGGGACATGTCCGGAAGACTGGACCAGCTATGGAATCCTGATTGCACGAAAAGGA
GATAAAATCACCCCAGATTCTCTTGTGGAGATCAAGCGTACTGATGTAGAGGGGAATTGG
GCTCTGACAGGAGGCATAGAACTGACAAGAGACCCTACTGTCTCTGAGCATGCATCTCTA
GTCGGTCTTCTCTTAAGCCTGTATAGGCTGAGCAAAATATCAGGACAAAATACCGGCAAC
TATAAGACAAACATTGCAGATAGGATAGAGCAGATTTTCGAGACAGCCCCTTTTGTTAAA
ATTGTGGAGCACCATACTCTAATGACAACTCACAAAATGTGTGCCAACTGGAGTACTATA
CCGAACTTCAGATTCTTGGCTGGAACCTACGACATGTTTTTCTCCCGGATTGAGCATCTA
TATTCAGCCATCAGGGTAGGCACAGTTGTTACTGCTTATGAAGATTGCTCAGGGCTGGTA
TCGTTTACAGGGTTCATCAAGCAGATTAATCTCACCGCAAGAGAAGCAATACTGTATTTC
TTCCACAAGAACTTTGAGGAAGAGATAAGAAGAATGTTCGAGCCAGGGCAAGAGACAGCT
GTTCCTCACTCTTATTTCATCCACTTCCGTTCACTAGGCTTGAGTGGAAAGTCTCCTTAT
TCCTCAAATGCCGTCGGCCATGTGTTCAATCTCATTCACTTTGTTGGATGCTACATGGGT
CAAGTCAGATCCCTTAATGCAACGGTTATTACTGCCTGTGCTCCTCATGAGATGTCTGTT
CTAGGGGGCTATCTTGGGGAGGAATTCTTCGGGAAAGGGACGTTTGAAAGAAGATTCTTT
AGAGATGAAAAAGAACTTCGGGAACATGAGGCGGCTGAACTAACAAAGACTGACGTGGCG
CTGGCAGATGATGGAACAGTCAACTCCGACGACGAGGACTACTTCTCCGGTGAGACCAGA
AGTCCAGAAGCTGTTTATACTCGAATCATGATGAATGGAGGTCGACTGAAGAGATCGCAC
ATACGGAGATATGTCTCAGTCAGTTCCAATCATCAAACCCGTCCAGGCTCATTCGCTGAA
TTCCTAAACAAGACGTATTCGAGTGACCCA---
>BRdg126GO2000
------------------GTGTTTAAAGTCAATAATCAGGTGGTCTCTTTGAAGCCCGAG
ATTATCGTGGATCAATATGAGTACAAGTACCCTGCTATCAAGGATTTGAAAAAGCCCTGT
ATAACCTTGGGGAAAGCCCCCGACTTAAACAAAGCATACAAGTCAGTTTTATCAGGCATG
AACGCCGCCAAACTGGATCCTGATGATGTATGCTCCTACTTGGCAGCAGCAATGCAGTTC
TTTGAGGGGACATGTCCGGAAGACTGGACCAGCTATGGAATCCTGATTGCACGAAAAGGA
GATAAAATCACCCCAGATTCTCTTGTGGAGATCAAGCGTACTGATGTAGAGGGGAATTGG
GCTCTGACAGGAGGCATAGAACTGACAAGAGACCCTACTGTCTCTGAGCATGCGTCTCTA
GTCGGTCTTCTCTTAAGCCTGTATAGGCTGAGCAAAATATCAGGACAAAATACCGGCAAC
TATAAGACAAACATTGCAGATAGGATAGAGCAGATTTTCGAGACAGCCCCTTTTGTTAAA
ATTGTGGAGCACCATACTCTAATGACAACTCACAAAATGTGTGCCAACTGGAGTACTATA
CCGAACTTCAGATTCTTGGCTGGAACCTACGACATGTTTTTCTCCCGGATTGAGCATCTA
TATTCAGCCATCAGGGTAGGCACAGTTGTTACTGCTTATGAAGATTGCTCAGGGCTGGTA
TCGTTTACAGGGTTCATCAAGCAGATTAATCTCACCGCAAGAGAAGCAATACTATATTTC
TTCCACAAGAACTTTGAGGAAGAGATAAGAAGAATGTTCGAGCCAGGGCAAGAGACAGCT
GTTCCTCACTCTTATTTCATCCACTTCCGTTCACTAGGCTTGAGTGGAAAGTCTCCTTAT
TCCTCAAATGCCGTCGGCCATGTGTTCAATCTCATTCACTTTGTTGGATGCTACATGGGT
CAAGTCAGATCCCTTAATGCAACGGTTATTACTGCCTGTGCTCCTCATGAGATGTCTGTT
CTAGGGGGCTATCTTGGGGAGGAATTCTTCGGGAAAGGGACGTTTGAAAGAAGATTCTTT
AGAGATGAAAAAGAACTTCGGGAACATGAGGCGGCTGAACTAACAAAGACTGACGTGGCG
CTGGCAGATGATGGAACAGTCAACTCCGACGACGAGGACTACTTCTCCGGTGAAACCAGA
AGTCCAGAAGCTGTTTATACTCGAATCATGATGAATGGAGGTCGACTGAAGAGATCACAC
ATACGGAGATATGTCTCAGTCAGTTCCAATCATCAAACCCGTCCAGGCTCATTCGCTGAA
TTCCTAAACAAGACGTATTCGAGTGACCCA---
>BRdg127GO2000
------------------GTGTTTAAAGTCAATAATCAGGTGGTCTCTTTGAAGCCCGAG
ATTATCGTGGATCAATATGAGTACAAGTACCCTGCTATCAAGGATTTGAAAAAGCCCTGT
ATAACCTTGGGGAAAGCCCCCGACTTAAACAAAGCATACAAGTCAGTTTTATCAGGCATG
AACGCCGCCAAACTGGATCCTGATGATGTATGCTCCTACTTGGCAGCAGCAATGCAGTTC
TTTGAGGGGACATGTCCGGAAGACTGGACCAGCTATGGAATCCTGATTGCACGAAAAGGA
GATAAAATCACCCCAGATTCTCTTGTGGAGATCAAGCGTACTGATGTAGAGGGGAATTGG
GCTCTGACAGGAGGCATAGAACTGACAAGAGACCCTACTGTCTCTGAGCATGCGTCTCTA
GTCGGTCTTCTCTTAAGCCTGTATAGGCTGAGCAAAATATCAGGACAAAATACCGGCAAC
TATAAGACAAACATTGCAGATAGGATAGAGCAGATTTTCGAGACAGCCCCTTTTGTTAAA
ATTGTGGAGCACCATACTCTAATGACAACTCACAAAATGTGTGCCAACTGGAGTACTATA
CCGAACTTCAGATTCTTGGCTGGAACCTACGACATGTTTTTCTCCCGGATTGAGCATCTA
TATTCAGCCATCAGGGTAGGCACAGTTGTTACTGCTTATGAAGATTGCTCAGGGCTGGTA
TCGTTTACAGGGTTCATCAAGCAGATTAATCTCACCGCAAGAGAAGCAATACTATATTTC
TTCCACAAGAACTTTGAGGAAGAGATAAGAAGAATGTTCGAGCCAGGGCAAGAGACAGCT
GTTCCTCACTCTTATTTCATCCACTTCCGTTCACTAGGCTTGAGTGGAAAGTCTCCTTAT
TCCTCAAATGCCGTCGGCCATGTGTTCAATCTCATTCACTTTGTTGGATGCTACATGGGT
CAAGTCAGATCCCTTAATGCAACGGTTATTACTGCCTGTGCTCCTCATGAGATGTCTGTT
CTAGGGGGCTATCTTGGGGAGGAATTCTTCGGGAAAGGGACGTTTGAAAGAAGATTCTTT
AGAGATGAAAAAGAACTTCGGGAACATGAGGCGGCTGAACTAACAAAGACTGACGTGGCG
CTGGCAGATGATGGAACAGTCAACTCCGACGACGAGGACTACTTCTCCGGTGAAACCAGA
AGTCCAGAAGCTGTTTATACTCGAATCATGATGAATGGAGGTCGACTGAAGAGATCACAC
ATACGGAGATATGTCTCAGTCAGTTCCAATCATCAAACCCGTCCAGGCTCATTCGCTGAA
TTCCTAAACAAGACGTATTCGAGTGACCCA---
>BRdg317RJ1985
------------------GTGTTTAAAGTCAATAATCAGGTGGTCTCTTTGAAGCCTGAG
ATCATCGTGGATCAATATGAGTACAAGTACCCTGCTATCAAAGATTTGAAAAAGCCCTGT
ATAACCTTGGGGAAAGCCCCCGACTTAAACAAAGCATACAAGTCAGTTTTATCAGGCATG
AACGCCGCCAAACTGGATCCTGATGATGTATGTTCCTACTTGGCAGCAGCAATGCAGTTC
TTTGAGGGGACATGTCCGGAAGACTGGACCAGCTATGGAATCCTGATTGCACGAAAAGGC
GATAAAATCACCCCAGATTCTCTTGTGGAGATAAAGCGTACTGATGTAGAGGGGAATTGG
GCTCTGACAGGAGGCATAGAACTGACAAGGGACCCTACTGTCTCCGAGCATGCGTCTTTA
GTTGGTCTTCTCTTAAGCCTGTATAGGCTGAGCAAAATATCAGGACAAAACACCGGCAAC
TATAAGACAAACATTGCAGATAGGATAGAGCAGATTTTCGAGACAGCCCCTTTTGTTAAA
ATCGTGGAGCACCATACTCTAATGACAACTCACAAAATGTGTGCCAATTGGAGCACTATA
CCGAACTTCAGATTTTTGGCTGGGACCTACGACATGTTTTTCTCCCGGATTGAGCATCTA
TATTCAGCAATCAGGGTAGGCACTGTTGTCACTGCTTATGAAGACTGCTCAGGGCTGGTA
TCGTTTACAGGGTTCATAAAGCAGATCAATCTCACCGCAAGAGAAGCAATACTATATTTC
TTCCACAAGAACTTTGAGGAGGAGATAAGAAGAATGTTCGAACCAGGGCAGGAGACAGCT
GTTCCTCACTCTTATTTCATCCACTTCCGTTCACTGGGCTTGAGTGGAAAGTCTCCTTAT
TCATCAAATGCCGTTGGTCATGTGTTCAATCTCATTCACTTTGTTGGATGCTACATGGGT
CAAGTCAGATCCCTTAATGCAACGGTTATTGCCGCCTGTGCTCCTCATGAGATGTCTGTT
CTAGGGGGCTATCTTGGGGAGGAATTCTTTGGGAAAGGGACGTTTGAAAGAAGATTCTTT
AGAGATGAAAAAGAACTTCGAGAATATGAGGCGGCTGAACTAACAAAGACTGACGCGGCA
CTGGCAGATGACGGAACTGTCAACTCAGACGACGAGGACTACTTCTCCGGTGAGACCAGA
AGTCCAGAAGCTGTCTATACTCGAATCATGATGAATGGAGGTCGACTGAAGAGATCGCAT
ATACGGAGATATGTCTCAGTCAGTTCCAATCATCAAACCCGTCCAGGCTCATTCGCCGAG
TTCCTAAACAAGACGTATTCGAGTGACTCA---
>BRdg322MA2003
------------------GTGTTCAAAGTCAATAATCAGGTGGTCTCTTTGAAGCCTGAG
ATTATCGTGGATCAGTATGAGTACAAGTACCCCGCTATTAAGGATTTGAAAAAGCCCTGT
ATAACCTTAGGGAAAGCCCCTGACTTAAACAAAGCATACAAGTCAGTTTTATCAGGCATG
AACGCCGCCAAACTTGATCCTGATGATGTATGTTCCTACTTGGCAGCAGCAATGCAGTTC
TTTGAGGGAACATGTCCGGAAGACTGGACCAGCTATGGAATCCTGATTGCACGAAAAGGA
GATAAAATCACCCCAGATTCTCTTGTGGAGATAAAGCGTACTGATGTAGAAGGAAACTGG
GCTCTGACAGGAGGCATGGAACTGACAAGGGACCCCACTGTCTCCGAACATGCGTCTTTA
GTCGGTCTCCTCCTGAGCTTGTATAGGTTGAGCAAAATATCAGGACAAAACACAGGCAAC
TATAAGACAAACATTGCAGATAGGATAGAGCAGATTTTCGAGACAGCCCCTTTTGTTAAA
ATCGTGGAACACCATACCCTCATGACAACTCACAAAATGTGTGCTAATTGGAGCACCATA
CCGAACTTCAGATTTTTGGCCGGAACCTACGACATGTTTTTCTCCCGGATTGAGCATCTG
TATTCAGCAATCAGAGTGGGCACTGTTGTCACTGCTTATGAAGACTGCTCAGGGCTGGTA
TCGTTTACAGGGTTCATAAAGCAGATTAATCTCACTGCAAGAGAAGCAATACTATATTTC
TTCCACAAAAACTTTGAGGAAGAGATAAGAAGAATGTTCGAGCCGGGGCAGGAGACAGCT
GTTCCTCACTCTTATTTCATCCACTTCCGTTCACTAGGCTTGAGCGGAAAGTCTCCCTAT
TCATCAAATGCTGTTGGTCATGTGTTCAATCTCATTCACTTTGTCGGATGCTACATGGGT
CAGGTCAGATCCCTCAATGCAACGGTCATTGCTCCCTGTGCTCCCCATGAGATGTCTGTT
CTAGGTGGCTACCTGGGAGAGGAATTCTTCGGGAAGGGAACATTTGAAAGAAGATTCTTT
AGGGATGAGAAAGAACTTCGAGAATATGAAGCAGCCGAGTTGACGAAGACTGACGTGGCA
CTGGCTGATGATGGAACTGTCGACTCCGATGACGAGGACTACTTCTCCGGTGAAACCAGA
AGTCCGGAAGCAGTTTACACTCGAATCATGATGAACGGAGGTCGGCTGAAGAGATCGCAT
ATACGGAGATATGTCTCAGTCAGTTCCAATCATCAAGCCCGTCCAGGCTCATTCGCCGAG
TTCTTGAACAAGACATATTCGAGTGACTCA---
>BRdg325MA2003
------------------GTGTTTAAAGTCAATAATCAGGTGGTCTCTTTGAAGCCTGAG
ATTATCGTGGATCAATATGAGTACAAGTACCCTGCTATCAAAGACTTGAAAAAGCCCTGT
ATAACCTTGGGGAAAGCCCCCGACTTAAACAAAGCATACAAGTCAGTTTTATCAGGCATG
AACGCCGCCAAACTGGATCCTGATGATGTATGTTCCTACCTGGCAGCAGCAATGCAGTTC
TTTGAGGGGACATGTCCGGAAGACTGGACCAGCTATGGAATCCTGATTGCACGAAAAGGC
GATAAGATCACCCCAGATTCTCTTGTGGAGATAAAGCGTACTGATGTGGAGGGGAATTGG
GCCCTGACAGGAGGCATAGAACTGACAAGGGACCCTACTGTCTCCGAGCATGCGTCTTTA
GTTGGTCTTCTTTTAAGCCTATATAGGCTGAGCAAAATATCAGGGCAAAACACCGGCAAC
TATAAGACAAACATTGCAGATAGGATAGAGCAGATTTTTGAGACAGCCCCTTTTGTTAAA
ATCGTGGAGCACCACACTCTAATGACAACTCACAAAATGTGTGCCAATTGGAGCACTATA
CCGAACTTCAGATTTTTGGCTGGGACCTACGACATGTTTTTCTCCCGGATTGAGCATCTA
TATTCAGCAATCAGGGTAGGCACAGTTGTCACTGCTTATGAAGACTGCTCAGGGCTGGTA
TCGTTTACAGGGTTCATAAAACAGATTAATCTCACCGCAAGAGAAGCAATACTATATTTC
TTCCACAAGAACTTTGAGGAAGAGATAAGAAGAATGTTCGAGCCAGGGCAAGAGACAGCT
GTTCCTCACTCTTATTTCATCCACTTCCGTTCACTAGGCTTGAGTGGAAAGTCTCCTTAT
TCATCAAATGCCGTTGGTCATGTGTTCAATCTCATTCACTTTGTTGGATGCTACATGGGT
CAAGTCCGATCCCTTAATGCAACAGTTATTGCCGCCTGTGCCCCTCATGAGATGTCTGTT
CTAGGGGGCTATCTTGGAGAGGAATTCTTCGGGAAAGGGACGTTTGAAAGAAGATTCTTT
AGAGATGAAAAAGAGCTTCGAGAATATGAGGCGGCTGAACTAATAAAGACTGACGTGGCA
CTGGCAGACGACGGAACTGTCAACTCCGACGACGAGGACTACTTCTCCGGTGAGACCAGA
AGTCCAGAAGCTGTTTATACTCGAATCATGATGAATGGAGGTCGACTGAAGAGATTGCAT
ATTCGGAGATATGTCTCAGTCAGTTCAAATCATCAAACCCGTCCAGGCTCATTCGCTGAG
TTCCTAAACAAGACGTATTCAAGTGACTCA---
>BRdg331MA2003
------------------GTGTTCAAAGTCAATAATCAGGTGGTCTCTTTGAAGCCTGAG
ATTATCGTGGATCAGTATGAGTACAAGTACCCCGCTATTAAGGATTTGAAAAAGCCCTGT
ATAACCTTAGGGAAAGCCCCTGACTTAAACAAAGCATACAAGTCAGTTTTATCAGGCATG
AACGCCGCCAAACTTGATCCTGATGATGTATGTTCCTACTTGGCAGCAGCAATGCAGTTC
TTTGAGGGAACATGTCCGGAAGACTGGACCAGCTATGGAATCCTGATTGCACGAAAAGGA
GATAAAATCACCCCAGATTCTCTTGTGGAGATAAAGCGTACTGATGTAGAAGGAAACTGG
GCTCTGACAGGAGGCATGGAACTGACAAGGGACCCCACTGTCTCCGAACATGCGTCTTTA
GTCGGTCTCCTCCTGAGCTTGTATAGGTTGAGCAAAATATCAGGACAAAACACAGGCAAC
TATAAGACAAACATTGCAGACAGGATAGAGCAGATTTTCGAGACAGCCCCTTTTGTTAAA
ATCGTGGAACACCATACCCTCATGACAACTCACAAAATGTGTGCTAATTGGAGCACCATA
CCGAACTTCAGATTTTTGGCCGGAACCTACGACATGTTTTTCTCCCGGATTGAGCATCTG
TATTCAGCAATCAGAGTGGGCACTGTTGTCACTGCTTATGAAGACTGCTCAGGGCTGGTA
TCGTTTACAGGGTTCATAAAGCAGATTAATCTCACTGCAAGAGAAGCAATACTATATTTC
TTCCACAAAAACTTTGAGGAAGAGATAAGAAGAATGTTCGAGCCGGGGCAGGAGACAGCT
GTTCCTCACTCTTATTTCATCCACTTCCGTTCACTAGGCTTGAGCGGAAAGTCTCCCTAT
TCATCAAATGCTGTTGGTCATGTGTTCAATCTCATTCACTTTGTCGGATGCTACATGGGT
CAGGTCAGATCCCTCAATGCAACGGTCATTGCTCCCTGTGCTCCCCATGAGATGTCTGTT
CTAGGTGGCTACCTGGGAGAGGAATTCTTCGGGAAGGGAACATTTGAAAGAAGATTCTTT
AGGGATGAGAAAGAACTTCGAGAATATGAAGCAGCCGAGTTGACGAAGACTGACGTGGCA
CTGGCTGATGATGGAACTGTCGACTCCGATGACGAGGACTACTTCTCCGGTGAAACCAGA
AGTCCGGAAGCAGTTTACACTCGAATCATGATGAACGGAGGTCGGCTGAAGAGATCGCAT
ATACGGAGATATGTCTCAGTCAGTTCCAATCATCAAGCCCGTCCAGGCTCATTCGCCGAG
NTCTTGAACAAGACATATTCGAGTGACTCA---
>BRct333MA2003
------------------GTGTTTAAAGTCAATAATCAGGTGGTCTCTTTGAAGCCTGAG
ATTATCGTGGATCAATATGAGTACAAGTACCCTGCTATCAAAGACTTGAAAAAGCCCTGT
ATAACCTTGGGGAAAGCCCCTGACTTAAACAAAGCATACAAGTCAGTTTTATCAGGCATG
AACGCCGCCAAACTGGATCCTGATGATGTATGTTCCTACCTGGCAGCAGCAATGCAGTTC
TTTGAGGGGACATGTCCGGAAGACTGGACCAGCTATGGAATCCTGATTGCACGAAAAGGC
GATAAGATCACCCCAGATTCTCTTGTGGAGATAAAGCGTACTGATGTGGAGGGGAATTGG
GCCCTGACAGGAGGCATAGAACTGACAAGGGACCCTACTGTCTCCGAGCATGCGTCTTTA
GTTGGTCTTCTTTTAAGCCTATATAGGCTGAGCAAAATATCAGGACAAAACACCGGCAAC
TATAAGACGAACATTGCAGATAGGATAGAGCAGATTTTTGAGACAGCCCCTTTTGTTAAA
ATCGTGGAGCACCACACTCTGATGACAACTCACAAAATGTGTGCCAATTGGAGCACTATA
CCGAACTTCAGATTTTTGGCTGGGACCTACGACATGTTTTTCTCCCGGATTGAGCATCTA
TATTCAGCAATCAGGGTAGGCACAGTTGTCACTGCTTATGAAGACTGCTCAGGGCTGGTA
TCGTTTACAGGGTTCATAAAACAGATTAATCTCACCGCAAGAGAAGCAATACTATATTTC
TTCCACAAGAACTTTGAGGAAGAGATAAGAAGAATGTTCGAGCCCGGGCAAGAGACAGCT
GTTCCTCACTCTTATTTCATCCACTTCCGTTCACTAGGCTTGAGTGGAAAGTCTCCTTAT
TCATCAAATGCCGTTGGTCATGTGTTCAATCTCATTCACTTTGTTGGATGCTACATGGGT
CAAGTCAGATCCCTTAATGCAACAGTTATTGCCGCCTGTGCCCCTCATGAGATGTCTGTT
CTAGGGGGCTATCTTGGAGAGGAATTCTTCGGGAAAGGGACGTTTGAAAGAAGATTCTTT
AGAGATGAAAAAGAGCTTCGAGAATATGAGGCGGCTGAACTAATAAAGACTGACGTGGCA
CTGGCAGACGACGGAACTGTCAACTCCGACGACGAGGACTACTTCTCCGGTGAGACCAGA
AGTCCAGAAGCTGTTTATACTCGAATCATGATGAATGGAGGTCGACTGAAGAGATCGCAT
ATTCGGAGATATGTCTCAGTCAGTTCAAATCATCAAACCCGTCCAGGCTCATTCGCTGAG
TTCCTAAACAAGACGTATTCAAGTGACTCA---
>BRdg603MG2002
------------------GTGTTTAAAGTCAATAATCAGGTGGTCTCTTTGAAGCCTGAG
ATTATCGTGGATCAATATGAGTACAAGTACCCTGCTATCAAAGATTTGAAAAAGCCCTGT
ATAACCTTGGGGAAAGCCCCTGATTTGAACAAAGCATACAAGTCAGTTTTATCAGGCATG
AACGCCGCCAAACTGGATCCTGATGATGTATGCTCCTACTTGGCAGCAGCAATGCAGTTC
TTTGAGGGGACATGTCCGGAGGACTGGACCAGCTATGGAATCCTGATTGCACGAAAAGGC
GATAAGATCACCCCAGATTCTCTTGTGGAGATAAAGCGTACTGATGTAGAGGGAAATTGG
GCCCTGACAGGAGGCATAGAACTGACAAGGGACCCTACTGTCTCCGAGCATGCGTCTTTA
GTTGGTCTTCTATTAAGCCTGTATAGGCTGAGCAAAATATCAGGACAAAACACCGGCAAC
TATAAGACAAACATTGCAGATAGGATAGAGCAGATTTTCGAGACAGCCCCTTTTGTTAAA
ATCGTGGAGCACCATACTCTAATGACAACTCACAAAATGTGTGCCAATTGGAGCACTATA
CCGAACTTCAGATTTTTGGCTGGGACCTACGACATGTTTTTCTCCCGGATTGAGCATCTA
TATTCAGCAATCAGGGTAGGCACAGTTGTCACTGCTTATGAGGACTGCTCGGGGCTGGTA
TCGTTTACAGGGTTCATAAAGCAGATTAATCTCACCGCAAGAGAAGCAATACTATATTTC
TTCCACAAGAACTTTGAGGAAGAGATAAGAAGAATGTTCGAGCCAGGGCAAGAGACAGCT
GTTCCTCACTCTTATTTCATCCACTTCCGTTCACTAGGCTTGAGTGGAAAGTCTCCTTAT
TCATCAAATGCCGTTGGTCATGTGTTCAATCTCATTCACTTTGTTGGATGCTACATGGGT
CAAGTCAGATCCCTTAATGCAACGGTTATTACCGCCTGTGCTCCTCATGAGATGTCTGTT
CTAGGGGGCTATCTTGGAGAGGAATTCTTCGGAAAAGGGACGTTTGAAAGAAGATTCTTT
AGAGATGAAAAAGAACTTCGAGAATATGAGGCCGCTGAACTAATAAAGACTGACGTGGCA
CTAGCAGATGACGGAACTGTCAACTCCGACGATGAGGACTACTTCTCCGGTGAGACCAGA
AGTCCAGAAGCTGTTTATACTCGAATCATGATGAATGGAGGTCGACTGAAGAAATCGCAT
ATTCGGAGATATGTCTCAGTCAGTTCCAATCATCAAACCCGTCCAGGCTCATTCGCTGAG
TTCCTAAACAAGACTTATTCGAGTGACTCA---
>BRdg640MA2004
------------------GTGTTCAAAGTCAATAATCAGGTGGTCTCTTTGAAGCCTGAG
ATTATCGTGGATCAGTATGAGTACAAGTACCCCGCTATTAAGGATTTGAAAAAGCCCTGT
ATAACCTTAGGGAAAGCCCCTGACTTAAACAAAGCATACAAGTCAGTTTTATCAGGCATG
AACGCCGCCAAACTTGATCCTGATGATGTATGTTCCTACTTGGCAGCAGCAATGCAGTTC
TTTGAGGGAACATGTCCGGAAGACTGGACCAGCTATGGAATCCTGATTGCACGAAAAGGA
GATAAAATCACCCCAGATTCTCTTGTGGAGATAAAGCGTACTGATGTAGAAGGAAACTGG
GCTCTGACAGGAGGCATGGAACTGACAAGGGACCCCACTGTCTCCGAACATGCGTCTTTA
GTCGGTCTCCTCCTGAGCTTGTATAGGTTGAGCAAAATATCAGGACAAAACACAGGCAAC
TATAAGACAAACATTGCAGATAGGATAGAGCAGATTTTCGAGACAGCCCCTTTTGTTAAA
ATCGTGGAACACCATACCCTCATGACAACTCACAAAATGTGTGCTAATTGGAGCACCATA
CCGAACTTCAGATTTTTGGCCGGAACCTACGACATGTTTTTCTCCCGGATTGAGCATCTG
TATTCAGCAATCAGAGTGGGCACTGTTGTCACTGCTTATGAAGACTGCTCAGGGCTGGTA
TCGTTTACAGGGTTCATAAAGCAGATTAATCTCACTGCAAGAGAAGCAATACTATATTTC
TTCCACAAAAACTTTGAGGAAGAGATAAGAAGAATGTTCGAGCCGGGGCAGGAGACAGCT
GTTCCTCACTCTTATTTCATCCACTTCCGTTCACTAGGCTTGAGCGGAAAGTCTCCCTAT
TCATCAAATGCTGTTGGTCATGTGTTCAATCTCATTCACTTTGTCGGATGCTACATGGGT
CAGGTCAGATCCCTCAATGCAACGGTCATTGCTCCCTGTGCTCCCCATGAGATGTCTGTT
CTAGGTGGCTACCTGGGAGAGGAATTCTTCGGGAAGGGAACATTTGAAAGAAGATTCTTT
AGGGATGAGAAAGAACTTCGAGAATATGAAGCAGCCGAGTTGACGAAGACTGACGTGGCA
CTGGCTGATGATGGAACTGTCGACTCCGATGACGAGGACTACTTCTCCGGTGAAACCAGA
AGTCCGGAAGCAGTTTACACTCGAATCATGATGAACGGAGGTCGGCTGAAGAGATCGCAT
ATACGGAGATATGTCTCAGTCAGTTCCAATCATCAAGCCCGTCCAGGCTCATTCGCCGAG
TTCTTGAACAAGACATATTCGAGTGACTCA---
>BRdg642MA2004
------------------GTGTTCAAAGTCAATAATCAGGTGGTCTCTTTGAAGCCTGAG
ATTATCGTGGATCAGTATGAGTACAAGTACCCTGCTATTAAGGACTTGAAAAAGCCCTGT
ATAACCTTAGGGAAAGCCCCTGACTTGAACAAAGCATACAAGTCAGTTTTATCAGGCATG
AACGCCGCCAAACTTGATCCTGATGATGTATGTTCCTACTTGGCAGCAGCAATGCAGTTC
TTTGAGGGAACATGTCCGGAAGACTGGACCAGCTATGGAATCCTGATTGCACGAAAAGGA
GATAAGATCACCCCAGATTCTCTTGTAGAGATAAAGCGTACTGATGTAGAAGGAAACTGG
GCTCTGACAGGAGGCATGGAACTGACAAGGGACCCCACTGTCTCCGAACATGCGTCTTTA
GTCGGTCTCCTCCTGAGCCTGTATAGGTTGAGCAAAATATCAGGACAAAACACAGGCAAC
TATAAGACAAACATTGCAGATAGGATAGAGCAGATTTTCGAGACAGCCCCTTTTGTTAAA
ATCGTGGAACACCATACCCTCATGACAACTCACAAAATGTGTGCTAATTGGAGCACCATA
CCGAACTTCAGATTTTTGGCCGGAACCTACGACATGTTTTTCTCCCGGATTGAGCATCTG
TATTCAGCGATCAGAGTGGGCACTGTTGTCACTGCTTATGAAGACTGCTCAGGGCTGGTA
TCGTTTACAGGGTTCATAAAGCAGATTAATCTCACCGCAAGAGAAGCAATACTATATTTC
TTCCACAAAAACTTTGAGGAAGAGATAAGAAGAATGTTCGAGCCGGGGCAGGAGACAGCT
GTTCCTCACTCTTATTTCATCCACTTCCGTTCACTAGGCTTGAGCGGAAAGTCTCCCTAT
TCATCAAATGCTGTTGGTCATGTGTTCAATCTCATTCACTTTGTCGGATGCTACATGGGT
CAGGTCAGATCCCTCAATGCAACGGTCATTGCTCCCTGTGCTCCCCATGAGATGTCTGTT
CTAGGTGGCTACCTGGGAGAGGAATTCTTCGGGAAGGGAACATTTGAAAGAAGGTTCTTT
AGGGATGAGAAAGAACTTCGAGAATATGAAGCAGCCGAGTTGACGAAGACTGACGTGGCA
CTGGCTGATGATGGAACTGTCAACTCCGATGACGAGGACTACTTCTCCGGTGAAACCAGA
AGTCCGGAAGCAGTTTACACTCGAATCATGATGAACGGAGGTCGGCTGAAGAGATCGCAT
ATACGGAGATATGTCTCAGTCAGTTCCAATCATCAAGCCCGTCCAGGCTCATTCGCCGAG
TTCCTAAACAAGACATATTCGAGTGACTCA---
>BRdg643MA2004
------------------GTGTTCAAAGTCAATAATCAGGTGGTCTCTTTGAAGCCTGAG
ATTATCGTGGATCAGTATGAGTACAAGTACCCCGCTATTAAGGATTTGAAAAAGCCCTGT
ATAACCTTAGGGAAAGCCCCTGACTTAAACAAAGCATACAAGTCAGTTTTATCAGGCATG
AACGCCGCCAAACTTGATCCTGATGATGTATGTTCCTACTTGGCAGCAGCAATGCAGTTC
TTTGAGGGAACATGTCCGGAAGACTGGACCAGCTATGGAATCCTGATTGCACGAAAAGGA
GATAAAATCACCCCAGATTCTCTTGTGGAGATAAAGCGTACTGATGTAGAAGGAAACTGG
GCTCTGACAGGAGGCATGGAACTGACAAGGGACCCCACTGTCTCCGAACATGCGTCTTTA
GTCGGTCTCCTCCTGAGCTTGTATAGGTTGAGCAAAATATCAGGACAAAACACAGGCAAC
TATAAGACAAACATTGCAGATAGGATAGAGCAGATTTTCGAGACAGCCCCTTTTGTTAAA
ATCGTGGAACACCATACCCTCATGACAACTCACAAAATGTGTGCTAATTGGAGCACCATA
CCGAACTTCAGATTTTTGGCCGGAACCTACGACATGTTTTTCTCCCGGATTGAGCATCTG
TATTCAGCAATCAGAGTGGGCACTGTTGTCACTGCTTATGAAGACTGCTCAGGGCTGGTA
TCGTTTACAGGGTTCATAAAGCAGATTAATCTCACTGCAAGAGAAGCAATACTATATTTC
TTCCACAAAAACTTTGAGGAAGAGATAAGAAGAATGTTCGAGCCGGGGCAGGAGACAGCT
GTTCCTCACTCTTATTTCATCCACTTCCGTTCACTAGGCTTGAGCGGAAAGTCTCCCTAT
TCATCAAATGCTGTTGGTCATGTGTTCAATCTCATTCACTTTGTCGGATGCTACATGGGT
CAGGTCAGATCCCTCAATGCAACGGTCATTGCTCCCTGTGCTCCCCATGAGATGTCTGTT
CTAGGTGGCTACCTGGGAGAGGAATTCTTCGGGAAGGGAACATTTGAAAGAAGATTCTTT
AGGGATGAGAAAGAACTTCGAGAATATGAAGCAGCCGAGTTGACGAAGACTGACGTGGCA
CTGGCTGATGATGGAACTGTCGACTCCGATGACGAGGACTACTTCTCCGGTGAAACCAGA
AGTCCGGAAGCAGTTTACACTCGAATCATGATGAACGGAGGTCGGCTGAAGAGATCGCAT
ATACGGAGATATGTCTCAGTCAGTTCCAATCATCAAGCCCGTCCAGGCTCATTCGCCGAG
TTCTTGAACAAGACATATTCGAGTGACTCA---
>BRdg646MA2004
------------------GTGTTCAAAGTCAATAATCAGGTGGTCTCTTTGAAGCCTGAG
ATTATCGTGGATCAGTATGAGTACAAGTACCCTGCTATTAAGGATTTGAAAAAGCCCTGT
ATAACCTTAGGGAAAGCCCCTGACTTAAACAAAGCATACAAGTCAGTTTTATCAGGCATG
AACGCCGCCAAACTTGATCCTGATGATGTATGTTCCTACTTGGCAGCAGCAATGCAGTTC
TTTGAGGGAACATGTCCGGAAGACTGGACCAGCTATGGAATCCTGATTGCACGAAAGGGA
GATAAGATCACCCCAGATTCTCTTGTGGAGATAAAGCGTACTGATGTAGAAGGAAATTGG
GCTCTGACAGGAGGCATGGAACTGACAAGGGACCCCACTGTCTCCGAACATGCGTCTTTA
GTCGGTCTCCTCCTGAGCCTGTATAGGTTGAGCAAAATATCAGGACAAAACACAGGCAAC
TATAAGACAAACATTGCAGATAGGATAGAGCAGATTTTCGAGACAGCCCCTTTTGTTAAA
ATCGTGGAACACCATACCCTCATGACAACTCACAAAATGTGTGCTAATTGGAGTACTATA
CCGAACTTCAGATTTTTGGCCGGAACCTACGACATGTTTTTCTCCCGGATTGAGCATCTG
TATTCAGCAATCAGAGTGGGCACTGTTGTCACTGCTTATGAAGACTGCTCAGGGCTGGTA
TCGTTTACAGGGTTCATAAAGCAGATTAATCTCACTGCAAGAGAAGCAATACTATATTTC
TTCCACAAAAACTTTGAGGAAGAGATAAGAAGAATGTTCGAGCCAGGGCAGGAGACAGCT
GTTCCTCACTCTTATTTCATCCACTTCCGTTCACTAGGCTTGAGCGGAAAGTCTCCCTAT
TCATCAAATGCTGTTGGTCATGTGTTCAATCTCATTCACTTTGTCGGATGCTACATGGGT
CAAGTCAGATCCCTCAATGCAACGGTCATTGCTCCCTGTGCTCCCCATGAGATGTCTGTT
CTAGGTGGCTACCTGGGAGAGGAATTCTTCGGGAAAGGAACATTTGAAAGAAGATTCTTT
AGGGATGAGAAAGAACTTCGAGAATATGAAGCAGCCGAGTTGACGAAGACTGACGTGGCA
CTGGCTGATGATGGAACTGTCAACTCCGATGACGAGGACTATTTCTCCGGTGAAACCAGA
AGTCCGGAAGCAGTTTACACTCGAATCATGATGAACGGAGGTCGGCTGAAGAGATCGCAT
ATACGGAGATATGTCTCAGTCAGTTCCAATCATCAAGCCCGTCCAGGATCATTCGCCGAG
TTCCTAAACAAGACATATTCGAGTGACTCA---
>BRdg652MA2004
------------------GTGTTCAAAGTCAATAATCAGGTGGTCTCTTTGAAGCCTGAG
ATTATCGTGGATCAGTATGAGTACAAGTACCCCGCTATTAAGGATTTGAAAAAGCCCTGT
ATAACCTTAGGGAAAGCCCCTGACTTAAACAAAGCATACAAGTCAGTTTTATCAGGCATG
AACGCCGCCAAACTTGATCCTGATGATGTATGTTCCTACTTGGCAGCAGCAATGCAGTTC
TTTGAGGGAACATGTCCGGAAGACTGGACCAGCTATGGAATCCTGATTGCACGAAAAGGA
GATAAAATCACCCCAGATTCTCTTGTGGAGATAAAGCGTACTGATGTAGAAGGAAACTGG
GCTCTGACAGGAGGCATGGAACTGACAAGGGACCCCACTGTCTCCGAACATGCGTCTTTA
GTCGGTCTCCTCCTGAGCTTGTATAGGTTGAGCAAAATATCAGGACAAAACACAGGCAAC
TATAAGACAAACATTGCAGATAGGATAGAGCAGATTTTCGAGACAGCCCCTTTTGTTAAA
ATCGTGGAACACCATACCCTCATGACAACTCACAAAATGTGTGCTAATTGGAGCACCATA
CCGAACTTCAGATTTTTGGCCGGAACCTACGACATGTTTTTCTCCCGGATTGAGCATCTG
TATTCAGCAATCAGAGTGGGCACTGTTGTCACTGCTTATGAAGACTGCTCAGGGCTGGTA
TCGTTTACAGGGTTCATAAAGCAGATTAATCTCACTGCAAGAGAAGCAATACTATATTTC
TTCCACAAAAACTTTGAGGAAGAGATAAGAAGAATGTTCGAGCCGGGGCAGGAGACAGCT
GTTCCTCACTCTTATTTCATCCACTTCCGTTCACTAGGCTTGAGCGGAAAGTCTCCCTAT
TCATCAAATGCTGTTGGTCATGTGTTCAATCTCATTCACTTTGTCGGATGCTACATGGGT
CAGGTCAGATCCCTCAATGCAACGGTCATTGCTCCCTGTGCTCCCCATGAGATGTCTGTT
CTAGGTGGCTACCTGGGAGAGGAATTCTTCGGGAAGGGAACATTTGAAAGAAGATTCTTT
AGGGATGAGAAAGAACTTCGAGAATATGAAGCAGCCGAGTTGACGAAGACTGACGTGGCA
CTGGCTGATGATGGAACTGTCGACTCCGATGACGAGGACTACTTCTCCGGTGAAACCAGA
AGTCCGGAAGCAGTTTACACTCGAATCATGATGAACGGAGGTCGGCTGAAGAGATCGCAT
ATACGGAGATATGTCTCAGTCAGTTCCAATCATCAAGCCCGTCCAGGCTCATTCGCCGAG
TTCTTGAACAAGACATATTCAAGTGACTCA---
>BRdg657MA2005
------------------GTGTTCAAAGTCAATAATCAGGTTGTCTCTTTGAAGCCTGAG
ATTATCGTGGATCAGTATGAGTACAAGTACCCCGCTATTAAGGATTTGAAAAAGCCCTGT
ATAACCTTAGGGAAAGCCCCTGACTTAAACAAAGCATACAAGTCAGTTTTATCAGGCATG
AACGCCGCCAAACTTGATCCTGATGATGTATGTTCCTACTTGGCAGCAGCAATGCAGTTC
TTTGAGGGAACATGTCCGGAAGACTGGACCAGCTATGGAATCCTGATTGCACGAAAAGGA
GATAAGATCACCCCAGATTCTCTTGTGGAGATAAAGCGTACTGATGTAGAAGGAAACTGG
GCTCTGACAGGAGGCATGGAACTGACAAGGGACCCCACTGTCTCCGAACATGCGTCTTTA
GTCGGTCTCCTCCTGAGCCTGTATAGGTTGAGCAAAATATCAGGACAAAACACAGGCAAC
TACAAGACAAACATTGCAGATAGGATAGAGCAGATTTTCGAGACAGCCCCTTTTGTTAAA
ATCGTGGAACACCATACCCTCATGACAACTCACAAAATGTGTGCTAATTGGAGCACCATA
CCGAACTTCAGATTTTTGGCCGGAACCTACGACATGTTTTTCTCCCGGATTGAGCATCTG
TATTCAGCAATCAGAGTGGGCACTGTTGTCACTGCTTATGAAGACTGCTCAGGGCTGGTA
TCGTTTACAGGGTTCATAAAGCAGATTAATCTCACTGCAAGAGAAGCAATACTATATTTC
TTCCACAAAAACTTTGAGGAAGAGATAAGAAGAATGTTCGAGCCGGGGCAGGAGACAGCT
GTTCCTCACTCTTATTTCATCCACTTCCGTTCACTAGGCTTGAGCGGAAAGTCTCCCTAT
TCATCAAATGCTGTTGGTCATGTGTTCAATCTCATTCACTTTGTCGGATGCTACATGGGT
CAGGTCAGATCCCTCAATGCAACGGTCATTGCTCCCTGTGCTCCCCATGAGATGTCTGTT
CTAGGTGGCTACCTGGGAGAGGAATTCTTCGGGAAGGGAACATTTGAAAGAAGATTCTTT
AGGGATGAGAAAGAACTTCGAGAATATGAAGCAGCCGAGTTGACGAAGACTGACGTGGCA
CTGGCTGATGATGGAACTGTCGACTCCGATGACGAGGACTACTTCTCCGGTGAAACCAGA
AGTCCGGAAGCAGTTTACACTCGAATCATGATGAACGGAGGTCGGCTGAAGAGATCGCAT
ATACGGAGATATGTCTCAGTCAGTTCCAATCATCAAGCTCGTCCAGGCTCATTCGCCGAG
TTCCTAAACAAGACATATTCGAGCGACTCA---
>BRdg659MA2005
------------------GTGTTTAAAGTCAATAATCAGGTGGTCTCTTTGAAGCCTGAG
ATTATCGTGGATCAATATGAGTACAAGTACCCTGCTATCAAAGACTTGAAAAAGCCCTGT
ATAACCTTGGGGAAAGCCCCCGACTTAAACAAAGCATACAAGTCAGTTTTATCAGGCATG
AACGCCGCCAAACTGGATCCTGATGATGTATGTTCCTACCTGGCAGCAGCAATGCAGTTC
TTTGAGGGGACATGTCCGGAAGACTGGACCAGCTATGGAATCCTGATTGCACGAAAAGGC
GATAAGATCACCCCAGATTCTCTTGTGGAGATAAAGCGTACTGATGTGGAGGGGAATTGG
GCCCTGACAGGAGGCATAGAACTGACAAGGGACCCTACTGTCTCCGAGCATGCGTCTTTA
GTTGGTCTTCTTTTAAGCCTATATAGGCTGAGCAAAATATCAGGACAAAACACCGGCAAC
TATAAGACAAACATTGCAGATAGGATAGAGCAGATTTTTGAGACAGCCCCTTTTGTTAAA
ATCGTGGAACACCACACTCTAATGACAACTCACAAAATGTGTGCCAATTGGAGCACTATA
CCGAACTTCAGATTTTTGGCTGGGACCTACGACATGTTTTTCTCCCGGATTGAGCATCTA
TATTCAGCAATCAGGGTAGGCACAGTTGTCACTGCTTATGAAGACTGCTCAGGGCTGGTA
TCGTTTACAGGGTTCATAAAACAGATTAATCTCACCGCAAGAGAAGCAATACTATATTTC
TTCCACAAGAACTTTGAGGAAGAGATAAGAAGAATGTTCGAGCCAGGGCAAGAGACAGCT
GTTCCTCACTCTTATTTCATCCACTTCCGTTCACTAGGCTTGAGTGGAAAGTCTCCTTAT
TCATCAAATGCCGTTGGTCATGTGTTCAATCTCATTCACTTTGTTGGATGCTACATGGGT
CAAGTCCGATCCCTTAATGCAACAGTTATTGCCGCCTGTGCCCCTCATGAGATGTCTGTT
CTAGGGGGCTATCTTGGAGAGGAATTCTTCGGGAAAGGGACGTTTGAAAGAAGATTCTTT
AGAGATGAAAAAGAGCTTCGAGAATATGAGGCGGCTGAACTAATAAAGACTGACGTGGCA
CTGGCAGACGACGGAACTGTCAACTCCGACGACGAGGACTACTTCTCCGGTGAGACCAGA
AGTCCAGAAGCTGTTTATACTCGAATCATGATGAATGGAGGTCGACTGAAGAGATCGCAT
ATTCGGAGATATGTCTCAGTCAGTTCAAATCATCAAACCCGTCCAGGCTCATTCGCTGAG
TTCCTAAACAAGACGTATTCAAGTGACTCA---
>BRdg661MA2005
------------------GTGTTTAAAGTCAATAATCAGGTGGTCTCTTTGAAGCCTGAG
ATTATCGTGGATCAATATGAGTACAAGTACCCTGCTATCAAAGACTTGAAAAAGCCCTGT
ATAACCTTGGGGAAAGCCCCCGACTTAAACAAAGCATACAAGTCAGTTTTATCAGGCATG
AACGCCGCCAAACTGGATCCTGATGATGTATGTTCCTACCTGGCAGCAGCAATGCAGTTC
TTTGAGGGGACATGTCCGGAAGACTGGACCAGCTATGGAATCCTGATTGCACGAAAAGGC
GATAAGATCACCCCAGATTCTCTTGTGGAGATAAAGCGTACTGATGTGGAGGGGAATTGG
GCCCTGACAGGAGGCATAGAACTGACAAGGGACCCTACTGTCTCCGAGCATGCGTCTTTA
GTTGGTCTTCTTTTAAGCCTATATAGGCTGAGCAAAATATCAGGACAAAACACCGGCAAC
TATAAGACAAACATTGCAGATAGGATAGAGCAGATTTTTGAGACAGCCCCTTTTGTTAAA
ATCGTGGAGCACCACACTCTAATGACAACTCACAAAATGTGTGCCAATTGGAGCACTATA
CCGAACTTCAGATTTTTGGCTGGGACCTACGACATGTTTTTCTCCCGGATTGAGCATCTA
TATTCAGCAATCAGGGTAGGCACAGTTGTCACTGCTTATGAAGACTGCTCAGGGCTGGTA
TCGTTTACAGGGTTCATAAAACAGATTAATCTCACCGCAAGAGAAGCAATACTATATTTC
TTCCACAAGAACTTTGAGGAAGAGATAAGAAGAATGTTCGAGCCAGGGCAAGAGACAGCT
GTTCCTCACTCTTATTTCATCCACTTCCGTTCACTAGGCTTGAGTGGAAAGTCTCCTTAT
TCATCAAATGCCGTTGGTCATGTGTTCAATCTCATTCACTTTGTTGGATGCTACATGGGT
CAAGTCCGATCCCTTAATGCAACAGTTATTGCCGCCTGTGCCCCTCATGAGATGTCTGTT
CTAGGGGGCTATCTTGGAGAGGAATTCTTCGGGAAAGGGACGTTTGAAAGAAGATTCTTT
AGAGATGAAAAAGAGCTTCGAGAATATGAGGCGGCTGAACTAATAAAGACTGACGTGGCA
CTGGCAGACGACGGAACTGTCAACTCCGACGACGAGGACTACTTCTCCGGTGAGACCAGA
AGTCCAGAAGCTGTTTATACTCGAATCATGATGAATGGAGGTCGACTGAAGAGATCGCAT
ATTCGGAGATATGTCTCAGTCAGTTCAAATCATCAAACCCGTCCAGGCTCATTCGCTGAG
TTCCTAAACAAGACGTATTCAAGTGACTCA---
>BRdg665MA2005
------------------GTGTTCAAAGTCAATAATCAGGTTGTCTCTTTGAAGCCTGAG
ATTATCGTGGATCAGTATGAGTACAAGTACCCCGCTATTAAGGATTTGAAAAAGCCCTGT
ATAACCTTAGGGAAAGCCCCTGACTTAAACAAAGCATACAAGTCAGTTTTATCAGGCATG
AACGCCGCCAAACTTGATCCTGATGATGTATGTTCCTACTTGGCAGCAGCAATGCAGTTC
TTTGAGGGAACATGTCCGGAAGACTGGACCAGCTATGGAATCCTGATTGCACGAAAAGGA
GATAAGATCACCCCAGATTCTCTTGTGGAGATAAAGCGTACTGATGTAGAAGGAAACTGG
GCTCTGACAGGAGGCATGGAACTGACAAGGGACCCCACTGTCTCCGAACATGCGTCTTTA
GTCGGTCTCCTCCTGAGCCTGTATAGGTTGAGCAAAATATCAGGACAAAACACAGGCAAC
TACAAGACAAACATTGCAGATAGGATAGAGCAGATTTTCGAGACAGCCCCTTTTGTTAAA
ATCGTGGAACACCATACCCTCATGACAACTCACAAAATGTGTGCTAATTGGAGCACCATA
CCGAACTTCAGATTTTTGGCCGGAACCTACGACATGTTTTTCTCCCGGATTGAGCATCTG
TATTCAGCAATCAGAGTGGGCACTGTTGTCACTGCTTATGAAGACTGCTCAGGGCTGGTA
TCGTTTACAGGGTTCATAAAGCAGATTAATCTCACTGCAAGAGAAGCAATACTATATTTC
TTCCACAAAAACTTTGAGGAAGAGATAAGAAGAATGTTCGAGCCGGGGCAGGAGACAGCT
GTTCCTCACTCTTATTTCATCCACTTCCGTTCACTAGGCTTGAGCGGAAAGTCTCCCTAT
TCATCAAATGCTGTTGGTCATGTGTTCAATCTCATTCACTTTGTCGGATGCTACATGGGT
CAGGTCAGATCCCTCAATGCAACGGTCATTGCTCCCTGTGCTCCCCATGAGATGTCTGTT
CTAGGTGGCTACCTGGGAGAGGAATTCTTCGGGAAGGGAACATTTGAAAGAAGATTCTTT
AGGGATGAGAAAGAACTTCGAGAATATGAAGCAGCCGAGTTGACGAAGACTGACGTGGCA
CTGGCTGATGATGGAACTGTCGACTCCGATGACGAGGACTACTTCTCCGGTGAAACCAGA
AGTCCGGAAGCAGTTTACACTCGAATCATGATGAACGGAGGTCGGCTGAAGAGATCGCAT
ATACGGAGATATGTCTCAGTCAGTTCCAATCATCAAGCTCGTCCAGGCTCATTCGCCGAG
TTCCTAAACAAGACATATTCGAGCGACTCA---
>BRdg666MA2005
------------------GTGTTCAAAGTCAATAATCAGGTGGTCTCTTTGAAGCCTGAG
ATTATCGTGGATCAGTATGAGTACAAGTACCCTGCTATTAAGGACTTGAAAAAGCCCTGT
ATAACCTTAGGGAAAGCCCCTGACTTGAACAAAGCATACAAGTCAGTTTTATCAGGCATG
AACGCCGCCAAACTTGATCCTGATGATGTATGTTCCTACTTGGCAGCAGCAATGCAGTTC
TTTGAGGGAACATGTCCGGAAGACTGGACCAGCTATGGAATCCTGATTGCACGAAAAGGA
GATAAGATCACCCCAGATTCTCTTGTGGAGATAAAGCGTACTGATGTAGAAGGAAACTGG
GCTCTGACAGGAGGCATGGAACTGACAAGGGACCCCACTGTCTCCGAACATGCGTCTTTA
GTCGGTCTCCTCCTGAGCCTGTATAGGTTGAGCAAAATATCAGGACAAAACACAGGCAAC
TATAAGACAAACATTGCAGATAGGATAGAGCAGATTTTCGAGACAGCCCCTTTTGTTAAA
ATCGTGGAACACCATACCCTCATGACAACTCACAAAATGTGTGCTAATTGGAGCACCATA
CCGAACTTCAGATTTTTGGCCGGAACCTACGACATGTTTTTCTCCCGGATTGAGCATCTG
TATTCAGCGATCAGAGTGGGCACTGTTGTCACTGCTTATGAAGACTGCTCAGGGCTGGTA
TCGTTTACAGGGTTCATAAAGCAGATTAATCTCACCGCAAGAGAAGCAATACTATATTTC
TTCCACAAAAACTTTGAGGAAGAGATAAGAAGAATGTTCGAGCCGGGGCAGGAGACAGCT
GTTCCTCACTCTTATTTCATCCACTTCCGTTCACTAGGCTTGAGCGGAAAGTCTCCCTAT
TCATCAAATGCTGTTGGTCATGTGTTCAATCTCATTCACTTTGTCGGATGCTACATGGGT
CAGGTCAGATCCCTCAATGCAACGGTCATTGCTCCCTGTGCTCCCCATGAGATGTCTGTT
CTAGGTGGCTACCTGGGAGAGGAATTCTTCGGGAAGGGAACATTTGAAAGAAGGTTCTTT
AGGGATGAGAAAGAACTTCGAGAATATGAAGCAGCCGAGTTGACGAAGACTGACGTGGCA
CTGGCTGATGATGGAACTGTCAACTCCGATGACGAGGACTACTTCTCCGGTGAAACCAGA
AGTCCGGAAGCAGTTTACACTCGAATCATGATGAACGGAGGTCGGCTGAAGAGATCGCAT
ATACGGAGATATGTCTCAGTCAGTTCCAATCATCAAGCCCGTCCAGGCTCATTCGCCGAG
TTCCTAAACAAGACATATTCGAGTGACTCA---
>BRdg669MA2005
------------------GTGTTCAAAGTCAATAATCAGGTTGTCTCTTTGAAGCCTGAG
ATTATCGTGGATCAGTATGAGTACAAGTACCCCGCTATTAAGGATTTGAAAAAGCCCTGT
ATAACCTTAGGGAAAGCCCCTGACTTAAACAAAGCATACAAGTCAGTTTTATCAGGCATG
AACGCCGCCAAACTTGATCCTGATGATGTATGTTCCTACTTGGCAGCAGCAATGCAGTTC
TTTGAGGGAACATGTCCGGAAGACTGGACCAGCTATGGAATCCTGATTGCACGAAAAGGA
GATAAGATCACCCCAGATTCTCTTGTGGAGATAAAGCGTACTGATGTAGAAGGAAACTGG
GCTCTGACAGGAGGCATGGAACTGACAAGGGACCCCACTGTCTCCGAACATGCGTCTTTA
GTCGGTCTCCTCCTGAGCCTGTATAGGTTGAGCAAAATATCAGGACAAAACACAGGCAAC
TATAAGACAAACATTGCAGATAGGATAGAGCAGATTTTCGAGACAGCCCCTTTTGTTAAA
ATCGTGGAACACCATACCCTCATGACAACTCACAAAATGTGTGCTAATTGGAGCACCATA
CCGAACTTCAGATTTTTGGCCGGAACCTACGACATGTTTTTCTCCCGGATTGAGCATCTG
TATTCAGCAATCAGAGTGGGCACTGTTGTCACTGCTTATGAAGACTGCTCAGGACTGGTA
TCGTTTACAGGGTTCATAAAGCAGATTAATCTCACTGCAAGAGAAGCAATACTATATTTC
TTCCACAAAAACTTTGAGGAAGAGATAAGAAGAATGTTCGAGCCGGGGCAGGAGACAGCT
GTTCCTCACTCTTATTTCATCCACTTCCGTTCACTAGGCTTGAGCGGAAAGTCTCCCTAT
TCATCAAATGCTGTTGGTCATGTGTTCAATCTCATTCACTTTGTCGGATGCTACATGGGT
CAGGTCAGATCCCTCAATGCAACGGTCATTGCTCCCTGTGCTCCCCATGAGATGTCTGTT
CTAGGTGGCTACCTGGGAGAGGAATTCTTCGGGAAGGGAACATTTGAAAGAAGATTCTTT
AGGGATGAGAAAGAACTTCGAGAATATGAAGCAGCCGAGTTGACGAAGACTGACGTGGCA
CTGGCTGATGATGGAACTGTCGACTCCGATGACGAGGACTACTTCTCCGGTGAAGCCAGA
AGTCCGGAAGCAGTTTACACTCGAATCATGATGAACGGAGGTCGGCTGAAGAGATCGCAT
ATACGGAGATATGTCTCAGTCAGTTCCAATCATCAAGCTCGTCCAGGCTCATTCGCCGAG
TTCCTAAACAAGACATATTCGAGCGACTCA---
>ARdgAA35TU1995
ATGGATGCCGACAAGATTGTGTTCAAAGTCAATAATCAGGTGGTCTCTTTGAAGCCTGAG
ATTATAGTGGACCAATATGAGTACAAGTACCCTGCTATCAAAGATTTGAAAAAGCCCTGT
ATAACCTTAGGGAAAGCCCCCGACTTAAACAAAGCATACAAGTCAGTTTTATCAGGCATG
AACGCCGCAAAACTTGATCCTGATGACGTATGTTCCTACTTGGCAGCAGCAATGCAATTC
TTTGAGGGGACTTGTCCGGAAGACTGGACCAGCTATGGAATCCTGATTGCACGGAAAGGA
GATAAGATCACCCCAGATTCTCTTGTAGAGATAAAGCGCACTGATGTAGAGGGGAATTGG
GCTCTGACAGGAGGCATGGAATTGACAAGGGACCCCACTGTCCCAGAGCATGCGTCTTTG
GTCGGTCTTCTCTTGAGCCTGTATAGGCTGAGCAAAATATCAGGACAAAACACCGGCAAC
TATAAGACAAACATTGCGGATAGGATAGAGCAGATTTTCGAGACAGCCCCTTTTGTCAAA
ATCGTGGAACATCATACTCTAATGACAACTCACAAAATGTGTGCTAATTGGAGCACTATA
CCGAACTTCAGATTTTTGGCTGGAACCTACGACATGTTTTTCTCCCGGATTGAGCATCTA
TATTCAGCAATCAGGGTGGGCACAGTTGTCACTGCTTATGAAGACTGCTCAGGGCTGGTA
TCGTTTACAGGGTTTATAAAGCAGATTAACCTCACTGCAAGAGAAGCAATACTATATTTC
TTCCATAAGAACTTTGAGGAAGAGATAAGAAGAATGTTCGAGCCAGGGCAGGAGACAGCT
GTTCCTCACTCTTATTTCATCCACTTTCGTTCACTAGGCTTGAGTGGAAAGTCTCCTTAT
TCATCAAATGCCGTCGGTCATGTGTTCAATCTCATTCACTTTGTTGGATGCTATATGGGT
CAAGTCAGATCCCTTAATGCAACGGTTATAGCTTCCTGTGCTCCTCATGAGATGTCTGTT
CTGGGGGGCTATCTGGGAGAGGAGTTCTTCGGGAAAGGAACGTTTGAAAGAAGATTCTTT
AGAGATGAGAAAGAACTCCGAGAATACGAGGCGGCTGAACTGACAAAGACTGACGTGGCA
CTGGCAGATGATGGAACTGTCAACTCTGATGACGAGGACTACTTCTCCGGTGAGACCAGA
AGTCCAGAAGCTGTTTATACTCGAATTATGATGAATGGAGGTCGACTAAAGAGATCGCAC
ATACGGAGATATGTCTCAGTTAGTTCTAATCATCAAGCCCGTCCAGGCTCATTCGCTGAG
TTTCTAAACAAGACATATTCGAGTGACTCATAA
>ARdgAA38TU1996
ATGGATGCCGACAAGATTGTGTTCAAAGTCAATAATCAGGTGGTCTCTTTGAAGCCTGAG
ATTATAGTGGACCAATATGAGTACAAGTACCCTGCTATCAAAGATTTGAAAAAGCCCTGT
ATAACCTTAGGGAAAGCCCCCGACTTAAACAAAGCATACAAGTCAGTTTTATCAGGCATG
AACGCCGCAAAACTTGATCCTGATGACGTATGTTCCTACTTGGCAGCAGCAATGCAATTC
TTTGAGGGGACTTGTCCGGAAGACTGGACCAGCTATGGAATCCTGATTGCACGGAAAGGA
GATAAGATCACCCCAGATTCTCTTGTAGAGATAAAGCGCACTGATGTAGAGGGGAATTGG
GCTCTGACAGGAGGCATGGAATTGACAAGGGACCCCACTGTCCCAGAGCATGCGTCTTTG
GTCGGTCTTCTCTTGAGCCTGTATAGGCTGAGCAAAATATCAGGACAAAACACCGGCAAC
TATAAGACAAACATTGCGGATAGGATAGAGCAGATTTTCGAGACAGCCCCTTTTGTCAAA
ATCGTGGAACATCATACTCTAATGACAACTCACAAAATGTGTGCTAATTGGAGCACTATA
CCGAACTTCAGATTTTTGGCTGGAACCTACGACATGTTTTTCTCCCGGATTGAGCATCTA
TATTCAGCAATCAGGGTGGGCACAGTTGTCACTGCTTATGAAGACTGCTCAGGGCTGGTA
TCGTTTACAGGGTTTATAAAGCAGATTAACCTCACTGCAAGAGAAGCAATACTATATTTC
TTCCATAAGAACTTTGAGGAAGAGATAAGAAGAATGTTCGAGCCAGGGCAGGAGACAGCT
GTTCCTCACTCTTATTTCATCCACTTTCGTTCACTAGGCTTGAGTGGAAAGTCTCCTTAT
TCATCAAATGCCGTCGGTCATGTGTTCAATCTCATTCACTTTGTTGGATGCTATATGGGT
CAAGTCAGATCCCTTAATGCAACGGTTATAGCTTCCTGTGCTCCTCATGAGATGTCTGTT
CTGGGGGGCTATCTGGGAGAGGAGTTCTTCGGGAAAGGAACGTTTGAAAGAAGATTCTTT
AGAGATGAGAAAGAACTCCGAGAATACGAGGCGGCTGAACTGACAAAGACTGACGTGGCA
CTGGCAGATGATGGAACTGTCAACTCTGATGACGAGGACTACTTCTCCGGTGAGACCAGA
AGTCCAGAAGCTGTTTATACTCGAATCATGATGAATGGAGGTCGACTAAAGAGATCGCAC
ATACGGAGATATGTCTCAGTTAGTTCTAATCATCAAGCCCGTCCAGGCTCATTCGCTGAG
TTTCTAAACAAGACATATTCGAGTGACTCATAA
>ARdgAA39TU1996
ATGGATGCCGACAAGATTGTGTTCAAAGTCAATAATCAGGTGGTCTCTTTGAAGCCTGAG
ATTATAGTGGACCAATATGAGTACAAGTACCCTGCTATCAAAGATTTGAAAAAGCCCTGT
ATAACCTTAGGGAAAGCCCCCGACTTAAACAAAGCATACAAGTCAGTTTTATCAGGCATG
AACGCCGCAAAACTTGATCCTGATGACGTATGTTCCTACTTGGCAGCAGCAATGCAATTC
TTTGAGGGGACTTGTCCGGAAGACTGGACCAGCTATGGAATCCTGATTGCACGGAAAGGA
GATAAGATCACCCCAGATTCTCTTGTAGAGATAAAGCGCACTGATGTAGAGGGGAATTGG
GCTCTGACAGGAGGCATGGAATTGACAAGGGACCCCACTGTCCCAGAGCATGCGTCTTTG
GTCGGTCTTCTCTTGAGCCTGTATAGGCTGAGCAAAATATCAGGACAAAACACCGGCAAC
TATAAGACAAACATTGCGGATAGGATAGAGCAGATTTTCGAGACAGCCCCTTTTGTCAAA
ATCGTGGAACATCATACTCTAATGACAACTCACAAAATGTGTGCTAATTGGAGCACTATA
CCGAACTTCAGATTTTTGGCTGGAACCTACGACATGTTTTTCTCCCGGATTGAGCATCTA
TATTCAGCAATCAGGGTGGGCACAGTTGTCACTGCTTATGAAGACTGCTCAGGGCTGGTA
TCGTTTACAGGGTTTATAAAGCAGATTAACCTCACTGCAAGAGAAGCAATACTATATTTC
TTCCATAAGAACTTTGAGGAAGAGATAAGAAGAATGTTCGAGCCAGGGCAGGAGACAGCT
GTTCCTCACTCTTATTTCATCCACTTTCGTTCACTAGGCTTGAGTGGAAAGTCTCCTTAT
TCATCAAATGCCGTCGGTCATGTGTTCAATCTCATTCACTTTGTTGGATGCTATATGGGT
CAAGTCAGATCCCTTAATGCAACGGTTATAGCTTCCTGTGCTCCTCATGAGATGTCTGTT
CTGGGGGGCTATCTGGGAGAGGAGTTCTTCGGGAAAGGAACGTTTGAAAGAAGATTCTTT
AGAGATGAGAAAGAACTCCGAGAATACGAGGCGGCTGAACTGACAAAGACTGACGTGGCA
CTGGCAGATGATGGAACTGTCAACTCTGATGACGAGGACTACTTCTCCGGTGAGACCAGA
AGTCCAGAAGCTGTTTATACTCGAATTATGATGAATGGAGGTCGACTAAAGAGATCGCAC
ATACGGAGATATGTCTCAGTTAGTTCTAATCATCAAGCCCGTCCAGGCTCATTCGCTGAG
TTTCTAAACAAGACATATTCGAGTGACTCATAA
>ARdgAA53FO2000
ATGGATGCCGACAAGATTGTGTTCAAAGTCAATAATCAGGTGGTCTCTTTGAAGCCTGAG
ATTATAGTGGACCAATATGAGTACAAGTACCCTGCTATCAAAGATTTGAAAAAGCCCTGT
ATAACCTTAGGGAAAGCCCCTGACTTAAACAAAGCATACAAGTCAGTTTTATCAGGCATG
AACGCCGCAAAACTTGATCCTGATGACGTATGTTCCTACTTGGCAGCAGCAATGCAATTC
TTTGAGGGGACTTGTCCGGAAGACTGGACCAGCTATGGAATCCTGATTGCACGGAAAGGA
GATAAGATCACCCCAGATTCTCTTGTAGAGATAAAGCGCACTGATGTAGAGGGGAATTGG
GCTCTTACAGGAGGCATGGAACTGACAAGGGACCCCACTGTCTCAGAGCATGCGTCTTTG
GTCGGTCTTCTCTTGAGCCTGTATAGACTGAGCAAAATATCAGGACAAAACACCGGCAAC
TATAAGACAAACATTGCAGATAGGATAGAGCAGATTTTCGAGACAGCCCCTTTTGTTAAA
ATCGTGGAACATCATACTCTAATGACAACTCACAAAATGTGTGCTAATTGGAGCACTATA
CCGAACTTCAGATTCTTGGCTGGGACCTACGACATGTTTTTCTCCCGGATTGAGCATCTA
TATTCAGCAATCAGAGTGGGCACAGTTGTCACTGCTTACGAAGACTGCTCGGGGCTGGTA
TCGTTTACAGGGTTTATAAAGCAGATTAATCTCACTGCAAGAGAGGCAATACTATATTTC
TTCCATAAGAACTTTGAGGAAGAGATAAGAAGAATGTTCGAGCCAGGGCAAGAGACAGCT
GTTCCTCACTCTTATTTCATCCACTTTCGTTCACTAGGCTTGAGTGGAAAGTCTCCTTAT
TCATCAAATGCCGTCGGTCATGTGTTCAATCTCATTCACTTTGTTGGATGCTATATGGGT
CAAGTCAGATCTCTTAATGCAACGGTTATAGCAGCCTGTGCTCCTCATGAGATGTCTGTT
CTGGGGGGCTATCTGGGAGAGGAGTTTTTCGGGAAAGGAACGTTTGAAAGAAGATTCTTT
AGAGATGAGAAAGAACTCCGGGAATACGAGGCGGCTGAACTGACAAAGACTGACGTGGCA
CTGGCAGATGATGGGACCGTCAACTCCGATGACGAGGACTACTTCTCCGGTGAGACCAGA
AGTCCAGAAGCTGTTTATACTCGAATCATGATGAATGGAGGTCGACTGAAGAGATCGCAC
ATACGGAGATATGTCTCAGTTAGTTCTAATCATCAAGCCCGTCCAGGCTCATTCGCCGAG
TTTCTAAACAAGACATATTCGAGTGACTCATAA
>ARdgAA71FO2000
ATGGATGCCGACAAGATTGTGTTCAAAGTCAATAATCAGGTGGTCTCTTTGAAGCCTGAG
ATTATAGTGGACCAATATGAGTACAAGTACCCTGCTATCAAAGATTTGAAAAAGCCCTGT
ATAACCTTAGGGAAAGCCCCTGACTTAAACAAAGCATACAAGTCAGTTTTATCAGGCATG
AACGCCGCAAAACTTGATCCTGATGACGTATGTTCCTACTTGGCAGCAGCAATGCAATTC
TTTGAGGGGACTTGTCCGGAAGACTGGACCAGCTATGGAATCCTGATTGCACGGAAAGGA
GATAAGATCACCCCAGATTCTCTTGTAGAGATAAAGCGCACTGATGTAGAGGGGAATTGG
GCTCTTACAGGAGGCATGGAACTGACAAGGGACCCCACTGTCTCAGAGCATGCGTCTTTG
GTCGGTCTTCTCTTGAGCCTGTATAGACTGAGCAAAATATCAGGACAAAACACCGGCAAC
TATAAGACAAACATTGCAGATAGGATAGAGCAGATTTTCGAGACAGCCCCTTTTGTTAAA
ATCGTGGAACATCATACTCTAATGACAACTCACAAAATGTGTGCTAATTGGAGCACTATA
CCGAACTTCAGATTCTTGGCTGGGACCTACGACATGTTTTTCTCCCGGATTGAGCATCTA
TATTCAGCAATCAGAGTGGGCACAGTTGTCACTGCTTATGAAGACTGCTCGGGGCTGGTA
TCGTTTACAGGGTTTATAAAGCAGATTAATCTCACTGCAAGAGAAGCAATACTATATTTC
TTCCATAAGAACTTTGAGGAAGAGATAAGAAGAATGTTCGAGCCAGGGCAAGAGACAGCT
GTTCCTCACTCTTATTTCATCCACTTTCGTTCACTAGGCTTGAGTGGAAAGTCTCCTTAT
TCATCAAATGCCGTCGGTCATGTGTTCAATCTCATTCACTTTGTTGGATGCTATATGGGT
CAAGTCAGATCTCTTAATGCAACGGTTATAGCAGCCTGTGCTCCTCATGAGATGTCTGTT
CTGGGGGGCTATCTGGGAGAGGAGTTTTTCGGGAAAGGAACGTTTGAAAGAAGATTCTTT
AGAGATGAGAAAGAACTCCGGGAATACGAGGCAGCTGAACTGACAAAGACTGACGTGGCA
CTGGCAGATGATGGGACTGTCAACTCCGATGACGAGGACTACTTCTCCGGTGAGACCAGA
AGTCCAGAAGCTGTTTATACTCGAATCATGATGAATGGAGGTCGACTGAAGAGATCGCAC
ATACGGAGATATGTCTCAGTTAGTTCTAATCATCAAGCCCGTCCAGGCTCATTCGCCGAG
TTTCTAAACAAGACATATTCGAGTGACTCATAA
>ARdgAA112CH2001
ATGGATGCCGACAAGATTGTGTTCAAAGTCAATAATCAGGTGGTCTCTTTGAAGCCTGAG
ATTATAGTGGACCAATATGAGTACAAGTACCCTGCTATCAAAGACTTGAAAAAGCCCTGT
ATAACCTTAGGGAAAGCCCCTGACTTAAACAAAGCATACAAGTCAGTTTTATCAGGCATG
AACGCCGCAAAACTTGATCCTGATGACGTATGTTCCTACTTGGCAGCAGCAATGCAATTC
TTTGAGGGGGCTTGTCCGGAAGACTGGACCAGCTATGGAATCCTGATTGCGCGGAAAGGA
GATAAGATCACCCCAGATTCTCTTGTAGAGATAAAGCGCACTGATGTAGAGGGGAGTTGG
GCTCTTACAGGAGGCATGGAACTGACAAGGGACCCCACTGTCTCAGAGCATGCGTCTTTG
GTCGGTCTTCTCTTGAGCCTGTATAGGCTGAGCAAAATATCAGGACAAAACACCGGCAAC
TATAAGACAAACATTGCAGATAGGATAGAGCAGATTTTCGAGACAGCCCCTTTTGTTAAA
ATAGTGGAACATCATACTCTAATGACAACTCACAAAATGTGTGCTAATTGGAGCACTATA
CCGAACTTCAGATTCTTGGCTGGAACCTACGACATGTTTTTCTCCCGGATTGAGCATCTA
TATTCAGCAATCAGAGTGGGCACAGTTGTCACTGCTTATGAAGACTGCTCGGGGCTGGTA
TCGTTTACAGGGTTTATAAAGCAGATTAATCTCACTGCAAGAGAAGCAATACTATATTTC
TTCCATAAGAACTTTGAGGAAGAGATAAGAAGAATGTTCGAGCCAGGGCAAGAGACAGCT
GTTCCTCACTCTTATTTCATCCACTTTCGTTCACTAGGCTTGAGTGGAAAGTCTCCTTAT
TCATCAAATGCCGTCGGTCATGTGTTCAATCTCATTCACTTTGTTGGATGCTATATGGGT
CAAGTCAGATCCCTTAATGCAACGGTTATAGCAGCCTGTGCTCCTCATGAGATGTCTGTT
CTGGGGGGCTATCTGGGAGAGGAGTTTTTCGGGAAAGGGACGTTTGAAAGAAGATTCTTT
AGAGATGAGAAAGAACTCCGGGAATACGAGGCGGCTGAACTGACAAAGACTGACGTGGCA
CTGGCAGATGATGGAACTGTCAACTCTGATGACGAGGACTACTTCTCCGGTGAGACCAGA
AGTCCAGAAGCTGTTTATACTCGAATCATGATGAATGGAGGTCGACTGAAGAGATCGCAC
ATACGGAGATATGTCTCAGTTAGTTCTAATCATCAAGCCCGTCCAGGCTCATTCGCCGAG
TTTCTAAACAAGACATACTCGAGTGACTCATGA
>ARdgAA120CH2001
ATGGATGCCGACAAGATTGTGTTCAAAGTCAATAATCAGGTGGTCTCTTTGAAGCCTGAG
ATTATAGTGGACCAGTATGAGTACAAGTACCCTGCTATCAAAGACTTGAAAAAGCCCTGT
ATAACCTTAGGGAAAGCCCCTGACTTAAACAAAGCATACAAGTCAGTTTTATCAGGCATG
AACGCCGCAAAACTTGATCCTGATGACGTATGTTCCTACTTGGCAGCAGCAATGCAATTC
TTTGAGGGGACTTGTCCGGAAGACTGGACCAGCTATGGAATCCTGATTGCGCGGAAAGGA
GATAAGATCACCCCAGATTCTCTTGTAGAGATAAAGCGCACTGATGTAGAGGGGAGTTGG
GCTCTTACAGGAGGCATGGAACTGACAAGGGACCCCACTGTCTCAGAGCATGCGTCTTTG
GTCGGTCTTCTCTTGAGCCTGTATAGGCTGAGCAAAATATCAGGACAAAACACCGGCAAC
TATAAGACAAACATTGCAGATAGGATAGAGCAGATTTTCGAGACAGCCCCTTTTGTTAAA
ATCGTGGAGCATCATACTCTAATGACAACTCACAAAATGTGCGCTAATTGGAGCACTATA
CCGAACTTCAGATTCTTGGCTGGAACCTACGACATGTTTTTCTCTCGGATTGAGCATCTA
TATTCAGCAATCAGAGTGGGCACAGTTGTCACTGCTTATGAAGACTGCTCGGGGCTGGTA
TCGTTTACAGGGTTTATAAAGCAGATTAATCTCACTGCAAGAGAAGCAATACTATATTTC
TTCCATAAGAACTTTGAGGAAGAGATAAGAAGAATGTTCGAGCCAGGGCAAGAGACAGCT
GTTCCTCACTCTTATTTCATCCACTTTCGTTCACTAGGCTTGAGTGGAAAGTCTCCTTAT
TCATCAAATGCCGTCGGTCATGTGTTCAATCTCATTCACTTTGTTGGATGCTATATGGGT
CAAGTCAGATCCCTTAATGCAACGGTTATAGCAGCCTGTGCTCCTCATGAGATGTCTGTT
CTGGGGGGCTATCTGGGAGAGGAGTTTTTCGGGAAAGGGACGTTTGAAAGAAGATTCTTT
AGAGATGAGAAAGAACTCCGGGAATACGAGGCGGCTGAACTGACAAAGACTGACGTGGCA
CTGGCAGATGATGGAACTGTCAACTCTGATGACGAGGACTACTTCTCCGGTGAGACCAGA
AGTCCAGAAGCTGTTTATACTCGAATCATGATGAATGGAGGTCGACTGAAGAGATCGCAC
ATACGGAGATATGTCTCAGTTAGTTCTAATCATCAAGCCCGTCCAGGCTCATTCGCCGAG
TTTCTAAACAAGACATACTCGAGTGACTCATGA
>ARCthAA474CH2004
ATGGATGCCGACAAGATTGTGTTCAAAGTCAATAATCAGGTGGTCTCTTTGAAGCCTGAG
ATTATAGTGGACCAATATGAGTACAAATACCCTGCTATCAAAGATTTGAAAAAACCCTGT
ATAACCTTAGGGAAAGCCCCTGACTTAAACAAAGCATACAAGTCAGTTTTATCAGGCATG
AACGCCGCAAAACTTGATCCTGATGACGTATGTTCCTACTTGGCAGCAGCAATGCAATTC
TTTGAGGGGACTTGTCCGGAAGACTGGACCAGCTATGGAATCCTGATTGCACGGAAAGGA
GATAAGATCACCCCAGATTCTCTTGTAGAGATAAAGCGCACTGATGTAGAGGGGAATTGG
GCTCTTACAGGAGGCATGGAACTGACAAGGGACCCCACTGTCTCAGAGCATGCGTCTTTG
GTCGGCCTTCTCTTGAGCCTGTATAGACTGAGCAAAATATCAGGACAAAACACCGGCAAC
TATAAGACAAACATTGCAGATAGGATAGAGCAGATTTTCGAGACAGCCCCTTTTGTGAAA
ATCGTGGAACATCATACTCTAATGACAACTCACAAAATGTGTGCTAATTGGAGCACTATA
CCGAACTTCAGATTCTTGGCTGGGACCTACGACATGTTTTTCTCCCGGATTGAGCATCTA
TATTCAGCAATCAGAGTGGGCACAGTTGTCACTGCTTATGAAGACTGCTCGGGGCTGGTA
TCGTTTACAGGGTTTATAAAGCAGATTAATCTCACTGCAAGAGAAGCAATACTATATTTC
TTCCATAAGAACTTTGAGGAAGAGATAAGAAGAATGTTCGAGCCAGGGCAAGAGACAGCT
GTTCCTCACTCTTATTTCATCCACTTTCGTTCACTAGGCTTGAGTGGAAAGTCTCCTTAT
TCATCAAATGCCGTCGGTCATGTGTTCAATCTCATTCACTTTGTTGGATGCTATATGGGT
CAAGTCAGATCTCTTAATGCAACGGTTATAGCAGCCTGTGCTCCTCATGAGATGTCTGTT
CTGGGGGGCTATCTGGGAGAGGAGTTTTTCGGGAAAGGAACGTTTGAAAGAAGATTCTTT
AGAGATGAGAAAGAACTCCGGGAATACGAGGCGGCTGAACTGACAAAGACTGACGTGGCA
CTGGCAGATGATGGGACTGTCAACTCCGATGACGAGGACTACTTCTCCGGTGAGACCAGA
AGTCCAGAAGCTGTTTATACTCGAATCATGATGAATGGGGGTCGACTGAAGAGATCGCAC
ATACGGAGATATGTCTCAGTTAGTTCTAATCATCAAGCCCGTCCAGGCTCATTCGCCGAG
TTTCTAAACAAGACATATTCGAGTGACTCATAA
>ARdgAA774FO2007
ATGGATGCCGACAAGATTGTGTTCAAAGTCAATAATCAGGTGGTCTCTTTGAAGCCTGAG
ATTATAGTGGACCAATATGAGTACAAGTACCCTGCTATCAAAGATTTGAAAAAGCCCTGT
ATAACCTTAGGGAAAGCCCCTGACTTAAACAAAGCATACAAGTCAGTTTTATCAGGCATG
AACGCCGCAAAACTTGATCCTGATGACGTATGTTCCTACTTGGCAGCAGCAATGCAATTC
TTTGAGGGGACTTGTCCGGAAGACTGGACCAGCTATGGAATCCTGATTGCACGGAAAGGA
GATAAGATCACCCCAGATTCTATTGTAGAGATAAAGCGCACTGATGTAGAGGGGAATTGG
GCTCTTACAGGAGGCATGGAACTGACAAGGGACCCCACTGTCTCAGAGCATGCGTCTTTG
GTCGGTCTTCTCTTGAGCCTGTATAGACTGAGCAAAATATCAGGACAAAACACCGGCAAC
TATAAGACAAACATTGCAGATAGGATAGAGCAGATTTTCGAGACAGCCCCTTTTGTCAAA
ATCGTGGAGCATCATACTCTAATGACAACTCACAAAATGTGTGCTAATTGGAGCACTATA
CCGAACTTCAGATTCTTGGCTGGGACCTACGACATGTTTTTCTCCCGGATTGAGCATCTA
TATTCAGCAATCAGAGTGGGCACAGTTGTCACTGCTTATGAAGACTGCTCGGGGCTGGTA
TCGTTTACAGGGTTTATAAAGCAGATTAATCTCACTGCAAGAGAAGCAATACTATATTTC
TTCCATAAGAACTTTGAGGAAGAGATAAGAAGAATGTTCGAGCCAGGGCAAGAGACAGCT
GTTCCTCACTCCTATTTCATCCACTTTCGTTCACTAGGCTTGAGTGGAAAGTCTCCTTAT
TCATCAAATGCCGTCGGTCATGTGTTCAATCTCATTCACTTTGTTGGATGCTATATGGGT
CAAGTCAGATCTCTTAATGCAACGGTTATAGCAGCCTGTGCTCCTCATGAGATGTCTGTT
CTGGGGGGCTATCTGGGAGAGGAGTTTTTCGGGAAAGGAACATTTGAAAGAAGATTCTTT
AGAGATGAGAAAGAACTCCGGGAATACGAGGCGGCTGAACTGACAAAGACTGACGTGGCA
CTGGCAGATGATGGGACTGTCAACTCCGATGACGAGGACTACTTCTCCGGTGAGACCAGA
AGTCCAGAAGCTGTTTATACTCGAATCATGATGAATGGAGGTCGACTGAAGAGATCGCAC
ATACGGAGATATGTCTCAGTTAGTTCTAATCATCAAGCCCGTCCAGGCTCATTCGCCGAG
TTTCTAAACAAGACATATTCGAGTGACTCATAA
>ARCthAA886FO2008
ATGGATGCCGACAAGATTGTGTTCAAAGTCAATAATCAGGTGGTCTCTTTGAAGCCTGAG
ATTATAGTGGACCAATATGAGTACAAGTACCCTGCTATCAAAGATTTGAAAAAGCCCTGT
ATAACCTTAGGGAAAGCCCCTGACTTAAACAAAGCATACAAGTCAGTTTTATCAGGCATG
AACGCCGCAAAACTTGATCCTGATGACGTATGTTCCTACTTGGCAGCAGCAATGCAATTC
TTTGAGGGGACTTGTCCGGAAGACTGGACCAGCTATGGAATCCTGATTGCACGGAAAGGA
GATAAGATCACCCCAGATTCTATTGTAGAGATAAAGCGCACTGATGTAGAGGGGAATTGG
GCTCTTACAGGAGGCATGGAACTGACAAGGGACCCCACTGTCTCAGAGCATGCGTCTTTG
GTCGGTCTTCTCTTGAGCCTGTATAGACTGAGCAAAATATCAGGACAAAACACCGGCAAC
TATAAGACAAACATTGCAGATAGGATAGAGCAGATTTTCGAGACAGCCCCTTTTGTTAAA
ATCGTGGAGCATCATACTCTAATGACAACTCACAAAATGTGTGCTAATTGGAGCACTATA
CCGAACTTCAGATTCTTGGCTGGGACCTACGACATGTTTTTCTCCCGGATTGAGCATCTA
TATTCAGCAATCAGAGTGGGCACAGTTGTCACTGCTTATGAAGACTGCTCGGGGCTGGTA
TCGTTTACAGGGTTTATAAAGCAGATTAATCTCACTGCAAGAGAAGCAATACTATATTTC
TTCCATAAGAACTTTGAGGAAGAGATAAGAAGAATGTTCGAGCCAGGGCAAGAGACAGCT
GTTCCTCACTCTTATTTCATCCACTTTCGTTCACTAGGCTTGAGTGGAAAGTCTCCTTAT
TCATCAAATGCCGTCGGTCATGTGTTCAATCTCATTCACTTTGTTGGATGCTATATGGGT
CAAGTCAGATCTCTTAATGCAACGGTTATAGCAGCCTGTGCTCCTCATGAGATGTCTGTT
CTGGGGGGCTATCTGGGAGAGGAGTTTTTCGGGAAAGGAACGTTTGAAAGAAGATTCTTT
AGAGATGAGAAAGAGCTCCGGGAATACGAGGCGGCTGAACTGACAAAGACTGACGTGGCA
CTGGCAGATGATGGGACTGTCAACTCCGATGACGAGGACTACTTCTCCGGTGAGACCAGA
AGTCCAGAAGCTGTTTATACTCGAATCATGATGAATGGAGGTCGACTGAAGAGATCGCAC
ATACGGAGATATGTCTCAGTTAGTTCTAATCATCAAGCCCGTCCAGGCTCATTCGCCGAG
TTTCTAAACAAGACATATTCGAGTGACTCATAA
>ARdgAA888FO2008
ATGGATGCCGACAAGATTGTGTTCAAAGTCAATAATCAGGTGGTCTCTTTGAAGCCTGAG
ATTATAGTGGACCAATATGAGTACAAGTACCCTGCTATCAAAGATTTGAAAAAGCCCTGT
ATAACCTTAGGGAAAGCCCCTGACTTAAACAAAGCATACAAGTCAGTTTTATCAGGCATG
AACGCCGCAAAACTTGATCCTGATGACGTATGTTCCTACTTGGCAGCAGCAATGCAATTC
TTTGAGGGGACTTGTCCGGAAGACTGGACCAGCTATGGAATCCTGATTGCACGGAAAGGA
GATAAGATCACCCCAGATTCTATTGTAGAGATAAAGCGCACTGATGTAGAGGGGAATTGG
GCTCTTACAGGAGGCATGGAACTGACAAGGGACCCCACTGTCTCAGAGCATGCGTCTTTG
GTCGGTCTTCTCTTGAGCCTGTATAGACTGAGCAAAATATCAGGACAAAACACCGGCAAC
TATAAGACAAACATTGCAGATAGGATAGAGCAGATTTTCGAGACAGCCCCTTTTGTTAAA
ATCGTGGAGCATCATACTCTAATGACAACTCACAAAATGTGTGCTAATTGGAGCACTATA
CCGAACTTCAGATTCTTGGCTGGGACCTACGACATGTTTTTCTCCCGGATTGAGCATCTA
TATTCAGCAATCAGAGTGGGCACAGTTGTCACTGCTTATGAAGACTGCTCGGGGCTGGTA
TCGTTTACAGGGTTTATAAAGCAGATTAATCTCACTGCAAGAGAAGCAATACTATATTTC
TTCCATAAGAACTTTGAGGAAGAGATAAGAAGAATGTTCGAGCCAGGGCAAGAGACAGCT
GTTCCTCACTCCTATTTCATCCACTTTCGTTCACTAGGCTTGAGTGGAAAGTCTCCTTAT
TCATCAAATGCCGTCGGTCATGTGTTCAATCTCATTCACTTTGTTGGATGCTATATGGGT
CAAGTCAGATCTCTTAATGCAACGGTTATAGCAGCCTGTGCTCCTCATGAGATGTCTGTT
CTGGGGGGCTATCTGGGAGAGGAGTTTTTCGGGAAAGGAACGTTTGAAAGAAGATTCTTT
AGAGATGAGAAAGAACTCCGGGAATACGAGGCGGCTGAACTGACAAAGACTGACGTGGCA
CTGGCAGATGATGGGACTGTCAACTCCGATGACGAGGACTACTTCTCCGGTGAGACCAGA
AGTCCAGAAGCTGTTTATACTCGAATCATGATGAATGGAGGTCGACTGAAGAGATCGCAC
ATACGGAGATATGTCTCAGTTAGTTCTAATCATCAAGCCCGTCCAGGCTCATTCGCCGAG
TTTCTAAACAAGACATATTCGAGTGACTCATAA
>ARdgAA911CH2008
ATGGATGCCGACAAGATTGTGTTCAAAGTCAATAATCAGGTGGTCTCTTTGAAGCCTGAG
ATTATAGTGGACCAATATGAGTACAAATACCCTGCTATCAAAGATTTGAAAAAACCCTGT
ATAACCTTAGGGAAAGCTCCTGACTTAAACAAAGCATACAAGTCAGTTTTATCAGGCATG
AACGCCGCAAAACTTGATCCTGATGACGTATGTTCCTACTTGGCAGCAGCAATGCAATTC
TTTGAGGGGACTTGTCCGGAAGACTGGACCAGCTATGGAATCCTGATTGCACGGAAAGGA
GATAAGATCACCCCAGATTCTCTTGTAGAGATAAAGCGCACTGATGTAGAGGGGAATTGG
GCTCTTACAGGAGGCATGGAACTGACAAGGGACCCCACTGTCTCAGAGCATGCGTCTTTG
GTCGGCCTTCTCTTGAGCCTGTATAGACTGAGCAAAATATCAGGACAAAACACCGGCAAC
TATAAGACAAACATTGCAGATAGGATAGAGCAGATTTTCGAGACAGCCCCTTTTGTGAAA
ATCGTGGAACATCATACTCTAATGACAACTCACAAAATGTGTGCTAATTGGAGCACTATA
CCGAACTTCAGATTCTTGGCTGGGACCTACGACATGTTTTTCTCCCGGATTGAGCATCTA
TATTCAGCAATCAGAGTGGGCACAGTTGTCACTGCTTATGAAGACTGCTCGGGGCTGGTA
TCGTTTACAGGGTTTATAAAGCAGATTAATCTCACTGCAAGAGAAGCAATACTATATTTC
TTCCATAAGAACTTTGAGGAAGAGATAAGAAGAATGTTCGAGCCAGGGCAAGAGACAGCT
GTTCCTCACTCTTATTTCATCCACTTTCGTTCACTAGGCTTGAGTGGAAAGTCTCCTTAT
TCATCAAATGCCGTCGGTCATGTGTTCAATCTCATTCACTTTGTTGGATGCTATATGGGT
CAAGTCAGATCTCTTAATGCAACGGTTATAGCAGTCTGTGCTCCTCATGAGATGTCTGTT
CTGGGGGGCTATCTGGGAGAGGAGTTTTTCGGGAAAGGAACGTTTGAAAGAAGATTCTTT
AGAGATGAGAAAGAACTCCGGGAATACGAGGCGGCTGAACTGACAAAGACTGACGTGGCA
CTGGCAGATGATGGGACTGTCAACTCCGATGACGAGGACTACTTCTCCGGTGAGACCAGA
AGTCCAGAAGCTGTTTATACTCGAATCATGATGAATGGGGGTCGACTGAAGAGATCGCAC
ATACGGAGATATGTCTCAGTTAGTTCTAATCATCAAGCCCGTCCAGGCTCATTCGCCGAG
TTTCTAAACAAGACATATTCGAGTGACTCATAA
>ARNnaAA929CH2009
ATGGATGCCGACAAGATTGTGTTCAAAGTCAATAATCAGGTGGTCTCTTTGAAGCCTGAG
ATTATAGTGGACCAATATGAGTACAAATACCCTGCTATCAAAGATTTGAAAAAACCCTGT
ATAACCTTGGGGAAAGCCCCTGACTTAAACAAAGCATACAAGTCAGTTTTATCAGGCATG
AACGCCGCAAAACTTGATCCTGATGACGTATGTTCCTACTTGGCAGCAGCAATGCAATTC
TTTGAGGGGACTTGTCCGGAAGACTGGACCAGCTATGGAATCCTGATTGCACGGAAAGGA
GATAAGATCACCCCAGATTCTCTTGTAGAGATAAAGCGCACTGATGTAGAGGGGAATTGG
GCTCTTACAGGAGGCATGGAACTGACAAGGGACCCCACTGTCTCAGAGCATGCGTCTTTG
GTCGGCCTTCTCTTGAGCCTGTATAGACTGAGCAAAATATCAGGACAAAACACCGGCAAC
TATAAGACAAACATTGCAGATAGGATAGAGCAGATTTTCGAGACAGCCCCTTTTGTGAAA
ATCGTGGAACATCATACTCTAATGACAACTCACAAAATGTGTGCTAATTGGAGCACTATA
CCGAACTTCAGATTCTTGGCTGGGACCTACGACATGTTTTTCTCCCGGATTGAGCATCTA
TATTCAGCAATCAGAGTGGGCACAGTTGTCACTGCTTATGAAGACTGCTCGGGGCTGGTA
TCGTTTACAGGGTTTATAAAGCAGATAAATCTCACTGCAAGAGAAGCAATACTATATTTC
TTCCATAAGAACTTTGAGGAAGAGATAAGAAGAATGTTCGAGCCAGGGCAAGAGACAGCT
GTTCCTCACTCTTATTTCATCCACTTTCGTTCACTAGGCTTGAGTGGAAAGTCTCCTTAT
TCATCAAATGCCGTCGGTCATGTGTTCAATCTCATTCACTTTGTTGGATGCTATATGGGT
CAAGTCAGATCTCTTAATGCAACGGTTATAGCAGCCTGTGCTCCTCATGAGATGTCTGTT
CTGGGGGGCTATCTGGGAGAGGAGTTTTTCGGGAAAGGAACGTTTGAAAGAAGATTCTTT
AGAGATGAGAAAGAACTCCGGGAATACGAGGCGGCTGAACTGACAAAGACTGACGTGGCA
CTGGCAGATGATGGGACTGTCAACTCCGATGACGAGGACTACTTCTCCGGTGAGACCAGA
AGTCCAGAAGCTGTTTATACTCGAATCATGATGAATGGGGGTCGACTGAAGAGATCGCAC
ATACGGAGATATGTCTCAGTTAGTTCTAATCATCAAGCCCGTCCAGGCTCATTCGCCGAG
TTTCTAAACAAGACATATTCGAGTGACTCATAA
>ARdgAA957CH2009
ATGGATGCTGACAAGATTGTGTTCAAAGTCAATAATCAGGTGGTCTCTTTGAAGCCTGAG
ATTATAGTGGACCAATATGAGTACAAATACCCTGCTATCAAAGATTTGAAAAAACCCTGT
ATAACCTTAGGGAAAGCCCCTGACTTAAACAAAGCATACAAGTCAGTTTTATCAGGCATG
AACGCCGCAAAACTTGATCCTGATGACGTATGTTCCTACTTGGCAGCAGCAATGCAATTC
TTTGAGGGGACTTGTCCGGAAGACTGGACCAGCTATGGAATCCTGATTGCACGGAAAGGA
GATAAGATCACCCCAGATTCTCTTGTAGAGATAAAGCGCACTGATGTAGAGGGGAATTGG
GCTCTTACAGGAGGCATGGAACTGACAAGGGACCCCACTGTCTCAGAGCATGCGTCTTTG
GTCGGCCTTCTCTTGAGCCTGTATAGACTGAGCAAAATATCAGGACAAAACACCGGCAAC
TATAAGACAAACATTGCAGATAGGATAGAGCAGATTTTCGAGACGGCCCCTTTTGTGAAA
ATCGTGGAACATCATACTCTAATGACAACTCACAAAATGTGTGCTAATTGGAGCACTATA
CCGAACTTCAGATTCTTGGCTGGGACCTACGACATGTTTTTCTCCCGGATTGAGCATCTA
TATTCAGCAATCAGAGTGGGCACAGTTGTCACTGCTTATGAAGACTGCTCGGGGCTGGTA
TCGTTTACAGGGTTTATAAAGCAGATTAATCTCACTGCAAGAGAAGCAATACTATATTTC
TTCCATAAGAACTTTGAGGAAGAGATAAGAAGAATGTTCGAGCCAGGGCAAGAGACAGCT
GTTCCTCACTCTTATTTCATCCACTTTCGTTCACTAGGCTTGAGTGGAAAGTCTCCTTAT
TCATCAAATGCCGTCGGTCATGTGTTCAATCTCATTCACTTTGTTGGATGCTATATGGGT
CAAGTCAGATCTCTTAATGCAACGGTTATAGCAGCCTGTGCTCCTCATGAGATGTCTGTT
CTGGGGGGCTATCTGGGAGAGGAGTTTTTCGGGAAAGGAACGTTTGAAAGAAGATTCTTT
AGAGATGAGAAAGAACTCCGGGAATACGAGGCGGCTGAACTGACAAAGACTGACGTGGCA
CTGGCAGATGATGGGACTGTCAACTCCGATGACGAGGACTACTTCTCCGGTGAGACCAGA
AGTCCAGAAGCTGTTTATACTCGAATCATGATGAATGGGGGTCGACTGAAGAGATCGCAC
ATACGGAGATATGTCTCAGTTAGTTCTAATCATCAAGCCCGTCCAGGCTCATTCGCCGAG
TTTCTAAACAAGACATATTCGAGTGACTCATAA
>ARdgAA959CH2009
ATGGATGCTGACAAGATTGTGTTCAAAGTCAATAATCAGGTGGTCTCTTTGAAGCCTGAG
ATTATAGTGGACCAATATGAGTACAAATACCCTGCTATCAAAGATTTGAAAAAACCCTGT
ATAACCTTAGGGAAAGCCCCTGACTTAAACAAAGCATACAAGTCAGTTTTATCAGGCATG
AACGCCGCAAAACTTGATCCTGATGACGTATGTTCCTACTTGGCAGCAGCAATGCAATTC
TTTGAGGGGACTTGTCCGGAAGACTGGACCAGCTATGGAATCCTGATTGCACGGAAAGGA
GATAAGATCACCCCAGATTCTCTTGTAGAGATAAAGCGCACTGATGTAGAGGGGAATTGG
GCTCTTACAGGAGGCATGGAACTGACAAGGGACCCCACTGTCTCAGAGCATGCGTCTTTG
GTCGGCCTTCTCTTGAGCCTGTATAGACTGAGCAAAATATCAGGACAAAACACCGGCAAC
TATAAGACAAACATTGCAGATAGGATAGAGCAGATTTTCGAGACGGCCCCTTTTGTGAAA
ATCGTGGAACATCATACTCTAATGACAACTCACAAAATGTGTGCTAATTGGAGCACTATA
CCGAACTTCAGATTCTTGGCTGGGACCTACGACATGTTTTTCTCCCGGATTGAGCATCTA
TATTCAGCAATCAGAGTGGGCACAGTTGTCACTGCTTATGAAGACTGCTCGGGGCTGGTA
TCGTTTACAGGGTTTATAAAGCAGATTAATCTCACTGCAAGAGAAGCAATACTATATTTC
TTCCATAAGAACTTTGAGGAAGAGATAAGAAGAATGTTCGAGCCAGGGCAAGAGACAGCT
GTTCCTCACTCTTATTTCATCCACTTTCGTTCACTAGGCTTGAGTGGAAAGTCTCCTTAT
TCATCAAATGCCGTCGGTCATGTGTTCAATCTCATTCACTTTGTTGGATGCTATATGGGT
CAAGTCAGATCTCTTAATGCAACGGTTATAGCAGCCTGTGCTCCTCATGAGATGTCTGTT
CTGGGGGGCTATCTGGGAGAGGAGTTTTTCGGGAAAGGAACGTTTGAAAGAAGATTCTTT
AGAGATGAGAAAGAACTCCGGGAATACGAGGCGGCTGAACTGACAAAGACTGACGTGGCA
CTGGCAGATGATGGGACTGTCAACTCCGATGACGAGGACTACTTCTCCGGTGAGACCAGA
AGTCCAGAAGCTGTTTATACTCGAATCATGATGAATGGGGGTCGACTGAAGAGATCGCAC
ATACGGAGATATGTCTCAGTTAGTTCTAATCATCAAGCCCGTCCAGGCTCATTCGCCGAG
TTTCTAAACAAGACATATTCGAGTGACTCATAA
>ARNnaAA966FO2009
ATGGATGCCGACAAGATTGTGTTCAAAGTCAATAATCAGGTGGTCTCTTTGAAGCCTGAG
ATTATAGTGGACCAATATGAGTACAAGTACCCTGCTATCAAAGATTTGAAAAAGCCCTGT
ATAACCTTAGGGAAAGCCCCTGACTTAAACAAAGCATACAAGTCAGTTTTATCAGGCATG
AACGCCGCAAAACTAGATCCTGATGACGTATGTTCCTACTTGGCAGCAGCAATGCAATTC
TTTGAGGGGACTTGTCCGGAAGACTGGACCAGCTATGGAATCCTGATTGCACGGAAAGGA
GATAAGATCACCCCAGATTCTATTGTAGAGATAAAGCGCACTGATGTAGAGGGGAATTGG
GCTCTTACAGGAGGCATGGAACTGACAAGGGACCCCACTGTCTCAGAGCATGCGTCTTTG
GTCGGTCTTCTCTTGAGCCTGTATAGACTGAGCAAAATATCAGGACAAAACACCGGCAAC
TATAAGACAAACATTGCAGATAGGATAGAGCAGATTTTCGAGACAGCCCCTTTTGTCAAA
ATCGTGGAGCATCATACTCTAATGACAACTCACAAAATGTGTGCTAATTGGAGCACTATA
CCGAACTTCAGATTCTTGGCTGGGACCTACGACATGTTTTTCTCCCGGATTGAGCATCTA
TATTCAGCAATCAGAGTGGGCACAGTTGTCACTGCTTATGAAGACTGCTCGGGGCTGGTA
TCGTTTACAGGGTTTATAAAGCAGATTAATCTCACTGCAAGAGAAGCAATACTATATTTC
TTCCATAAGAACTTTGAGGAAGAGATAAGAAGAATGTTCGAGCCAGGGCAAGAGACAGCT
GTTCCTCACTCCTATTTCATCCACTTTCGTTCACTAGGCTTGAGTGGAAAGTCTCCTTAT
TCATCAAATGCCGTCGGTCATGTGTTCAATCTCATTCACTTTGTTGGATGCTATATGGGT
CAAGTCAGATCTCTTAATGCAACGGTTATAGCAGCCTGTGCTCCTCATGAGATGTCTGTT
CTGGGGGGCTATCTGGGAGAGGAGTTTTTCGGGAAAGGAACATTTGAAAGAAGATTCTTT
AGAGATGAGAAAGAACTCCGGGAATACGAGGCGGCTGAACTGACAAAGACTGACGTGGCA
CTGGCAGATGATGGGACTGTCAACTCCGATGACGAGGACTACTTCTCCGGTGAGACCAGA
AGTCCAGAAGCTGTTTATACTCGAATCATGATGAATGGAGGTCGACTGAAGAGATCGCAC
ATACGGAGATATGTCTCAGTTAGTTCTAATCATCAAGCCCGTCCAGGCTCATTCGCCGAG
TTTCTAAACAAGACATATTCGAGTGACTCATAA
>ARdgAB124FO2012
ATGGATGCCGACAAGATTGTGTTCAAAGTCAATAATCAGGTGGTCTCTTTGAAGCCTGAG
ATTATAGTGGACCAATATGAGTACAAATACCCTGCTATCAAAGATTTGAAAAAACCCTGT
ATAACCTTAGGGAAAGCTCCTGACTTAAACAAAGCATACAAGTCAGTTTTATCAGGCATG
AACGCCGCAAAACTTGATCCTGATGACGTATGTTCCTACTTGGCAGCAGCAATGCAATTC
TTTGAGGGGACTTGTCCGGAAGACTGGACCAGCTATGGAATCCTGATTGCACGGAAAGGA
GATAAGATCACCCCAGATTCTCTTGTAGAGATAAAGCGCACTGATGTAGAGGGGAATTGG
GCTCTTACAGGAGGCATGGAACTGACAAGGGACCCCACTGTCTCAGAGCATGCGTCTTTG
GTCGGCCTTCTCTTGAGCCTGTATAGACTGAGCAAAATATCAGGACAAAACACCGGCAAC
TATAAGACAAACATTGCAGATAGGATAGAGCAGATTTTCGAGACAGCCCCTTTTGTGAAA
ATCGTGGAACATCATACTCTAATGACAACTCACAAAATGTGTGCTAATTGGAGCACTATA
CCGAACTTCAGATTCTTGGCTGGGACCTACGACATGTTTTTCTCCCGGATTGAGCATCTA
TATTCAGCAATCAGAGTGGGCACAGTTGTCACTGCTTATGAAGACTGCTCGGGGCTGGTG
TCGTTTACAGGGTTTATAAAGCAGATTAATCTCACTGCAAGAGAAGCAATACTATATTTC
TTCCATAAGAACTTTGAGGAAGAGATAAGAAGAATGTTCGAGCCAGGGCAGGAGACAGCT
GTTCCTCACTCTTATTTCATCCACTTTCGTTCACTAGGCTTGAGTGGAAAGTCTCCTTAT
TCATCAAATGCCGTCGGTCATGTGTTCAATCTCATTCACTTTGTTGGATGCTATATGGGT
CAAGTCAGATCTCTTAATGCAACGGTTATAGCAGCCTGTGCTCCTCATGAGATGTCTGTT
CTGGGGGGCTATCTGGGAGAGGAGTTTTTCGGGAAAGGAACGTTTGAAAGAAGATTCTTT
AGAGATGAGAAAGAACTCCGGGAATACGAGGCGGCTGAACTGACAAAGACTGACGTGGCA
CTGGCAGATGATGGGACTGTCAACTCTGATGACGAGGACTACTTCTCCGGTGAGACCAGA
AGTCCAGAAGCTGTTTATACTCGAATCATGATGAATGGGGGTCGACTGAAGAGATCGCAC
ATACGGAGATATGTCTCAGTTAGTTCTAATCATCAAGCCCGTCCAGGCTCATTCGCCGAG
TTTCTAAACAAGACATATTCGAGTGACTCATAA
>ARdgAB160FO2013
ATGGATGCCGACAAGATTGTGTTCAAAGTCAATAATCAGGTGGTCTCTTTGAAGCCTGAG
ATTATAGTGGACCAATATGAGTACAAGTACCCTGCTATCAAAGATTTGAAAAAGCCCTGT
ATAACCTTAGGGAAAGCCCCTGACTTAAACAAAGCATACAAGTCAGTTTTATCAGGCATG
AACGCCGCAAAACTTGATCCTGATGACGTATGTTCCTACTTGGCAGCAGCAATGCAATTC
TTTGAGGGGACTTGTCCGGAAGACTGGACCAGCTATGGAATCCTGATTGCACGGAAAGGA
GATAAGATCACCCCAGATTCTATTGTAGAGATAAAGCGCACTGATGTAGAGGGGAATTGG
GCTCTTACAGGAGGCATGGAACTGACAAGGGACCCCACTGTATCAGAGCATGCGTCTTTG
GTCGGTCTTCTCTTGAGCCTGTATAGACTGAGCAAAATATCAGGACAAAACACCGGCAAC
TATAAGACAAACATTGCAGATAGGATAGAGCAGATTTTCGAGACAGCCCCTTTTGTTAAA
ATCGTGGAGCATCATACTCTAATGACAACTCACAAAATGTGTGCTAATTGGAGCACTATA
CCGAACTTCAGATTCTTGGCTGGGACCTACGACATGTTTTTCTCCCGGATTGAGCATCTA
TATTCAGCAATCAGAGTGGGCACAGTTGTCACTGCTTATGAAGACTGCTCGGGGCTGGTA
TCGTTTACAGGGTTTATAAAGCAGATTAATCTCACTGCAAGAGAAGCAATACTATATTTC
TTCCATAAGAACTTTGAGGAAGAGATAAGAAGAATGTTCGAGCCAGGGCAAGAGACAGCT
GTTCCTCACTCTTATTTCATCCACTTTCGTTCACTAGGCTTGAGTGGAAAGTCTCCTTAT
TCATCAAATGCCGTCGGTCATGTGTTCAATCTCATTCACTTTGTTGGATGCTATATGGGT
CAAGTCAGATCTCTTAATGCAACGGTTATAGCAGCCTGTGCTCCTCATGAGATGTCTGTT
CTGGGGGGCTATCTGGGAGAGGAGTTTTTCGGGAAAGGAACGTTTGAAAGAAGATTCTTT
AGAGATGAGAAAGAGCTCCGGGAATACGAGGCGGCTGAACTGACAAAGACTGACGTGGCA
CTGGCAGATGATGGGACTGTCAACTCCGATGACGAGGACTACTTCTCCGGTGAGACCAGA
AGTCCAGAAGCTGTTTATACTCGAATCATGATGAATGGAGGTCGACTGAAGAGATCGCAC
ATACGGAGATATGTCTCAGTTAGTTCTAATCATCAAGCCCGTCCAGGCTCATTCGCCGAG
TTTCTAAACAAGACATATTCGAGTGACTCATAA
>ARCthAB193CH2013
ATGGATGCCGACAAGATTGTGTTCAAAGTCAATAATCAGGTGGTCTCTTTGAAGCCTGAG
ATTATAGTGGACCAATATGAGTACAAATACCCTGCTATCAAAGATTTGAAAAAACCCTGT
ATAACCTTAGGGAAAGCCCCTGACTTAAACAAAGCATACAAGTCAGTTTTATCAGGCATG
AACGCCGCAAAACTTGATCCTGATGACGTATGTTCCTACTTGGCAGCAGCAATGCAATTC
TTTGAGGGGACTTGTCCGGAAGACTGGACCAGCTATGGAATCCTGATTGCACGGAAAGGA
GATAAGATCACCCCAGATTCTCTTGTAGAGATAAAGCGCACTGATGTAGAGGGGAATTGG
GCTCTTACAGGAGGCATGGAACTGACAAGGGACCCCACTGTCTCAGAGCATGCGTCTTTG
GTCGGCCTTCTCTTGAGCCTGTATAGACTGAGCAAAATATCAGGACAAAACACCGGCAAC
TATAAGACAAACATTGCAGATAGGATAGAGCAGATTTTCGAGACAGCCCCTTTTGTGAAA
ATCGTGGAACATCATACTCTAATGACAACTCACAAAATGTGTGCTAATTGGAGCACTATA
CCGAACTTCAGATTCTTGGCTGGGACCTACGACATGTTTTTCTCCCGGATTGAGCATCTA
TATTCAGCAATCAGAGTGGGCACAGTTGTCACTGCTTATGAAGACTGCTCGGGGCTGGTA
TCGTTTACAGGGTTTATAAAGCAGATTAATCTCACTGCAAGAGAAGCAATACTATATTTC
TTCCATAAGAACTTTGAGGAAGAGATAAGAAGAATGTTCGAGCCAGGGCAAGAGACAGCT
GTTCCTCACTCTTATTTCATCCACTTTCGTTCACTAGGCTTGAGTGGAAAGTCTCCTTAT
TCATCAAATGCCGTCGGTCATGTGTTCAATCTCATTCACTTTGTTGGATGCTATATGGGT
CAAGTCAGATCTCTTAATGCAACGGTTATAGCAGCCTGTGCTCCTCATGAGATGTCTGTT
CTGGGGGGCTATCTGGGAGAGGAGTTTTTCGGGAAAGGAACGTTTGAAAGAAGATTCTTT
AGAGATGAGAAAGAACTCCGGGAATACGAGGCGGCTGAACTGACAAAGACTGACGTGGCA
CTGGCAGATGATGGGACTGTCAACTCCGATGACGAGGACTACTTCTCCGGTGAGACCAGA
AGTCCAGAAGCTGTTTATACTCGAATCATGATGAATGGGGGTCGACTGAAGAGATCGCAC
ATACGGAGATATGTCTCAGTTAGTTCTAATCATCAAGCCCGTCCAGGCTCATTCGCCGAG
TTTCTAAACAAGACATATTCGAGTGACTCATAA
>ARdgAB353FO2013
ATGGATGCCGACAAGATTGTGTTCAAAGTCAATAATCAGGTGGTCTCTTTGAAGCCTGAG
ATTATAGTGGACCAATATGAGTACAAGTACCCTGCTATCAAAGATTTGAAAAAGCCCTGT
ATAACCTTAGGGAAAGCCCCTGACTTAAACAAAGCATACAAGTCAGTTTTATCAGGCATG
AACGCCGCAAAACTTGATCCTGATGACGTATGTTCCTACTTGGCAGCAGCAATGCAATTC
TTTGAGGGGACTTGTCCGGAAGACTGGACCAGCTATGGAATCCTGATTGCACGGAAAGGA
GATAAGATCACCCCAGATTCTATTGTAGAGATAAAGCGCACTGATGTGGAGGGGAATTGG
GCTCTTACAGGAGGCATGGAACTGACAAGGGACCCCACTGTCTCAGAGCATGCGTCTTTG
GTCGGTCTTCTCTTGAGCCTGTATAGACTGAGCAAAATATCAGGACAAAACACCGGCAAC
TATAAGACAAACATTGCAGATAGGATAGAGCAGATTTTCGAGACAGCCCCTTTTGTTAAA
ATCGTGGAGCATCATACTCTAATGACAACTCACAAAATGTGTGCTAATTGGAGCACTATA
CCGAACTTCAGATTCTTGGCTGGGACCTACGACATGTTTTTCTCCCGGATTGAGCATCTA
TATTCAGCAATCAGAGTGGGCACAGTTGTCACTGCTTATGAAGACTGCTCGGGGCTGGTA
TCGTTTACAGGGTTTATAAAGCAGATTAATCTCACTGCAAGAGAAGCAATACTATATTTC
TTCCATAAGAACTTTGAGGAAGAGATAAGAAGAATGTTCGAGCCAGGGCAAGAGACAGCT
GTTCCTCACTCTTATTTCATCCACTTTCGTTCACTAGGCTTGAGTGGAAAGTCTCCTTAT
TCATCAAATGCCGTCGGTCATGTGTTCAATCTCATTCACTTTGTTGGATGCTATATGGGT
CAAGTCAGATCTCTTAATGCAACGGTTATAGCAGCCTGTGCTCCTCATGAGATGTCTGTT
CTGGGGGGCTATCTGGGAGAGGAGTTTTTCGGGAAAGGAACGTTTGAAAGAAGATTCTTT
AGAGATGAGAAAGAGCTCCGGGAATACGAGGCGGCTGAACTGACAAAGACTGACGTGGCA
CTGGCAGATGATGGGACTGTCAACTCCGATGACGAGGACTACTTCTCCGGTGAGACCAGA
AGTCCAGAAGCTGTTTATACTCGAATCATGATGAATGGAGGTCGACTGAAGAGATCGCAC
ATACGGAGATATGTCTCAGTTAGTTCTAATCATCAAGCCCGTCCAGGCTCATTCGCCGAG
TTTCTAAACAAGACATATTCGAGTGACTCATAA
>ARCthAB356FO2013
ATGGATACTGACAAGATTGTGTTCAAAGTCAATAATCAGGTGGTCTCTTTGAAGCCTGAG
ATTATAGTGGACCAATATGAGTACAAGTACCCTGCTATCAAAGATTTGAAAAAGCCCTGT
ATAACCTTAGGGAAAGCCCCCGACTTAAACAAAGCATACAAGTCAGTTTTATCAGGCATG
AACGCTGCAAAACTGGATCCTGATGACGTATGTTCCTACTTGGCAGCAGCAATGCAATTC
TTTGAGGGGACTTGTCCGGAAGACTGGACCAGCTATGGAATCCTGATTGCACGGAAAGGA
GATAAGATCACCCCAGATTCTCTTGTAGAGATAAAGCGCTCTGATGTAGAGGGGAATTGG
GCTCTTACAGGAGGCATGGAACTGACAAGGGACCCCACTGTCTCAGAGCATGCGTCTTTG
GTCGGTCTTCTCTTGAGCCTGTATAGACTAAGCAAAATATCAGGACAAAACACCGGCAAC
TATAAGACAAACATTGCAGATAGGATAGAGCAGATTTTCGAGACAGCCCCTTTTGTTAAA
ATCGTGGAACATCATACTCTAATGACAACTCACAAAATGTGTGCTAATTGGAGCACTATA
CCGAACTTCAGATTCTTGGCTGGGACCTACGACATGTTTTTCTCCCGGATTGAGCATCTA
TATTCAGCAATCAGAGTGGGCACAGTTGTCACTGCTTATGAAGACTGCTCGGGGCTGGTA
TCGTTTACAGGGTTTATAAAGCAGATTAATCTCACTGCAAGAGAAGCAATACTATATTTC
TTCCATAAGAACTTTGAGGAAGAGATAAGAAGAATGTTCGAGCCAGGGCAAGAGACAGCT
GTTCCTCACTCTTATTTCATCCACTTTCGTTCACTAGGCTTGAGTGGAAAGTCTCCTTAT
TCATCAAATGCCGTCGGTCATGTGTTCAATCTCATTCACTTTGTTGGATGCTATATGGGT
CAAGTCAGATCCCTTAATGCAACGGTTATAGCAGCCTGTGCTCCTCATGAGATGTCTGTT
CTGGGGGGCTATCTGGGAGAGGAGTTTTTCGGGAAAGGAACGTTTGAAAGAAGATTCTTT
AGAGATGAGAAAGAACTCCGGGAATACGATGCGGCTGAACTGACAAAGACTGAAGTGGCA
TTGGCAGATGACGGGACTGTCAACTCCGATGACGAGGACTACTTCTCCGGTGAGACCAGA
AGTCCAGAAGCGGTTTATACTCGAATCATGATGAATGGAGGTCGACTGAAGAGATCGCAC
ATACGGAGATATGTCTCAGTTAGTTCTAATCATCAAGCCCGTCCAGGCTCATTCGCCGAG
TTTCTAAACAAGACATATTCGAGTGACTCATAA
>ARdgAB357FO2013
ATGGATGCCGACAAGATTGTGTTCAAAGTCAATAATCAGGTGGTCTCTTTGAAGCCTGAG
ATTATAGTGGACCAATATGAGTACAAGTACCCTGCTATCAAAGATTTGAAAAAGCCCTGT
ATAACCTTAGGGAAAGCCCCTGACTTAAACAAAGCATACAAGTCAGTTTTATCAGGCATG
AACGCCGCAAAACTTGATCCTGATGACGTATGTTCCTACTTGGCAGCAGCAATGCAATTC
TTTGAGGGGACTTGTCCGGAAGACTGGACCAGCTATGGAATCCTGATTGCACGGAAAGGA
GATAAGATCACCCCAGATTCTATTGTAGAGATAAAGCGCACTGATGTAGAGGGGAATTGG
GCTCTTACAGGAGGCATGGAACTGACAAGGGACCCCACTGTCTCAGAGCATGCGTCTTTG
GTCGGTCTTCTCTTGAGCCTGTATAGACTGAGCAAAATATCAGGACAAAACACCGGCAAC
TATAAGACAAACATTGCAGATAGGATAGAGCAGATTTTCGAGACAGCCCCTTTTGTTAAA
ATCGTGGAGCATCATACTCTAATGACAACTCACAAAATGTGTGCTAATTGGAGCACTATA
CCGAACTTCAGATTCTTGGCTGGGACCTACGACATGTTTTTCTCCCGGATTGAGCATCTA
TATTCAGCAATCAGAGTGGGCACAGTTGTCACCGCTTATGAAGACTGCTCGGGGCTGGTA
TCGTTTACAGGGTTTATAAAGCAGATTAATCTCACTGCAAGAGAAGCAATACTATATTTC
TTCCATAAGAACTTTGAGGAAGAGATAAGAAGAATGTTCGAGCCAGGGCAAGAGACAGCT
GTTCCTCACTCCTATTTCATCCACTTTCGTTCACTAGGCTTGAGTGGAAAGTCTCCTTAT
TCATCAAATGCCGTCGGTCATGTGTTCAATCTCATTCACTTTGTTGGATGCTATATGGGT
CAAGTCAGATCTCTTAATGCAACGGTTATAGCAGCCTGTGCTCCTCATGAGATGTCTGTT
CTGGGGGGCTATCTGGGAGAGGAGTTTTTCGGGAAAGGAACGTTTGAAAGAAGATTCTTT
AGAGATGAGAAAGAACTCCGGGAATACGAGACGGCTGAACTGACAAAGACTGACGTGGCA
CTGGCAGATGATGGGACTGTCAACTCCGATGACGAGGACTACTTCTCCGGTGAGACCAGA
AGTCCAGAAGCTGTTTATACTCGAATCATGATGAATGGAGGTCGACTGAAGAGATCGCAC
ATACGGAGATATGTCTCAGTTAGCTCTAATCATCAAGCCCGTCCAGGCTCATTCGCCGAG
TTTCTAAACAAGACATATTCGAGTGACTCATAA
>ARNnaAB361FO2013
ATGGATGCCGACAAGATTGTGTTCAAAGTCAATAATCAGGTGGTCTCTTTGAAGCCTGAG
ATTATAGTGGACCAATATGAGTACAAGTACCCTGCTATCAAAGATTTGAAAAAGCCCTGT
ATAACCTTAGGGAAAGCCCCTGACTTAAACAAAGCATACAAGTCAGTTTTATCAGGCATG
AACGCCGCAAAACTTGATCCTGATGACGTATGTTCCTACTTGGCAGCAGCAATGCAATTC
TTTGAGGGGACTTGTCCGGAAGACTGGACCAGCTATGGAATCCTGATTGCACGGAAAGGA
GATAAGATCACCCCAGATTCTATTGTAGAGATAAAGCGCACTGATGTAGAGGGGAATTGG
GCTCTTACAGGAGGCATGGAACTGACAAGGGACCCCACTGTCTCAGAGCATGCGTCTTTG
GTCGGTCTTCTCTTGAGCCTGTATAGACTGAGCAAAATATCAGGACAAAACACCGGCAAC
TATAAGACAAACATTGCAGATAGGATAGAGCAGATTTTCGAGACAGCCCCTTTTGTCAAA
ATCGTGGAGCATCATACTCTAATGACAACTCACAAAATGTGTGCTAATTGGAGCACTATA
CCGAACTTCAGATTCTTGGCTGGGACCTACGACATGTTTTTCTCCCGGATTGAGCATCTA
TATTCAGCAATCAGAGTGGGCACAGTTGTCACTGCTTATGAAGACTGCTCGGGGCTGGTA
TCGTTTACAGGGTTTATAAAGCAGATTAATCTCACTGCAAGAGAAGCAATACTATATTTC
TTCCATAAGAACTTTGAGGAAGAGATAAGAAGAATGTTCGAGCCAGGGCAAGAGACAGCT
GTTCCTCACTCCTATTTCATCCACTTTCGTTCACTAGGCTTGAGTGGAAAGTCTCCTTAT
TCATCAAATGCCGTCGGTCATGTGTTCAATCTCATTCACTTTGTTGGATGCTATATGGGT
CAAGTCAGATCTCTTAATGCAACGGTTATAGCAGCCTGTGCTCCTCATGAGATGTCTGTT
CTGGGGGGCTATCTGGGAGAGGAGTTTTTCGGGAAAGGAACATTTGAAAGAAGATTCTTT
AGAGATGAGAAAGAACTCCGGGAATACGAGGCGGCTGAACTGACAAAGACTGACGTGGCA
CTGGCAGATGATGGGACTGTCAACTCCGATGACGAGGACTACTTCTCCGGTGAGACCAGA
AGTCCAGAAGCTGTTTATACTCGAATCATGATGAATGGAGGTCGACTGATGAGATCGCAC
ATACGGAGATATGTCTCAGTTAGTTCTAATCATCAAGCCCGTCCAGGCTCATTCGCCGAG
TTTCTAAACAAGACATATTCGAGTGACTCATAA
>ARdgAB362FO2013
NNNNNNGCCGACAAGATTGTGTTCAAAGTCAATAATCAGGTGGTCTCTTTGAAGCCTGAG
ATTATAGTGGACCAATATGAGTACAAGTACCCTGCTATCAAAGATTTGAAAAAGCCCTGT
ATAACCTTAGGGAAAGCCCCTGACTTAAACAAAGCATACAAGTCAGTTTTATCAGGCATG
AACGCCGCAAAACTTGATCCTGATGACGTATGTTCCTACTTGGCAGCAGCAATGCAATTC
TTTGAGGGGACTTGTCCGGAAGACTGGACCAGCTATGGAATCCTGATTGCACGGAAAGGA
GATAAGATCACCCCAGATTCTATTGTAGAGATAAAGCGCACTGATGTAGAGGGGAATTGG
GCTCTTACAGGAGGCATGGAACTGACAAGGGACCCCACTGTCTCAGAGCATGCGTCTTTG
GTCGGTCTTCTCTTGAGCCTGTATAGACTGAGCAAAATATCAGGACAAAACACCGGCAAC
TATAAGACAAACATTGCAGATAGGATAGAGCAGATTTTCGAGACAGCCCCTTTTGTCAAA
ATCGTGGAGCATCATACTCTAATGACAACTCACAAAATGTGTGCTAATTGGAGCACTATA
CCGAACTTCAGATTCTTGGCTGGGACCTACGACATGTTTTTCTCCCGGATTGAGCATCTA
TATTCAGCAATCAGAGTGGGCACAGTTGTCACTGCTTATGAAGACTGCTCGGGGCTGGTA
TCGTTTACAGGGTTTATAAAGCAGATTAATCTCACTGCAAGAGAAGCAATACTATATTTC
TTCCATAAGAACTTTGAGGAAGAGATAAGAAGAATGTTCGAGCCAGGGCAAGAGACAGCT
GTTCCTCACTCTTATTTCATCCACTTTCGTTCACTAGGCTTGAGTGGAAAGTCTCCTTAT
TCATCAAATGCCGTCGGTCATGTATTCAATCTCATTCACTTTGTTGGATGCTATATGGGT
CAAGTCAGATCTCTTAATGCAACGGTTATAGCAGCCTGTGCTCCTCATGAGATGTCTGTT
CTGGGGGGCTATCTGGGAGAGGAGTTTTTCGGGAAAGGAACGTTTGAAAGAAGATTCTTT
AGAGATGAGAAAGAGCTCCGGGAATACGAGGCGGCTGAACTGACAAAGACTGACGTGGCA
CTGGCAGATGATGGGACTGTCAACTCCGATGACGAGGACTACTTCTCCGGTGAGACCAGA
AGTCCAGAAGCTGTTTATACTCGAATCATGATGAATGGAGGTCGACTGAAGAGATCGCAC
ATACGGAGATATGTCTCAGTTAGTTCTAATCATCAAGCCCGTCCAGGCTCATTCGCCGAG
TTTCTAAACAAGACATATTCGAGTGACTCATAA
>ARdgAB118FO2015
ATGGATGCCGACAAGATTGTGTTCAAAGTCAATAATCAGGTGGTCTCTTTGAAGCCTGAG
ATTATAGTGGACCAATATGAGTACAAGTACCCTGCTATCAAAGATTTGAAAAAGCCCTGT
ATAACCTTAGGGAAAGCCCCTGACTTAAACAAAGCATACAAGTCAGTTTTATCAGGCATG
AACGCCGCAAAACTTGATCCTGATGACGTATGTTCCTACTTGGCAGCAGCAATGCAATTC
TTTGAGGGGACTTGTCCGGAAGACTGGACCAGCTATGGAATCCTGATTGCACGGAAAGGA
GATAAGATCACCCCAGATTCTATTGTAGAGATAAAGCGCACTGATGTAGAGGGGAATTGG
GCTCTTACAGGAGGCATGGAACTGACAAGGGACCCCACTGTCTCAGAGCATGCGTCTTTG
GTCGGTCTTCTCTTGAGCCTGTATAGACTGAGCAAAATATCAGGACAAAACACCGGCAAC
TATAAGACAAACATTGCAGATAGGATAGAGCAGATTTTCGAGACAGCCCCTTTTGTCAAA
ATCGTGGAGCATCATACTCTAATGACAACTCACAAAATGTGTGCTAATTGGAGCACTATA
CCGAACTTCAGATTCTTGGCTGGGACCTACGACATGTTTTTCTCCCGGATTGAGCATCTA
TATTCAGCAATCAGAGTGGGCACAGTTGTCACTGCTTATGAAGACTGCTCGGGGCTGGTA
TCGTTTACAGGGTTTATAAAGCAGATTAATCTCACTGCAAGAGAAGCAATACTATATTTC
TTCCATAAGAACTTTGAGGAAGAGATAAGAAGAATGTTCGAGCCAGGGCAAGAGACAGCT
GTTCCTCACTCCTATTTCATCCACTTTCGTTCACTAGGCTTGAGTGGAAAGTCTCCTTAT
TCATCAAATGCCGTCGGTCATGTGTTCAATCTCATTCACTTTGTTGGATGCTATATGGGT
CAAGTCAGATCTCTTAATGCAACGGTTATAGCAGCCTGTGCTCCTCATGAGATGTCTGTT
CTGGGGGGCTATCTGGGAGAGGAGTTTTTCGGGAAAGGAACATTTGAAAGAAGATTCTTT
AGAGATGAGAAAGAACTCCGGGAATACGAGGCGGCTGAACTGACAAAGACTGACGTGGCA
CTGGCAGATGATGGGACTGTCAACTCCGATGACGAGGACTACTTCTCCGGTGAGACCAGA
AGTCCAGAAGCTGTTTATACTCGAATCATGATGAATGGAGGTCGACTGAAGAGATCGCAC
ATACGGAGATATGTCTCAGTTAGTTCTAATCATCAAGCCCGTCCAGGCTCATTCGCCGAG
TTTCTAAACAAGACATATTCGAGTGACTCATAA
>ARdgAB122CH2015
ATGGATGCCGACAAGATTGTGTTCAAAGTCAATAATCAGGTGGTCTCTTTGAAGCCTGAG
ATTATAGTGGACCAATATGAGTACAAATACCCTGCTATCAAAGATTTGAAAAAACCCTGT
ATAACCTTAGGGAAAGCCCCTGACTTAAACAAAGCATACAAGTCAGTTTTATCAGGCATG
AACGCCGCAAAACTTGATCCTGATGACGTATGTTCCTACTTGGCAGCAGCAATGCAATTC
TTTGAGGGGACTTGTCCGGAAGACTGGACCAGCTACGGAATCCTGATTGCACGGAAAGGA
GATAAGATCACCCCAGATTCTCTTGTAGAGATAAAGCGCACTGATGTAGAGGGGAATTGG
GCTCTTACAGGAGGCATGGAACTGACAAGGGACCCCACTGTCTCAGAGCATGCGTCTTTG
GTCGGCCTTCTCTTGAGCCTGTATAGACTGAGCAAAATATCAGGACAAAACACCGGCAAC
TATAAGACAAACATTGCAGATAGGATAGAGCAGATTTTCGAGACAGCCCCTTTTGTGAAA
ATCGTGGAACATCATACTCTAATGACAACTCACAAAATGTGTGCTAATTGGAGCACTATA
CCGAACTTCAGATTCTTGGCTGGGACCTACGACATGTTTTTCTCCCGGATTGAGCATCTA
TATTCAGCAATCAGAGTGGGCACAGTTGTCACTGCTTATGAAGACTGCTCGGGGCTGGTA
TCGTTTACAGGGTTTATAAAGCAGATTAATCTCACTGCAAGAGAAGCAATACTATATTTC
TTCCATAAGAACTTTGAGGAAGAGATAAGAAGAATGTTCGAGCCAGGGCAAGAGACAGCT
GTTCCTCACTCTTATTTCATCCACTTTCGTTCACTAGGCTTGAGTGGAAAGTCTCCTTAT
TCATCAAATGCCGTCGGTCATGTGTTCAATCTCATTCACTTTGTTGGATGCTATATGGGT
CAAGTCAGATCTCTTAATGCAACGGTTATAGCAGCCTGTGCTCCTCATGAGATGTCTGTT
CTGGGGGGCTATCTGGGAGAGGAGTTTTTCGGGAAAGGAACGTTTGAAAGAAGATTCTTT
AGAGATGAGAAAGAACTCCGGGAATACGAGGCGGCTGAACTGACAAAGACTGACGTGGCA
CTGGCAGATGATGGAACTGTCAACTCCGATGACGAGGACTACTTCTCCGGTGAGACCAGA
AGTCCAGAAGCTGTTTATACTCGAATCATGATGAATGGGGGTCGACTGAAGAGATCGCAC
ATACGGAGATATGTCTCAGTTAGTTCTAATCATCAAGCCCGTCCAGGCTCATTCGCCGAG
TTTCTAAACAAGACATATTCGAGTGACTCATAA
>ARdg739CH2016
NNNNNNNNNNNNNNNNNNNNNNNNNNAGTCAATAATCAGGTGGTCTCTTTGAAGCCTGAG
ATTATAGTGGACCAATATGAGTACAAATACCCTGCTATCAAAGATTTGAAAAAACCCTGT
ATAACCTTAGGGAAAGCCCCTGACTTAAACAAAGCATACAAGTCAGTTTTATCAGGCATG
AACGCCGCAAAGCTTGATCCTGATGACGTATGTTCCTACTTGGCAGCAGCAATGCAATTC
TTTGAGGGGACTTGTCCGGAAGACTGGACCAGCTATGGAATCCTGATTGCACGGAAAGGA
GATAAGATCACCCCAGATTCTCTTGTAGAGATAAAGCGCACTGATGTAGAGGGGAATTGG
GCTCTTACAGGAGGCATGGAACTGACAANNNNNNNNNNNNNNNNNNNNNNNNNNNNNNNN
NNCGGCCTTCTCTTGAGCCTGTATAGACTGAGCAAAATATCAGGACAAAACACAGGCAAC
TATAAGACAAACATTGCAGATAGAATAGAGCAGATTTTCGAGACAGCCCCTTTTGTGAAA
ATCGTGGAACATCATACTCTAATGACAACTCACAAAATGTGTGCTAATTGGAGCACTATA
CCGAACTTCAGATTCTTGGCTGGGACCTACGACATGTTTTTCTCCCGGATTGAGCATCTA
TATTCAGCAATCAGAGTGGGCACAGTTGTCACTGCTTATGAAGACTGCTCGGGGCTGGTA
TCGTTTACAGGGTTTATAAAGCAGATTAATCTCACTGCAAGAGAAGCAATACTATATTTC
TTCCATAAGAACTTTGAGGAAGAGATAAGAAGAATGTTCGAGCCAGGGCAAGAGACAGCT
GTTCCTCACTCTTATTTCATCCACTTTCGTTCACTAGGCTTGAGTGGAAAGTCTCCTTAT
TCATCAAATGCCGTCGGTCATGTGTTCAATCTCATTCACTTTGTTGGATGCTATATGGGT
CAAGTCAGATCTCTTAATGCAACGGTTATAGCAGCCTGTGCTCCTCATGAGATGTCTGTT
CTGGGGGGCTATCTGGGAGAGGAGTTTTTCGGGAAAGGAACGTTTGAAAGAAGATTCTTT
AGAGATGAGAAAGAACTCCGGGAATACGAGGCGGCTGAACTGACAAAGACTGACGTGGCA
CTGGCAGATGATGGGACTGTCAACTCCGATGACGAGGACTACTTCTCCGGTGAGACCAGA
AGTCCAGAAGCTGTTTATACTCGAATCATGATGAATGGGGGTCGACTGAAGAGATCGCAC
ATACGGAGATATGTCTCAGTTAGTTCTAATCATCAAGCCCGTCCAGGCTCATTCGCCGAG
TTTCTAAACAAGACATATTCGAGTGACTCATAA
>ARdg682CH2017
NNNNNNNCCGACAAGATTGTGTTCAAAGTCAATAATCAGGTGGTCTCTTTGAAGCCTGAG
ATTATAGTGGACCAATATGAGTACAAATACCCTGCTATCAAAGATTTGAAAAAACCCTGT
ATAACCTTAGGGAAAGCCCCTGACTTAAACAAAGCATACAAGTCAGTTTTATCAGGCATG
AACGCCGCAAAACTTGATCCTGATGACGTATGTTCCTACTTGGCAGCAGCAATGCAATTC
TTTGAGGGGACTTGTCCGGAAGACTGGACCAGCTATGGAATCCTGATTGCACGGAAAGGA
GATAAGATCACCCCAGATTCTCTTGTAGAGATAAAGCGCACTGATGTAGAGGGGAATTGG
GCTCTTACAGGAGGCATGGAACTGACAAGGGACCCCACTGTCTCAGAGCATGCGTCTTTG
GTCGGCCTTCTCTTGAGCCTGTATAGACTGAGCAAAATATCAGGACAAAACACCGGCAAC
TATAAGACAAACATTGCAGATAGGATAGAGCAGATTTTCGAGACAGCCCCTTTTGTGAAA
ATCGTGGAACATCATACTCTAATGACAACTCACAAAATGTGTGCTAATTGGAGCACTATA
CCGAACTTCAGATTCTTGGCTGGGACCTACGACATGTTTTTCTCCCGGATTGAGCATCTA
TATTCAGCAATCAGAGTGGGCACAGTTGTCACTGCTTATGAAGACTGCTCGGGGCTGGTA
TCGTTTACAGGGTTTATAAAGCAGATTAATCTCACTGCAAGAGAAGCAATACTATATTTC
TTCCATAAGAACTTTGAGGAAGAGATAAGAAGAATGTTCGAGCCAGGGCAAGAGACAGCT
GTTCCTCACTCTTATTTCATCCACTTTCGTTCACTAGGCTTGAGTGGAAAGTCTCCTTAT
TCATCAAATGCCGTCGGTCATGTGTTCAATCTCATTCACTTTGTTGGATGCTATATGGGT
CAAGTCAGATCTCTTAATGCAACGGTTATAGCAGCCTGTGCTCCTCATGAGATGTCTGTT
CTGGGGGGCTATCTGGGAGAGGAGTTTTTCGGGAAAGGAACGTTTGAAAGAAGATTCTTT
AGAGATGAGAAAGAACTCCGGGAATACGAGGCGGCTGAACTGACAAAGACTGACGTGGCA
CTGGCAGATGATGGAACTGTCAACTCCGATGACGAGGACTACTTCTCCGGTGAGACCAGA
AGTCCAGAAGCTGTTTATACTCGAATCATGATGAATGGGGGTCGACTGAAGAGATCGCAC
ATACGGAGATATGTCTCAGTTAGTTCTAATCATCAAGCCCGTCCAGGCTCATTCGCCGAG
TTTCTAAACAAGACATATTCGAGTGACTCATAA
>ARdgA874CH2008
ATGGATGCTGACAAGATTGTGTTCAAAGTCAATAATCAGGTGGTCTCTTTGAAGCCTGAG
ATTATAGTGGACCAATATGAGTACAAATACCCTGCTATCAAAGATTTGAAAAAACCCTGT
ATAACCTTAGGGAAAGCCCCTGACTTAAACAAAGCATACAAGTCAGTTTTATCAGGCATG
AACGCTGCAAAACTTGATCCTGATGACGTATGTTCCTACTTGGCAGCAGCAATGCAATTC
TTTGAGGGGACTTGTCCGGAAGACTGGACCAGCTATGGAATCCTGATTGCACGGAAAGGA
GATAAGATCACCCCAGATTCTCTTGTAGAGATAAAGCGCACTGATGTAGAGGGGAATTGG
GCTCTTACAGGAGGCATGGAACTGACAAGGGACCCCACTGTCTCAGAGCATGCGTCTTTG
GTCGGCCTTCTCTTGAGCCTGTATAGACTGAGCAAAATATCAGGACAAAACACCGGCAAC
TATAAGACAAACATTGCAGATAGGATAGAGCAGATTTTCGAGACAGCCCCTTTTGTGAAA
ATCGTGGAACATCATACTCTAATGACAACTCACAAAATGTGTGCTAATTGGAGCACTATA
CCGAACTTCAGATTCTTGGCTGGGACCTACGACATGTTTTTCTCCCGGATTGAGCATCTA
TATTCAGCAATCAGAGTGGGCACAGTTGTCACTGCTTATGAAGACTGCTCGGGGCTGGTA
TCGTTTACAGGGTTTATAAAGCAGATTAATCTCACTGCAAGAGAAGCAATACTATATTTC
TTCCATAAGAACTTTGAGGAAGAGATAAGAAGAATGTTCGAGCCAGGGCAAGAGACAGCT
GTTCCTCACTCTTATTTCATCCACTTTCGTTCACTAGGCTTGAGTGGAAAGTCTCCTTAT
TCATCAAATGCCGTCGGTCATGTGTTCAATCTCATTCACTTTGTTGGATGCTATATGGGT
CAAGTCAGATCTCTTAATGCAACGGTTATAGCAGCCTGTGCTCCTCATGAGATGTCTGTT
CTGGGGGGCTATCTGGGAGAGGAGTTTTTCGGGAAAGGAACGTTTGAAAGAAGATTCTTT
AGAGATGAGAAAGAACTCCGGGAATACGAGGCGGCTGAACTGACAAAGACTGACGTGGCA
CTGGCAGATGATGGGACTGTCAACTCCGATGACGAGGACTACTTCTCCGGTGAGACCAGA
AGTCCAGAAGCTGTTTATACTCGAATCATGATGAATGGGGGTCGACTGAAGAGATCGCAC
ATACGGAGATATGTCTCAGTTAGTTCTAATCATCAAGCCCGTCCAGGCTCATTCGCCGAG
TTTCTAAACAAGACATATTCGAGTGACTCATAA
>PAdg369IT1992
ATGGATGCCGACAAGATTGTGTTCAAAGTCAATAATCAGGTGGTCTCTTTGAAGCCTGAG
ATTATAGTGGACCAATATGAGTACAAGTACCCTGCTATCAAAGATTTGAAAAAGCCCTGT
ATAACCTTAGGGAAAGCCCCCGACTTAAACAAAGCATACAAGTCAGTTTTATCAGGCATG
AACGCCGCAAAACTTGATCCTGATGACGTATGTTCCTACTTGGCAGCAGCAATGCAATTC
TTTGAGGGGACTTGTCCGGAAGACTGGACCAGCTATGGAATCCTGATTGCACGGAAAGGA
GATAAGATCACCCCAGATTCTCTTGTAGAGATAAAGCGCACTGATGTAGAGGGGAATTGG
GCTCTGACAGGAGGCATGGAACTGACAAGGGACCCCACTGTCTCAGAGCATGCGTCTTTG
GTCGGTCTTCTCTTAAGCCTGTATAGGCTGAGCAAGATATCAGGACAAAACACCGGCAAC
TATAAGACAAACATTGCAGATAGGATAGAGCAGATCTTCGAGACAGCCCCTTTTGTTAAA
ATCGTGGAACATCATACTCTAATGACAACTCACAAAATGTGTGCTAATTGGAGCACTATA
CCGAACTTCAGATTTTTGGCTGGAACCTACGACATGTTTTTCTCCCGGATTGAGCATCTG
TATTCAGCAATCAGAGTGGGCACAGTTGTCACTGCTTATGAAGACTGCTCAGGGCTTGTA
TCGTTTACAGGGTTTATAAAGCAGATTAATCTCACTGCAAGAGAAGCAATACTATATTTC
TTCCATAAGAACTTTGAGGAAGAGATAAGAAGAATGTTCGAGCCAGGGCAAGAGACAGCT
GTTCCTCACTCTTATTTCATCCACTTTCGTTCACTAGGCTTGAGTGGAAAGTCTCCTTAT
TCATCAAATGCCGTCGGTCATGTGTTCAATCTCATTCACTTTGTTGGATGCTATATGGGT
CAAGTCAGATCCCTTAACGCAACGGTTATAGCAGCCTGTGCTCCTCATGAGATGTCTGTT
CTGGGGGGCTATTTGGGAGAGGAGTTCTTCGGGAAAGGAACGTTTGAAAGAAGATTCTTT
AGAGATGAGAAAGAACTCCGAGAATACGAGGCGGCTGAACTGACAAAGACCGACGTGGCA
CTGGCAGATGATGGAACTGTCAACTCTGATGACGAGGACTACTTCTCCGGTGAGACCAGA
AGTCCAGAAGCTGTTTATACTCGAATCATGATGAATGGAGGTCGACTAAAGAGATCGCAC
ATACGGAGATATGTCTCAGTTAGTTCTAATCATCAAGCCCGTCCAGGCTCATTCGCCGAG
TTTCTAAACAAGACATATTCAAGTGACTCATAA
>PAdg352IT1991
ATGGATGCCGACAAGATTGTGTTCAAAGTCAATAATCAGGTGGTCTCTTTGAAGCCTGAG
ATTATAGTGGACCAATATGAGTACAAGTACCCTGCTATCAAAGATTTGAAAAAGCCCTGT
ATAACCTTAGGGAAAGCCCCCGACTTAAACAAAGCATACAAGTCAGTTTTATCAGGCATG
AACGCCGCAAAACTTGATCCTGATGACGTATGTTCCTACTTGGCAGCAGCAATGCAATTC
TTTGAGGGGACTTGTCCGGAAGACTGGACCAGCTATGGAATCCTGATTGCACGGAAAGGG
GATAAGATCACCCCAGATTCTCTTGTAGAGATAAAGCGCACTGATGTAGAGGGGAATTGG
GCTCTGACAGGAGGCATGGAACTGACAAGGGACCCCACTGTCTCAGAGCATGCGTCTTTG
GTCGGTCTTCTCTTAAGCCTGTATAGGCTGAGCAAGATATCAGGACAAAACACCGGCAAC
TATAAGACAAACATTGCAGATAGGATAGAGCAGATCTTCGAGACAGCCCCTTTTGTTAAA
ATCGTGGAACATCATACTCTAATGACAACTCACAAAATGTGTGCTAATTGGAGCACTATA
CCGAACTTCAGATTTTTGGCTGGAACCTACGACATGTTTTTCTCCCGGATTGAGCATCTA
TATTCAGCAATCAGAGTGGGCACAGTTGTCACTGCTTATGAAGACTGCTCAGGGCTTGTA
TCGTTTACAGGGTTTATAAAGCAGATTAATCTCACTGCAAGAGAAGCAATACTATATTTC
TTCCATAAGAACTTTGAGGAAGAGATAAGAAGAATGTTCGAGCCAGGGCAAGAGACAGCT
GTTCCTCACTCTTATTTCATCCACTTTCGTTCACTAGGCTTGAGTGGAAAGTCTCCTTAT
TCATCAAATGCCGTCGGTCATGTGTTCAATCTCATTCACTTTGTTGGATGCTATATGGGT
CAAGTCAGATCCCTTAACGCAACGGTTATAGCAGCCTGTGCTCCTCATGAGATGTCTGTT
CTGGGGGGCTATTTGGGAGAGGAGTTCTTCGGGAAAGGAACGTTTGAAAGAAGATTCTTT
AGAGATGAGAAAGAACTCCGAGAATACGAGGCGGCTGAACTGACAAAGACCGACGTGGCA
CTGGCAGATGATGGAACTGTCAACTCTGATGACGAGGACTACTTCTCCGGTGAGACCAGA
AGTCCAGAAGCTGTTTATACTCGAATCATGATGAATGGAGGTCGACTAAAGAGATCGCAC
ATACGGAGATATGTCTCAGTTAGTTCTAATCATCAAGCCCGTCCAGGCTCATTCGCCGAG
TTTCTAAACAAGACATATTCAAGTGACTCATAA
>ARdgA166FO2002
ATGGATACTGACAAGATTGTGTTCAAAGTCAATAATCAGGTGATCTCTTTGAAGCCTGAG
ATTATAGTGGACCAATATGAGTACAAGTACCCTGCTATCAAAGATTTGAAAAAGCCCTGT
ATAACCTTAGGGAAAGCCCCCGACTTAAACAAAGCATACAAGTCAGTTTTATCAGGCATG
AACGCCGCAAAACTGGATCCTGATGACGTATGTTCCTACTTGGCAGCGGCAATGCAATTC
TTTGAGGGGACTTGTCCGGAAGACTGGACCAGCTATGGAATCCTGATTGCACGGAAAGGA
GATAAGATCACCCCAGATTCTCTCGTAGAGATAAAGCGCACTGATGTAGAGGGGAATTGG
GCTCTTACAGGAGGCATGGAACTGACAAGGGACCCCACTGTCTCAGAGCATGCGTCTTTG
GTCGGTCTTCTCTTGAGCCTGTATAGACTGAGCAAAATATCAGGACAAAACACCGGCAAC
TATAAGACAAACATTGCAGATAGGATAGAGCAGATTTTCGAGACAGCCCCTTTTGTTAAA
ATCGTGGAACATCATACTCTAATGACAACTCACAAAATGTGTGCTAATTGGAGTACTATA
CCGAACTTCAGATTCTTGGCTGGGACCTACGACATGTTTTTCTCCCGGATTGAGCATCTA
TATTCAGCAATCAGAGTGGGCACAGTCGTCACTGCTTATGAAGACTGCTCGGGGCTGGTA
TCGTTTACAGGGTTTATAAAGCAGATTAATCTCACTGCAAGAGAAGCAATACTATATTTC
TTCCATAAGAACTTTGAGGAAGAGATAAGAAGAATGTTCGAGCCAGGGCAAGAGACAGCT
GTTCCTCACTCTTATTTCATCCACTTTCGTTCACTAGGCTTGAGTGGAAAGTCTCCTTAT
TCATCAAATGCCGTCGGTCATGTGTTCAATCTCATTCACTTTGTTGGATGCTATATGGGT
CAAGTCAGATCCCTTAATGCAACGGTTATAGCAGCCTGTGCTCCTCATGAGATGTCTGTT
CTGGGGGGCTATCTGGGAGAGGAGTTTTTCGGGAAAGGAACTTTTGAAAGAAGATTCTTT
AGAGATGAGAAAGAACTCCGGGAATACGATGCGGCTGAACTGACAAAGACTGAAGTGGCA
CTGGCAGATGATGGAACTGTCAACTCCGATGACGAGGACTACTTCTCCGGTGAGACCAGA
AGTCCAGAAGCTGTTTATACTCGAATCATGATGAATGGAAGTCGACTGAAGAGATCGCAC
ATACGGAGATATGTCTCAGTTAGTTCTAATCATCAAGCCCGTCCAGGCTCATTCGCCGAG
TTTCTAAACAAGACATATTCGAGTGACTCATAA
>ARCth552CH1997
ATGGATGCTGACAAGATTGTGTTCAAAGTCAATAATCAGGTGGTCTCTTTGAAGCCTGAG
ATTATAGTGGACCAATATGAGTACAAGTACCCTGCTATCAAAGATTTGAAAAAGCCCTGT
ATAACCTTAGGGAAAGCCCCTGACTTAAACAAAGCATACAAGTCAGTTTTATCAGGCATG
AACGCCGCTAAACTTGATCCTGATGACGTATGTTCCTACTTGGCAGCAGCAATGCAATTC
TTTGAGGGGACTTGTCCGGAAGACTGGACCAGCTATGGAATCCTGATTGCACGGAAAGGA
GATAAGATCACCCCAGATTCTCTTGTCGAGATAAAGCGCACTGATGTAGAGGGGAATTGG
GCTCTTACAGGAGGCATGGAACTGACAAGGGACCCCACTGTCTCAGAGCATGCGTCTTTG
GTCGGCCTTCTCTTGAGCCTGTATAGACTGAGCAAAATATCAGGACAAAACACCGGCAAC
TATAAGACAAACATTGCTGATAGGATAGAGCAGATTTTCGAGACAGCCCCTTTTGTTAAA
ATCGTGGAACATCATACTCTAATGACAACTCACAAAATGTGCGCTAATTGGAGTACTATA
CCGAACTTCAGATTCTTGGCTGGGACCTACGACATGTTTTTCTCCCGGATTGAGCATCTA
TATTCAGCAATCAGAGTGGGCACAGTTGTCACTGCTTATGAAGACTGCTCGGGGCTGGTA
TCGTTTACAGGGTTTATAAAGCAGATTAATCTCACTGCAAGAGAAGCAATACTATATTTC
TTCCATAAGAACTTTGAGGAAGAGATAAGAAGAATGTTCGAGCCAGGGCAAGAGACAGCT
GTTCCTCACTCTTATTTCATCCACTTTCGTTCACTAGGCTTGAGTGGAAAGTCTCCTTAT
TCATCAAATGCCGTCGGTCATGTGTTCAATCTCATTCACTTTGTTGGATGCTATATGGGT
CAAGTCAGATCTCTTAATGCAACGGTTATAGCAGCCTGTGCTCCTCATGAGATGTCTGTT
CTGGGGGGCTATCTGGGAGAGGAGTTTTTCGGGAAAGGAACGTTTGAAAGAAGATTCTTC
AGGGATGAGAAAGAACTCCGGGAATACGAGGCGGCTGAACTGACAAAGACTGACGTGGCA
CTGGCAGATGATGGGACTGTCAACTCCGATGACGAGGACTACTTCTCCGGTGAGACCAGA
AGTCCAGAAGCTGTTTATACTCGAATCATGATGAATGGAGGTCGACTGAAGAGATCGCAC
ATACGGAGATATGTCTCAGTTAGTTCTAATCATCAAGCCCGTCCAGGTTCATTCGCCGAG
TTTCTAAACAAGACATATTCGAGTGACTCATAA
>ARCthA696CH2006
ATGGATACCGACAAGATTGTGTTCAAAGTCAATAATCAGGTGGTTTCTTTGAAGCCTGAG
ATTATAGTGGACCAATATGAGTACAAATACCCTGCTATCAAAGATTTGAAAAAACCCTGT
ATAACCTTAGGGAAAGCCCCTGACTTAAACAAAGCATACAAGTCAGTTTTATCAGGCATG
AACGCCGCAAAACTTGATCCTGATGACGTATGTTCCTACTTGGCAGCAGCAATGCAATTC
TTTGAGGGGACTTGTCCGGAAGACTGGACCAGCTATGGAATCCTGATTGCACGGAAAGGA
GATAAGATCACCCCAGATTCTCTTGTAGAGATAAAGCGCACTGATGTAGAGGGGAATTGG
GCTCTTACAGGAGGCATGGAACTGACAAGGGACCCCACTGTCTCAGAGCATGCGTCTTTG
GTCGGCCTTCTCTTGAGCCTGTATAGACTGAGCAAAATATCAGGACAAAACACCGGCAAC
TATAAGACAAACATTGCAGATAGGATAGAGCAAATTTTCGAGACAGCCCCTTTTGTGAAA
ATCGTGGAACATCATACTCTAATGACAACTCACAAAATGTGTGCTAATTGGAGCACTATA
CCGAACTTCAGATTCTTGGCTGGGACCTACGACATGTTTTTCTCCCGGATTGAGCATCTA
TATTCAGCAATCAGAGTGGGCACAGTTGTCACTGCTTATGAAGACTGCTCGGGGCTGGTA
TCGTTTACAGGGTTTATAAAACAGATTAATCTCACTGCAAGAGAAGCAATACTATATTTC
TTCCATAAGAACTTTGAGGAAGAGATAAGAAGAATGTTCGAGCCAGGGCAAGAGACAGCT
GTTCCTCACTCTTATTTCATCCACTTTCGTTCACTAGGCTTGAGTGGAAAGTCTCCTTAT
TCATCAAATGCCGTCGGTCATGTGTTCAATCTCATTCACTTTGTTGGATGCTATATGGGT
CAAGTCAGATCTCTTAATGCAACGGTTATAGCAGCCTGTGCTCCTCATGAGATGTCTGTT
CTGGGGGGCTATCTGGGAGAGGAGTTTTTTGGGAAAGGAACGTTTGAAAGAAGATTCTTT
AGAGATGAGAAAGAACTCCGGGAATACGAGGCGGCTGAACTGACAAAGACTGACGTGGCA
CTGGCAGATGATGGGACTGTCAACTCCGATGACGAGGACTACTTCTCCGGTGAGACCAGA
AGTCCAGAAGCTGTTTATACTCGAATCATGATGAATGGGGGTCGACTGAAGAGATCGCAC
ATACGGAGATATGTCTCAGTTAGTTCTAATCATCAAGCCCGTCCAGGCTCATTCGCCGAG
TTTCTAAACAAGACATATTCTAGTGACTCATAA
>ARCthA119CH2001
ATGGATGCCGACAAGATTGTGTTCAAAGTCAATAATCAGGTGGTCTCTTTGAAGCCTGAG
ATTATAGTGGACCAGTATGAGTACAAGTACCCTGCTATCAAAGACTTGAAAAAGCCCTGT
ATAACCTTAGGGAAAGCCCCTGACTTAAACAAAGCATACAAGTCAGTTTTATCAGGCATG
AACGCCGCAAAACTTGATCCTGATGACGTATGTTCCTACTTGGCAGCAGCAATGCAATTC
TTTGAGGGGACTTGTCCGGAAGACTGGACCAGCTATGGAATCCTGATTGCGCGGAAAGGA
GATAAGATCACCCCAGATTCTCTTGTAGAGATAAAGCGCACTGATGTAGAGGGGAGTTGG
GCTCTTACAGGAGGCATGGAACTGACAAGGGACCCCACTGTCTCAGAGCATGCGTCTTTG
GTCGGTCTTCTCTTGAGCCTGTATAGGCTGAGCAAAATATCAGGACAAAACACCGGCAAC
TATAAGACAAACATTGCAGATAGGATAGAGCAGATTTTCGAGACAGCCCCTTTTGTTAAA
ATCGTGGAGCATCATACTCTAATGACAACTCACAAAATGTGCGCTAATTGGAGTACTATA
CCGAACTTCAGATTCTTGGCTGGAACCTACGACATGTTTTTCTCTCGGATTGAGCATCTA
TATTCAGCAATCAGAGTGGGCACAGTTGTCACTGCTTATGAAGACTGCTCGGGGCTGGTA
TCGTTTACAGGGTTTATAAAGCAGATTAATCTCACTGCAAGAGAAGCAATACTATATTTC
TTCCATAAGAACTTTGAGGAAGAGATAAGAAGAATGTTCGAGCCAGGGCAAGAGACAGCT
GTTCCTCACTCTTATTTCATCCACTTTCGTTCACTAGGCTTGAGTGGAAAGTCTCCTTAT
TCATCAAATGCCGTCGGTCATGTGTTCAATCTCATTCACTTTGTTGGATGCTATATGGGT
CAAGTCAGATCCCTTAATGCAACGGTTATAGCAGCCTGTGCTCCTCATGAGATGTCTGTT
CTGGGGGGCTATCTGGGAGAGGAGTTTTTCGGGAAAGGGACGTTTGAAAGAAGATTCTTT
AGAGATGAGAAAGAACTCCGGGAATACGAGGCGGCTGAACTGACAAAGACTGACGTGGCA
CTGGCAGATGATGGAACTGTCAACTCTGATGACGAGGACTACTTCTCCGGTGAGACCAGA
AGTCCAGAAGCTGTTTATACTCGAATCATGATGAATGGAGGTCGACTGAAGAGATCGCAC
ATACGGAGATATGTCTCAGTTAGTTCTAATCATCAAGCCCGTCCAGGCTCATTCGCCGAG
TTTCTAAACAAGACATACTCGAGTGACTCATGA
>ARdgAA148CH2002
ATGGATACTGACAAGATTGTGTTCAAAGTCAATAATCAGGTGATCTCTTTGAAGCCTGAG
ATTATAGTGGACCAATATGAGTACAAGTACCCTGCTATCAAAGATTTGAAAAAGCCCTGT
ATAACCTTAGGGAAAGCCCCCGACTTAAACAAAGCATACAAGTCAGTTTTATCAGGCATG
AACGCCGCAAAACTGGATCCTGATGACGTATGTTCCTACTTGGCAGCGGCAATGCAATTC
TTTGAGGGGACTTGTCCGGAAGACTGGACCAGCTATGGAATCCTGATTGCACGGAAAGGA
GATAAGATCACCCCAGATTCTCTCGTAGAGATAAAGCGCACTGATGTAGAGGGGAATTGG
GCTCTTACAGGAGGCATGGAACTGACAAGGGACCCCACTGTCTCAGAGCATGCGTCTTTG
GTCGGTCTTCTCTTGAGCCTGTATAGACTGAGCAAAATATCAGGACAAAACACCGGCAAC
TATAAGACAAACATTGCAGATAGGATAGAGCAGATTTTCGAGACAGCCCCTTTTGTTAAA
ATCGTGGAACATCATACTCTAATGACAACTCACAAAATGTGTGCTAATTGGAGCACTATA
CCGAACTTCAGATTCTTGGCTGGGACCTACGACATGTTTTTCTCCCGGATTGAGCATCTA
TATTCAGCAATCAGAGTGGGCACAGTCGTCACTGCTTATGAAGACTGCTCGGGGCTGGTA
TCGTTTACAGGGTTTATAAAGCAGATTAATCTCACTGCAAGAGAAGCAATACTATATTTC
TTCCATAAGAACTTTGAGGAAGAGATAAGAAGAATGTTCGAGCCAGGGCAAGAGACAGCT
GTTCCTCACTCTTATTTCATCCACTTTCGTTCACTAGGCTTGAGTGGAAAGTCTCCTTAT
TCATCAAATGCCGTCGGTCATGTGTTCAATCTCATTCACTTTGTTGGATGCTATATGGGT
CAAGTCAGATCCCTTAATGCAACGGTTATAGCAGCCTGTGCTCCTCATGAGATGTCTGTT
CTGGGGGGCTATCTGGGAGAGGAGTTTTTCGGGAAAGGAACTTTTGAAAGAAGATTCTTT
AGAGATGAGAAAGAACTCCGGGAATACGATGCGGCTGAACTGACAAAGACTGAAGTGGCA
CTGGCAGATGATGGAACTGTCAACTCCGATGACGAGGACTACTTCTCCGGTGAGACCAGA
AGTCCAGAAGCTGTTTATACTCGAATCATGATGAATGGAAGTCGACTGAAGAGATCGCAC
ATACGGAGATATGTCTCAGTTAGTTCTAATCATCAAGCCCGTCCAGGCTCATTCGCCGAG
TTTCTAAACAAGACATATTCGAGTGACTCATAA
>ARdgAA881FO2007
ATGGATGCCGACAAGATTGTGTTCAAAGTCAATAATCAGGTGGTCTCTTTGAAGCCTGAG
ATTATAGTGGACCAATATGAGTACAAGTACCCTGCTATCAAAGATTTGAAAAAGCCCTGT
ATAACCTTAGGGAAAGCCCCTGACTTAAACAAAGCATACAAGTCAGTTTTATCAGGCATG
AACGCCGCAAAACTTGATCCTGATGACGTATGTTCCTACTTGGCAGCAGCAATGCAATTC
TTTGAGGGGACTTGTCCGGAAGACTGGACCAGCTATGGAATCCTGATTGCACGGAAAGGA
GATAAGATCACCCCAGATTCTATTGTAGAGATAAAGCGCACTGATGTAGAGGGGAATTGG
GCTCTTACAGGAGGCATGGAACTGACAAGGGACCCCACTGTCTCAGAGCATGCGTCTTTG
GTCGGTCTTCTCTTGAGCCTGTATAGACTGAGCAAAATATCAGGACAAAACACCGGCAAC
TATAAGACAAACATTGCAGATAGGATAGAGCAGATTTTCGAGACAGCCCCTTTTGTTAAA
ATCGTGGAGCATCATACTCTAATGACAACTCACAAAATGTGTGCTAATTGGAGCACTATA
CCGAACTTCAGATTCTTGGCTGGGACCTACGACATGTTTTTCTCCCGGATTGAGCATCTA
TATTCAGCAATCAGAGTGGGCACAGTTGTCACTGCTTATGAAGACTGCTCGGGGCTGGTA
TCGTTTACAGGGTTTATAAAGCAGATTAATCTCACTGCAAGAGAAGCAATACTATATTTC
TTCCATAAGAACTTTGAGGAAGAGATAAGAAGAATGTTCGAGCCAGGGCAAGAGACAGCT
GTTCCTCACTCCTATTTCATCCACTTTCGTTCACTAGGCTTGAGTGGAAAGTCTCCTTAT
TCATCAAATGCCGTCGGTCATGTGTTCAATCTCATTCACTTTGTTGGATGCTATATGGGT
CAAGTCAGATCTCTTAATGCAACGGTTATAGCAGCCTGTGCTCCTCATGAGATGTCTGTT
CTGGGGGGCTATCTGGGAGAGGAGTTTTTCGGGAAAGGAACGTTTGAAAGAAGATTCTTT
AGAGATGAGAAAGAACTCCGGGAATACGAGGCGGCTGAACTGACAAAGACTGACGTGGCA
CTGGCAGATGATGGGACTGTCAACTCCGATGACGAGGACTACTTCTCCGGTGAGACCAGA
AGTCCAGAAGCTGTTTATACTCGAATCATGATGAATGGAGGTCGACTGAAGAGATCGCAC
ATACGGAGATATGTCTCAGTTAGTTCTAATCATCAAGCCCGTCCAGGCTCATTCGCCGAG
TTTCTAAACAAGACATATTCGAGTGACTCATAA
>BRdg257MS1989
ATGGATGCCGACAAGATTGTGTTTAAAGTCAATAATCAGGTGGTTTCTTTGAAGCCCGAG
ATTATCGTGGATCAATATGAGTACAAGTACCCTGCTATCAAAGATTTGAAAAAGCCCTGT
ATAACCTTGGGAAAAGCCCCCGACTTAAACAAAGCATACAAGTCAGTTTTATCAGGCATG
AATGCAGCCAAACTGGATCCTGACGATGTATGTTCTTACTTGGCAGCAGCAATGCAGTTC
TTTGAGGGGACATGTCCGGAAGACTGGACCAGCTATGGAATCCTGATTGCACGAAAAGGA
GATAAAATCACCCCAGATTCTCTTGTGGAGATCAAGCGTACTGATGTAGAGGGGAATTGG
GCTCTGACAGGAGGCATAGAACTGACAAGGGACCCTACTGTTTCTGAGCATGCATCTTTA
GTCGGTCTTCTCTTAAGCCTGTATAGGCTGAGCAAAATATCAGGACAAAACACCGGCAAC
TATAAGACAAACATTGCAGATAGGATAGAGCAGATTTTCGAGACAGCCCCTTTTGTTAAA
ATTGTGGAGCACCATACTCTAATGACAACTCACAAGATGTGTGCCAACTGGAGCACTATA
CCGAACTTCAGATTTTTGGCTGGAACCTACGACATGTTTTTCTCCCGGATTGAGCATCTA
TATTCAGCAATCAGGGTAGGCACAGTTGTTACTGCTTATGAAGACTGCTCAGGGCTGGTA
TCGTTTACAGGGTTCATCAAGCAGATTAATCTCACCGCAAGAGAAGCAATACTATATTTC
TTCCACAAGAACTTTGAGGAAGAGATAAGAAGAATGTTCGAGCCAGGACAGGAGACAGCT
GTTCCTCACTCTTATTTCATCCACTTCCGTTCACTAGGCTTGAGTGGAAAGTCTCCTTAT
TCATCAAATGCCGTCGGTCATGTGTTCAATCTCATTCACTTTGTTGGATGCTACATGGGT
CAAGTCAGATCCCTTAATGCAACGGTTATTGCTGCCTGTGCTCCTCATGAGATGTCTGTT
CTAGGGGGCTATCTTGGGGAGGAATTCTTCGGGAAAGGGACGTTTGAAAGAAGATTCTTT
AGAGATGAAAAAGAGCTTCGAGAATATGAGGCGGCTGAACTGACAAAGACTGACGTGGCG
CTGGCAGATGATGGAACTGTCAACTCCGACGACGAGGACTACTTCTCCGGTGAGACCAGA
AGTCCAGAAGCTGTTTATACTCGAATCATGATGAATGGAGGTCGACTGAAGAGATCGCAT
ATACGGAGATATGTCTCAGTCAGTTCCAATCATCAAACCCGTCCAGGCTCATTCGCTGAG
TTCCTAAACAAGACGTATTCGAGTGACTCATAA
>PAdg353IT1991
ATGGATGCCGACAAGATTGTGTTTAAAGTCAATAATCAGGTGGTTTCTTTGAAGCCCGAG
ATTATCGTGGATCAATATGAGTACAAGTACCCTGCTATCAAAGATTTGAAAAAGCCCTGT
ATAACCTTGGGAAAAGCCCCCGACTTAAACAAAGCATACAAGTCAGTTTTATCAGGCATG
AATGCAGCCAAACTGGATCCTGACGATGTATGTTCTTACTTGGCAGCAGCAATGCAGTTC
TTTGAGGGGACATGTCCGGAAGACTGGACCAGCTATGGAATCCTGATTGCACGAAAAGGA
GATAAAATCACCCCAGATTCTCTTGTGGAGATCAAGCGTACTGATGTAGAGGGGAATTGG
GCTCTGACAGGAGGCATAGAACTGACAAGGGACCCTACTGTTTCTGAGCATGCATCTTTA
GTCGGTCTTCTCTTAAGCCTGTATAGGCTGAGCAAAATATCAGGACAAAACACCGGCAAC
TATAAGACAAACATTGCAGATAGGATAGAGCAGATTTTCGAGACAGCCCCTTTTGTTAAA
ATTGTGGAGCACCATACTCTAATGACAACTCACAAGATGTGTGCCAACTGGAGCACTATA
CCGAACTTCAGATTTTTGGCTGGAACCTACGACATGTTTTTCTCCCGGATTGAGCATCTA
TATTCAGCAATCAGGGTAGGCACAGTTGTTACTGCTTATGAAGACTGCTCAGGGCTGGTA
TCGTTTACAGGGTTCATCAAGCAGATTAATCTCACCGCAAGAGAAGCAATACTATATTTC
TTCCACAAGAACTTTGAGGAAGAGATAAGAAGAATGTTCGAGCCAGGACAGGAGACAGCT
GTTCCTCACTCTTATTTCATCCACTTCCGTTCACTAGGCTTGAGTGGAAAGTCTCCTTAT
TCATCAAATGCCGTCGGTCATGTGTTCAATCTCATTCACTTTGTTGGATGCTACATGGGT
CAAGTCAGATCCCTTAATGCAACGGTTATTGCTGCCTGTGCTCCTCATGAGATGTCTGTT
CTAGGGGGCTATCTTGGGGAGGAATTCTTCGGGAAAGGGACGTTTGAAAGAAGATTCTTT
AGAGATGAAAAAGAGCTTCGAGAATATGAGGCGGCTGAACTGACAAAGACTGACGTGGCG
CTGGCAGATGATGGAACTGTCAACTCCGACGACGAGGACTACTTCTCCGGTGAGACCAGA
AGTCCAGAAGCTGTTTATACTCGAATCATGATGAATGGAGGTCGACTGAAGAGATCGCAT
ATACGGAGATATGTCTCAGTCAGTTCCAATCATCAAACCCGTCCAGGCTCATTCGCTGAG
TTCCTAAACAAGACGTATTCGAGTGACTCATAA
>BRIP1465dgPI2006
---------------------------------------------TCTTTGAAGCCTGAG
ATTATCGTGGATCAATATGAGTACAAGTACCCTGCTATCAAAGACTTGAAAAAGCCCTGT
ATAACCTTGGGGAAAGCCCCCGACTTAAACAAAGCATACAAGTCAGTTTTATCAGGCATG
AACGCCGCCAAACTGGATCCTGATGATGTATGTTCCTACCTGGCAGCAGCAATGCAGTTC
TTTGAGGGGACATGTCCGGAAGACTGGACCAGCTATGGAATCCTGATTGCACGAAAAGGC
GATAAGATCACCCCAGATTCTCTTGTGGAGATAAAGCGTACTGATGTGGAGGGGAATTGG
GCCCTGACAGGAGGCATAGAACTGACAAGGGACCCTACTGTCTCCGAGCATGCGTCTTTA
GTTGGTCTTCTTTTAAGCCTATATAGGCTGAGCAAAATATCAGGACAAAACACCGGCAAC
TATAAGACAAACATTGCAGATAGGATAGAGCAGATTTTTGAGACAGCCCCTTTTGTTAAA
ATCGTGGAGCACCACACTCTAATGACAACTCACAAAATGTGTGCCAATTGGAGCACTATA
CCGAACTTCAGATTTTTGGCTGGGACCTACGACATGTTTTTCTCCCGGATTGAGCATCTA
TATTCAGCAATCAGGGTAGGCACAGTTGTCACTGCTTATGAAGACTGCTCAGGGCTGGTA
TCGTTTACAGGGTTCATAAAACAGATTAATCTCACCGCAAGAGAAGCAATACTATATTTC
TTCCACAAGAACTTTGAAGAAGAGATAAGAAGAATGTTCGAGCCCGGGCAAGAGACAGCT
GTTCCTCACTCTTATTTCATCCACTTCCGTTCACTAGGCTTGAGTGGAAAGTCTCCTTAT
TCATCAAATGCCGTTGGTCATGTGTTCAATCTCATTCACTTTGTTGGATGCTACATGGGT
CAAGTCAGATCCCTTAATGCAACAGTTATTGCCGCCTGTGCCCCTCATGAGATGTCTGTT
CTAGGGGGCTATCTTGGAGAGGAATTCTTCGGGAAAGGGACGTTTGAAAGAAGATTCTTT
AGAGATGAAAAAGAGCTTCGAGAATATGAGGCAGCTGAACTAATAAAGACTGACGTGGCA
CTGGCAGACGACGGAACTGTCAACTCCGACGACGAGGACTACTTCTCCGGTGAGACTAGA
AGTCCAGAAGCTGTTTATACCCGAATCATGATGAATGGAGGTCGACTGAAGAGATCGCAT
ATTCGGAGATATGTCTCAGTCAGTTCAAATCATCAAACCCGTCCAGGCTCATTCGCTGAG
TTCCTAAACAAGACGTATTCAAGTGACTCATAA
>BRIP2249cthPI2006
---------------------------------------------TCTTTGAAGCCTGAG
ATTATCGTAGATCAGTATGAGTACAAGTACCCTGCTATCAAGGATTTGAAAAAACCCTGT
ATAACCTTAGGGAAAGCCCCTGACTTAAACAAAGCATACAAGTCAGTTTTATCAGGCATG
AACGCCGCCAAACTTGATCCTGATGATGTATGTTCCTACTTGGCAGCAGCAATGCAGTTC
TTTGAGGGGACATGTCCGGAAGACTGGACCAGCTATGGAATCCTGATTGCACGAAAAGGA
GATAAAATCACTCCAGATTCTCTTGTGGAGATAAAGCGTACTGATGTAGAGGGGAATTGG
GCTCTGACAGGAGGCATGGAACTAACAAGGGACCCCACTGTCCCCGAACATGCGTCTTTA
GTCGGTCTTCTCTTGAGCCTGTATAGGTTGAGCAAAATATCAGGACAAAACACCGGCAAC
TATAAGACTAACATTGCAGATAGAATAGAGCAGATCTTTGAGACAGCCCCTTTTGTGAAA
ATTGTAGAACATCATACTTTAATGACAACTCACAAGATGTGTGCTAATTGGAGCACCATA
CCGAACTTCAGATTTTTGGCTGGAACCTACGACATGTTTTTCTCCCGGATTGAGCATCTG
TATTCAGCAATCAGAGTGGGCACAGTAGTCACTGCTTATGAGGACTGCTCGGGGCTGGTA
TCGTTTACAGGGTTTATAAAGCAGATTAATCTCACCGCAAGAGAAACAATACTCTATTTC
TTCCACAAAAACTTTGAGGAAGAGATAAGAAGAATGTTCGAGCCAGGGCAGGAGACAGCT
GTTCCTCACTCTTATTTCATCCACTTTCGTTCACTTGGCTTGAGTGGAAAGTCTCCTTAT
TCATCAAATGCTGTTGGTCACGTGTTCAATCTCATTCACTTTGTCGGATGCTACATGGGT
CAAGTCAGATCCCTCAATGCAACGGTGATTACTGCCTCCGCTCCTCATGAGATGTCTGTT
CTAGGGGGCTACCTGGGAGAGGAATTCTTCGGGAAAGGGACATTTGAAAGAAGGTTCTTT
AGAGATGAAAAAGAACTTCGAGAATATGAAGCGGCCGAACTGACGAAGACTGAAGTGGCC
TTGGCAGATGATGGAACTGTCAACTCCGATGATGAGGACTACTTCTCCGGTGAAACCAGA
AGTCCGGAAGCTGTTTATACTCGAATCATGATGAATGGAGGTCGACTGAAGAGACTGCAT
ATACGGAGATACGTCTCAGTCAGTTCCAATCATCAAGCCCGTCCAGGTTCATTCGCCGAG
TTCCTAAACAAGACATATTCAAGTGACTCGTAA
>BRIP2251dgPI2006
---------------------------------------------TCTTTGAAGCCTGAG
ATTATCGTAGATCAGTATGAGTACAAATACCCTGCTATCAAGGATTTGAAAAAACCCTGT
ATAACCTTAGGGAAGGCCCCTGACTTAAACAAAGCATACAAGTCAGTTTTATCAGGCATG
AATGCCGCCAAACTTGATCCTGATGATGTATGTTCCTACTTGGCAGCAGCAATGCAGTTC
TTTGAGGGGACATGTCCGGAAGACTGGACCAGCTATGGAATCCTGATTGCACGAAAAGGA
GATAAAATCACCCCAGATTCTCTTGTGGAAATAAAGCGTACTGATGTAGAGGGGAATTGG
GCTCTGACAGGAGGCATGGAACTGACAAGGGACCCCACTGTCTCCGAACATGCGTCTTTA
GTCGGTCTTCTCTTGAGCCTGTATAGGTTGAGCAAAATATCAGGACAAAACACCGGCAAC
TATAAGACTAACATTGCAGATAGAATAGAGCAGATCTTTGAGACAGCCCCTTTTGTGAAA
ATTGTAGAACATCATACTCTAATGACAACTCACAAGATGTGTGCTAATTGGAGCACCATA
CCGAACTTCAGATTTTTGGCTGGAACCTACGACATGTTTTTCTCCCGGATTGAGCATCTG
TATTCAGCAATCAGAGTGGGCACAGTAGTCACTGCTTATGAGGACTGCTCGGGGCTGGTA
TCGTTTACAGGGTTTATAAAGCAGATTAATCTCACCGCAAGAGAAGCAATACTCTATTTC
TTCCACAAAAACTTTGAGGAAGAGATAAGAAGAATGTTCGAGCCAGGGCAGGAGACAGCT
GTTCCTCACTCTTATTTCATCCACTTTCGTTCACTTGGCTTGAGTGGAAAGTCTCCTTAT
TCATCAAATGCTGTTGGTCACGTGTTCAATCTCATTCACTTTGTCGGATGCTACATGGGT
CAAGTCAGATCCCTCAATGCAACGGTGATTACTGCCTCCGCTCCTCATGAGATGTCTGTT
CTAGGGGGCTACCTGGGAGAGGAATTCTTCGGGAAAGGGACATTTGAAAGAAGGTTCTTT
AGAGATGAAAAAGAACTTCGAGAATATGAAGCGGCCGAACTGACGAAGACTGAAGTGGCC
TTGGCAGATGATGGAACTGTCAACTCCGATGATGAGGACTACTTCTCCGGTGAAACCAGA
AGTCCGGAAGCTGTTTATACTCGAATCATGATGAATGGAGGTCGACTGAAGAGACTGCAT
ATACGGAGATACGTCTCAGTCAGTTCCAATCATCAAGCCCGTCCAGGTTCATTCGCCGAG
TTCCTAAACAAGACATATTCAAGTGACTCGTAA
>BRIP3578cthPI2006
---------------------------------------------TCTTTGAAGCCTGAG
ATTATCGTAGATCAGTATGAGTACAAATACCCTGCTATCAAGGATTTGAAAAAACCCTGT
ATAACCTTAGGGAAAGCCCCTGACTTAAACAAAGCATACAAGTCAGTTTTATCAGGCATG
AACGCCGCCAAACTTGATCCTGATGATGTATGTTCCTACTTGGCAGCAGCAATGCAGTTC
TTTGAAGGAACATGTCCGGAAGACTGGACCAGCTATGGAATCCTGATTGCACGAAAAGGA
GATAAAATCACCCCAGATTCTCTTGTGGAGATAAAGCGTACTGATGTAGAGGGGAATTGG
GCTCTGACAGGAGGCATGGAACTGACAAGGGACCCCACTGTCTCCGAACATGCGTCTTTA
GTCGGTCTTCTCTTGAGCCTGTATAGGTTGAGCAAAATATCAGGACAAAACACCGGCAAC
TATAAGACAAACATTGCAGATAGGATAGAGCAGATCTTTGAGACAGCCCCGTTTGTTAAA
ATCGTGGAACACCATACTCTAATGACAACTCACAAAATGTGTGCTAATTGGAGCACTATA
CCGAACTTCCGATTTTTGGCTGGAACCTACGACATGTTTTTCTCCCGGATTGAGCATCTG
TATTCAGCGATCAGAGTGGGCACAGTCGTCACTGCTTATGAGGACTGCTCTGGGCTGGTG
TCGTTTACAGGGTTCATAAAGCAGATTAATCTCACCGCAAGAGAGGCAATACTCTATTTC
TTCCACAAAAACTTTGAGGAAGAGATAAGAAGAATGTTCGAGCCGGGGCAGGAGACAGCT
GTTCCTCACTCTTATTTCATCCACTTCCGTTCACTTGGCTTGAGTGGAAAGTCTCCTTAT
TCATCAAATGCTGTTGGTCATGTTTTCAATCTCATTCACTTTGTCGGATGCTACATGGGT
CAAGTCAGATCCCTCAATGCAACGGTAATTACTGCCTGCGCTCCTCATGAGATGTCTGTT
CTAGGGGGCTACCTGGGAGAGGAATTCTTCGGGAAAGGGACATTTGAAAGAAGATTCTTT
AGAGATGAAAAAGAACTTCGAGAATATGAAGCGGCCGAGCTGACGAAGACTGACGTGGCC
TTGGCAGACGATGGAACTGTCAACTCCGATGATGAGGACTACTTCTCCGGTGAAACCAGA
AGTCCAGAAGCTGTTTATACTCGAATCATGATGAATGGAGGTCGACTGAAGAGATCGCAT
ATAAGGAGATACGTCTCAGTCAGTTCCAATCATCAAGCCCGTCCAGGCTCGTTCGCTGAG
TTCCTAAACAAGACATATTCAAGTGACTCGTAA
>BRIP4044dgMA2006
---------------------------------------------TCTTTGAAGCCTGAG
ATTATCGTGGATCAATATGAGTACAAGTACCCTGCTATCAAAGACTTGAAAAAGCCCTGT
ATAACCTTGGGGAAAGCCCCCGACTTAAACAAAGCATACAAGTCAGTTTTATCAGGCATG
AACGCCGCCAAACTGGATCCTGATGATGTATGTTCCTACTTGGCAGCAGCAATGCAGTTC
TTTGAGGGGACATGTCCGGAAGACTGGACCAGCTATGGAATCCTGATTGCACGAAAAGGC
GATAAGATCACCCCAGATTCTCTTGTGGAGATAAAGCGTACTGATGTGGAGGGGAATTGG
GCCCTGACAGGAGGCATAGAACTGACAAGGGACCCTACTGTCTCCGAGCATGCGTCTTTA
GTTGGTCTTCTTTTAAGCCTATATAGGCTGAGCAAAATATCAGGACAGAACACCGGCAAC
TATAAGACAAACATTGCTGATAGGATAGAGCAGATTTTTGAGACAGCCCCTTTTGTTAAA
ATCGTGGAGCACCACACTCTAATGACAACTCACAAAATGTGTGCCAATTGGAGCACTATA
CCGAACTTCAGATTTTTGGCTGGGACCTACGACATGTTTTTCTCCCGGATTGAGCATCTA
TATTCAGCAATCAGGGTAGGCACAGTTGTCACTGCTTATGAAGACTGCTCAGGGCTGGTA
TCGTTTACAGGGTTCATAAAACAGATTAATCTCACCGCAAGAGAAGCAATACTATATTTC
TTCCACAAGAACTTTGAGGAAGAGATAAGAAGAATGTTCGAGCCAGGGCAAGAGACAGCT
GTTCCTCACTCTTATTTCATCCACTTCCGTTCACTAGGCTTGAGTGGAAAGTCTCCTTAT
TCATCAAATGCCGTTGGTCATGTGTTCAATCTCATTCACTTTGTTGGATGCTACATGGGT
CAAGTCCGATCCCTTAATGCAACAGTTATTGCCGCCTGTGCCCCTCATGAGATGTCTGTT
CTAGGGGGCTATCTTGGAGAGGAATTCTTCGGGAAAGGGACGTTTGAAAGAAGATTCTTT
AGAGATGAAAAAGAGCTTCGAGAATATGAGGCGGCTGAACTAATAAAGACTGACGTGGCA
CTGGCAGACGACGGAACTGTCAACTCCGACGACGAGGACTACTTCTCCGGTGAGACCAGA
AGTCCAGAAGCTGTTTATACTCGAATCATGATGAATGGAGGTCGACTGAAGAGATCGCAT
ATTCGGAGATATGTCTCAGTCAGTTCAAATCATCAAACCCGTCCAGGCTCATTCGCTGAG
TTCCTAAACAAGACGTATTCAAGTGACTCATAA
>BRIP6915dgBA2006
---------------------------------------------TCTTTGAAGCCTGAG
ATTATCGTGGATCAATATGAGTACAAGTACCCTGCTATCAAAGATTTGAAAAAGCCCTGT
ATAACCTTGGGGAAAGCCCCCGACTTAAACAAAGCATACAAGTCAGTTTTATCAGGCATG
AACGCCGCCAAACTGGATCCTGATGATGTATGCTCCTACTTGGCAGCAGCAATGCAGTTC
TTTGAGGGGACATGTCCGGAAGACTGGACCAGCTATGGAATCCTGATTGCACGGAAAGGC
GATAAGATCACCCCAGATTCTCTTGTGGAGATAAAGCGTACTGATGTAGAGGGAAATTGG
GCCCTGACAGGAGGCATAGAACTGACAAGGGACCCTACTGTCTCCGAGCATGCGTCTTTA
GTTGGTCTTCTCTTAAGCCTGTATAGGTTGAGCAAAATATCAGGACAAAACACCGGCAAC
TATAAGACAAACATTGCAGATAGGATAGAGCAGATTTTCGAGACAGCCCCTTTTGTTAAA
ATCGTGGAGCACCATACTCTAATGACAACTCACAAAATGTGTGCCAATTGGAGCACTATA
CCGAACTTCAGATTTTTGGCTGGGACCTACGACATGTTTTTCTCCCGGATTGAGCATCTG
TATTCAGCAATCAGGGTAGGCACAGTTGTCACTGCTTATGAAGACTGCTCAGGGCTGGTA
TCGTTTACAGGGTTCATAAAGCAGATTAATCTCACCGCAAGAGAAGCAATACTATATTTC
TTCCACAAGAACTTTGAGGAAGAGATAAGAAGAATGTTCGAGCCAGGGCAGGAGACAGCT
GTTCCTCACTCCTATTTTATCCACTTCCGTTCACTAGGCTTGAGTGGAAAGTCTCCTTAT
TCATCAAATGCCGTTGGTCATGTGTTCAATCTCATTCACTTTGTTGGATGCTACATGGGT
CAAGTCAGATCCCTTAATGCAACGGTCATTACCGCCTGTGCTCCTCATGAGATGTCTGTT
CTAGGGGGCTATCTTGGAGAGGAATTCTTCGGAAAAGGGACGTTTGAAAGAAGATTCTTT
AGAGATGAAAAAGAACTTCGAGAATATGAGGCGGCTGAACTAATAAAGACGGACTTGGCA
CTGGCAGATGACGGAACTGTCAACTCCGACGACGAGGACTACTTCTCCGGTGAGACCAGA
AGTCCAGAAGCTGTTTATACTCGAATCATGATGAATGGAGGTCGACTGAAGAGATCGCAT
ATTCGGAGATATGTCTCAGTCAGTTCCAATCATCAAACCCGTCCAGGCTCATTCGCTGAG
TTCCTAAACAAGACTTATTCGAGTGACTCATAA
>BRIP8832cthRN2006
---------------------------------------------TCTTTGAAGCCTGAG
ATTATCGTAGATCAGTATGAGTACAAATACCCTGCGATCCGGGATTTGAAAAAACCTTGT
ATAACCTTAGGGAAAGCCCCTGACTTAAACAAAGCATACAAGTCAGTTTTATCAGGCATG
AACGCTGCCAAACTTGATCCTGATGATGTATGTTCCTACTTGGCAGCATCAATGCAGTTC
TTTGAGGGGACATGTCCGGAAGACTGGACCAGCTATGGAATCCTGATTGCACGAAAAGGA
GACAAGATCACCCCAGATTCTCTTGTGGAGATAAAGCGTACTGATGTAGAGGGGAATTGG
GCTTTGACAGGAGGCATGGAATTGACAAGGGACCCCACTGTCTCCGAACATGCGTCTTTA
GTCGGTCTTCTCTTGAGCTTGTATAGGTTGAGCAAAATATCAGGACAAAACACCGGCAAC
TATAAGACAAACATTGCAGACAGGATAGAGCAGATCTTTGAGACAGCCCCTTTTGTTAAA
ATCGTGGAACACCATACTCTAATGACAACTCACAAAATGTGTGCTAATTGGAGCACTATA
CCGAACTTCAGATTTTTGGCTGGAACCTACGACATGTTTTTCTCCCGGATTGAGCATCTG
TATTCAGCAATCAGAGTGGGCACAGTCGTCACTGCTTATGAGGACTGCTCGGGGCTGGTA
TCGTTTACGGGGTTCATAAAGCAGATTAATCTCACCGCAAGAGAAGCAATACTCTATTTC
TTCCACAAAAACTTTGAGGAAGAGATAAGAAGAATGTTCGAGCCAGGGCAGGAGACAGCT
GTTCCTCACTCTTATTTCATCCACTTCCGTTCGCTTGGCTTAAGTGGAAAGTCTCCTTAT
TCATCAAACGCTGTTGGTCATGTGTTCAATCTCATCCACTTTGTCGGATGTTACATGGGT
CAAGTCAGATCCCTCAATGCAACGGTAATTACTGCCTGCGCTCCTCATGAGATGTCTGTT
CTAGGGGGCTACCTGGGAGAGGAATTCTTCGGGAAAGGGACCTTTGAAAGAAGATTCTTC
AGGGATGAAAAAGAACTTCGAGAACACGAAGCGGCTGAGATGACGAAGACTGACGTGGCC
TTGGCAGATGATGGAACCGTCAACTCCGATGACGAGGACTACTTCTCCGGTGAAACCAGA
AGTCCGGAAGCTGTTTATACTCGAATCATGATGAATGGAGGTCGACTGAAGAGATCGCAT
ATACGGAGATACGTCTCAGTCAGTTCTAATCATCAAGCCCGTCCAGGCTCATTCGCCGAG
TTCCTAAACAAGACATATTCAAGTGACTCGTAA
>BRIP8833cthRN2006
---------------------------------------------TCTTTGAAGCCTGAG
ATTATCGTAGATCAGTATGAGTACAAATACCCTGCGATCCGGGATTTGAAAAAACCTTGT
ATAACCTTAGGGAAAGCCCCTGACTTAAACAAAGCATACAAGTCAGTTTTATCAGGCATG
AACGCTGCCAAACTTGATCCTGATGATGTATGTTCCTACTTGGCAGCATCAATGCAGTTC
TTTGAGGGGACATGTCCGGAAGACTGGACCAGCTATGGAATCCTGATTGCACGAAAAGGA
GACAAGATCACCCCAGATTCTCTTGTGGAGATAAAGCGTACTGATGTAGAGGGGAATTGG
GCTTTGACAGGAGGCATGGAATTGACAAGGGACCCCACTGTCTCCGAACATGCGTCTTTA
GTCGGTCTTCTCTTGAGCTTGTATAGGTTGAGCAAAATATCAGGACAAAACACCGGCAAC
TATAAGACAAACATTGCAGACAGGATAGAGCAGATCTTTGAGACAGCCCCTTTTGTTAAA
ATCGTGGAACACCATACTCTAATGACAACTCACAAAATGTGTGCTAATTGGAGCACTATA
CCGAACTTCAGATTTTTGGCTGGAACCTACGACATGTTTTTCTCCCGGATTGAGCATCTG
TATTCAGCAATCAGAGTGGGCACAGTCGTCACTGCTTATGAGGACTGCTCGGGGCTGGTA
TCGTTTACGGGGTTCATAAAGCAGATTAATCTCACCGCAAGAGAAGCAATACTCTATTTC
TTCCACAAAAACTTTGAGGAAGAGATAAGAAGAATGTTCGAGCCAGGGCAGGAGACAGCT
GTTCCTCACTCTTATTTCATCCACTTCCGTTCGCTTGGCTTAAGTGGAAAGTCTCCTTAT
TCATCAAACGCTGTTGGTCATGTGTTCAATCTCATCCACTTTGTCGGATGTTACATGGGT
CAAGTCAGATCCCTCAATGCAACGGTAATTACTGCCTGCGCTCCTCATGAGATGTCTGTT
CTAGGGGGCTACCTGGGAGAGGAATTCTTCGGGAAAGGGACCTTTGAAAGAAGATTCTTC
AGGGATGAAAAAGAACTTCGAGAACACGAAGCGGCCGAGATGACGAAGACTGACGTGGCC
TTGGCAGATGATGGAACCGTCAACTCCGATGACGAGGACTACTTCTCCGGTGAAACCAGA
AGTCCGGAAGCTGTTTATACTCGAATCATGATGAATGGAGGTCGACTGAAGAGATCGCAT
ATACGGAGATACGTCTCAGTCAGTTCTAATCATCAAGCCCGTCCAGGCTCATTCGCCGAG
TTCCTAAACAAGACATATTCAAGTGACTCGTAA
>BRIP9754cthPE2006
---------------------------------------------TCTTTGAAGCCTGAG
ATTATCGTAGATCAATATGAGTACAAGTACCCTGCTATCAAGGATTTGAAGAAGCCCTGT
ATAACCTTGGGGAAAGCCCCTGACTTGAACAAAGCATACAAGTCAGTTCTGTCAGGCATG
AACGCCGCCAAACTTGATCCTGATGATGTATGCTCCTACTTGGCGGCAGCAATGCAGTTT
TTTGAGGGGACATGTCCGGAAGACTGGACCAGCTATGGAATCTTGATTGCACGAAAAGGA
GATAAAATCACCCCAAATTCTCTTGTGGAGATAAAGCGTACTGATGTAGAAGGGAGTTGG
GCTCTGACAGGAGGCTTGGAACTAACAAGGGACCCCACTGTCTCCGAACATGCGTCTTTG
GTCGGTCTTCTCTTGAGCCTGTATAGGTTGAGCAAAATATCAGGACAAAACACTGGCAAC
TATAAGACAAACATTGCAGATAGGATAGAGCAGATCTTTGAGACAGCCCCTTTTGTTAAA
ATTGTGGAACATCATACCCTAATGACAACTCACAAAATGTGTGCTAATTGGAGCACTATA
CCGAACTTCAGATTTTTGGCTGGAACCTACGACATGTTTTTCTCCCGGATTGAGCATCTG
TATTCAGCAATCAGAGTGGGCACAGTTGTTACTGCTTATGAAGACTGCTCAGGGTTGGTA
TCGTTTACAGGGTTCATTAAGCAGATTAATCTCACAGCAAGAGAAGCAATACTATATTTC
TTCCACAAAAACTTTGAGGAGGAAATAAGAAGAATGTTCGAGCCAGGGCAGGAGACAGCT
GTTCCTCACTCTTATTTTATCCACTTCCGTTCACTAGGCTTGAGTGGAAAGTCTCCTTAT
TCATCAAATGCCGTTGGTCATGTGTTCAATCTCATTCACTTTGTTGGATGCTACATGGGT
CAAGTCAGATCCCTCAATGCAACGGTCATTGCTGCCTGTGCTCCTCATGAGATGTCTGTT
CTAGGGGGCTACCTGGGAGAGGAATTCTTCGGGAAAGGGACCTTTGAAAGAAGATTCTTT
AGGGATGAGAAAGAACTTCGAGAATATGAAGAGGCCGAGCTGACGAAGACTGATGTGGCC
CTTGCAGATGATGGAACTGTCAACTCTGATGACGAGGACTACTTCTCCGGTGAAACCAGA
AGTCCGGAAGCTGTTTATACTCGAATTGTAATGAATGGAGGTCGGTTGAAGAAATCACAC
ATACGAAGATATGTCTCAGTCAGTTCCAATCATCAAGCGCGTCCAGGCTCATTTGCCGAG
TTCCTAAACAAGACATATTCGAGTGACTCGTAA
>BRIP9755cthPE2006
---------------------------------------------TCTTTGAAGCCCGAG
ATTATCGTAGATCAGTATGAGTACAAATACCCTGCTATCAGGGATTTGAAAAAACCCTGT
ATAACCTTAGGGAAAGCCCCTGACTTAAACAAAGCATACAAGTCAGTTTTATCAGGCATG
AACGCTGCCAAACTTGATCCTGATGATGTATGTTCCTACTTGGCAGCATCAATGCAGTTC
TTTGAGGGGACATGTCCTGAAGATTGGACCAGCTATGGAATCCTGATTGCACGAAAAGGA
GATAAGATTACCCCAGATTCTCTTGTGGAGATAAAGCGTACTGATGTAGAGGGGAATTGG
GCTTTGACAGGAGGCATGGAATTGACAAGGGACCCCACTGTCTCCGAACATGCGTCTTTA
GTCGGTCTTCTCTTGAGCTTGTATAGGTTGAGCAAAATATCAGGACAGAACACCGGCAAC
TATAAGACAAACATTGCAGACAGGATAGAGCAGATCTTTGAGACAGCCCCTTTTGTTAAA
ATCGTGGAACACCATACTCTAATGACAACTCACAAAATGTGTGCTAATTGGAGCACTATA
CCGAACTTCAGATTTTTGGCTGGAACCTACGACATGTTTTTCTCCCGGATTGAGCATCTG
TATTCAGCAATCAGAGTGGGCACAGTCGTCACTGCTTATGAGGACTGCTCGGGGCTGGTA
TCGTTTACAGGGTTCATAAAGCAGATTAATCTCACCGCAAGAGAAGCAATACTCTATTTC
TTCCACAAAAACTTTGAGGAAGAGATAAGAAGAATGTTCGAGCCAGGGCAGGAGACAGCT
GTTCCTCACTCTTATTTCATCCACTTCCGTTCACTTGGCTTAAGTGGAAAGTCCCCTTAT
TCATCAAATGCTGTTGGTCATGTGTTCAATCTCATCCACTTTGTCGGATGCTACATGGGT
CAAGTCAGATCCCTCAATGCAACGGTAATTACTGCCTGCGCTCCTCATGAGATGTCTGTT
CTAGGGGGCTACCTGGGAGAGGAATTCTTCGGAAAAGGGACCTTTGAAAGAAGATTCTTT
AGGGATGAAAAAGAACTTCGAGAATATGAAGCGGCCGAGATGACGAAGACTGACGTGGCC
TTGGCAGATGATGGAACTGTCAACTCCGATGACGAGGACTACTTCTCCGGTGAAACCAGA
AGTCCGGAAGCTGTTTATACTCGAATCATGATGAATGGAGGTCGACTGAAGAGATCGCAT
ATACGGAGATACGTCTCAGTCAGTTCTAATCATCAAGCCCGTCCAGGCTCATTCGCCGAG
TTCCTAAACAAGACATATTCAAGTGACTCGTAA
>BRIP9757cthPE2006
---------------------------------------------TCTTTGAAGCCTGAG
ATTATCGTAGATCAATATGAGTACAAGTACCCTGCTATCAAGGATTTGAAGAAGCCCTGT
ATAACCTTGGGGAAAGCCCCTGACTTGAACAAAGCATACAAGTCAGTTCTGTCAGGCATG
AACGCCGCCAAACTTGATCCTGATGATGTATGCTCCTACTTGGCGGCAGCAATGCAGTTT
TTTGAGGGGACATGTCCGGAAGACTGGACCAGCTATGGAATCTTGATTGCACGAAAAGGA
GATAAAATCACCCCAAATTCTCTTGTGGAGATAAAGCGTACTGATGTAGAAGGGAGTTGG
GCTCTGACAGGAGGCTTGGAACTAACAAGGGACCCCACTGTCTCCGAACATGCGTCTTTG
GTCGGTCTTCTCTTGAGCCTGTATAGGTTGAGCAAAATATCAGGACAAAACACTGGCAAC
TATAAGACAAACATTGCAGATAGGATAGAGCAGATCTTTGAGACAGCCCCTTTTGTTAAA
ATTGTGGAACATCATACCCTAATGACAACTCACAAAATGTGTGCTAATTGGAGCACTATA
CCAAACTTCAGATTTTTGGCTGGAACCTACGACATGTTTTTCTCCCGGATTGAGCATCTG
TATTCAGCAATCAGAGTGGGCACAGTTGTTACTGCTTATGAAGACTGCTCAGGGTTGGTA
TCGTTTACAGGGTTCATTAAGCAGATTAATCTCACAGCAAGAGAAGCAATACTATATTTC
TTCCACAAAAACTTTGAGGAGGAAATAAGAAGAATGTTCGAGCCAGGGCAGGAGACAGCT
GTTCCTCACTCTTATTTTATCCACTTCCGTTCACTAGGCTTGAGTGGAAAGTCTCCTTAT
TCATCAAATGCCGTTGGTCATGTGTTCAATCTCATTCACTTTGTTGGATGCTACATGGGT
CAAGTCAGATCCCTCAATGCAACGGTCATTGCTGCCTGTGCTCCTCATGAGATGTCTGTT
CTAGGGGGCTACCTGGGAGAGGAATTCTTCGGGAAAGGGACCTTTGAAAGAAGATTCTTT
AGGGATGAGAAAGAACTTCGAGAATATGAAGAGGCCGAGCTGACGAAGACTGATGTGGCC
CTTGCAGATGATGGAACTGTCAACTCTGATGACGAGGACTACTTCTCCGGTGAAACCAGA
AGTCCGGAAGCTGTCTATACTCGAATTATAATGAATGGAGGTCGGTTGAAGAAATCACAC
ATACGAAGATATGTCTCAGTCAGTTCCAATCATCAAGCTCGTCCAGGCTCATTTGCCGAG
TTCCTAAACAAGACATATTCGAGTGACTCGTAA
>BRIP9758cthPE2006
---------------------------------------------TCTTTGAAGCCTGAG
ATTATTGTAGATCAGTATGAGTACAAATACCCTGCTATCAAGGATTTGAAAAAACCCTGT
ATAACCTTAGGGAAAGCCCCTGACTTAAACAAAGCATACAAGTCAGTTTTATCAGGCATG
AACGCCGCCAAACTTGATCCTGATGATGTATGTTCCTACTTGGCAGCAGCAATGCAGTTC
TTTGAGGGGACATGTCCGGAAGACTGGACCAGCTATGGAATCCTGATTGCACGAAAAGGA
GATAAAATCACCCCAGATTCTCTTGTGGAGATAAAGCGTACTGATGTAGAGGGGAATTGG
GCTCTGACAGGAGGCATGGAACTAACAAGGGACCCCACTGTCTCCGAACATGCGTCTTTA
GTCGGTCTTCTCTTGAGCCTGTATAGGTTGAGCAAAATATCAGGACAAAACACCGGCAAC
TATAAGACTAACATTGCAGATAGAATAGAGCAGATCTTTGAGACAGCCCCTTTTGTGAAA
ATTGTAGAACATCATACTCTAATGACAACTCACAAGATGTGTGCTAATTGGAGCACCATA
CCGAACTTCAGATTTTTGGCTGGAACCTACGACATGTTTTTCTCCCGGATTGAGCATCTG
TATTCAGCAATCAGAGTGGGCACAGTAGTCACTGCTTATGAGGACTGCTCGGGGCTGGTA
TCGTTTACAGGGTTTATAAAGCAGATTAATCTCACCGCAAGAGAAGCAATACTCTATTTC
TTCCACAAAAACTTTGAGGAAGAGATAAGAAGAATGTTCGAGCCAGGGCAGGAGACAGCT
GTTCCTCACTCTTATTTCATCCACTTTCGTTCACTTGGCTTGAGTGGAAAGTCTCCTTAT
TCATCAAATGCTGTTGGTCACGTGTTCAATCTCATTCACTTTGTCGGATGCTACATGGGT
CAAGTCAGATCCCTCAATGCAACGGTGATTACTGCCTCCGCTCCTCATGAGATGTCTGTT
CTAGGGGGCTACCTGGGAGAGGAATTCTTCGGGAAAGGGACATTTGAAAGAAGGTTCTTT
AGAGATGAAAAAGAACTTCGAGAATATGAAGCGGCCGAACTGACGAAGACTGAAGTGGCC
TTGGCAGATGATGGAACTGTCAACTCCGATGATGAGGACTACTTCTCCGGTGAAACCAGA
AGTCCGGAAGCTGTTTACACTCGAATCATGATGAATGGAGGCCGACTGAAGAGACTGCAT
ATACGGAGATACGTCTCAGTCAGTTCCAATCATCAAGCCCGTCCAGGTTCATTCGCCGAG
TTCCTAAACAAGACATATTCAAGTGACTCGTAA
>BRIP9759cthPE2006
---------------------------------------------TCTTTGAAGCCTGAG
ATCATCGTAGATCAATATGAGTACAAGTACCCTGCTATCAAGGATTTGAAAAAGCCCTGT
ATTACTTTGGGGAAAGCCCCCGACTTAAACAAAGCATACAAGTCAGTTTTGTCAGGCATG
AACGCCGCCAAACTTGATCCTGATGATGTGTGTTCCTACTTGGCAGCAGCAATGCAGTTC
TTTGAAGGGACATGTCCGGAAGACTGGACCAGCTATGGGATCTTAATTGCACGAAAAGGA
GATAAAATCACTCCCGATTCTCTTGTGGAGATAAAGCGTACTGATGTAGAAGGGAGTTGG
GCTCTGACAGGAGGCTTGGAACTGACAAGGGACCCAACTGTCTCCGAACATGCGTCTTTA
GTCGGTCTTCTCTTGAGCCTGTATAGGTTTAGCAAAATATCAGGACAAAACACTGGCAAC
TATAAGACAAACATTGCAGATAGGATAGAGCAGATCTTCGAGACAGCCCCTTTTGTCAAA
ATCGTGGAACACCATACTCTAATGACAACTCACAAAATGTGTGCTAATTGGAGCACTATA
CCGAACTTCAGATTTTTGGCCGGAACCTACGACATGTTTTTCTCCCGGATTGAGCATCTG
TATTCAGCAATCAGAGTGGGAACAGTTGTCACTGCTTATGAAGACTGCTCAGGGCTGGTA
TCGTTTACCGGGTTCATTAAGCAGATTAATCTCACCGCAAGAGAAGCAATACTATATTTC
TTCCACAAAAACTTTGAGGAAGAAATAAGAAGAATGTTCGAGCCAGGACAGGAAACAGCT
GTTCCTCACTCTTATTTTATCCACTTCCGTTCACTAGGCTTGAGTGGAAAGTCTCCTTAT
TCATCAAATGCCGTCGGTCATGTGTTCAATCTCATTCACTTTGTCGGATGCTACATGGGT
CAAGTCAGATCCCTCAATGCAACGGTCATTGCTGCCTGTGCCCCTCATGAGATGTCTGTT
CTAGGGGGCTACCTGGGAGAGGAATTCTTCGGGAAAGGGACCTTTGAAAGAAGATTCTTT
AGAGATGAGAAAGAACTTCGAGAATATGAAGAGGCCGAGCTGACGAAGACTGACGTGGCC
CTTGCAGATGATGGAACTGTTAACTCTGATGACGAGGACTACTTCTCCGGTGAAACCAGA
AGTCCGGAAGCTGTTTATACTCGAATCATAATGAATGGAGGTCGGTTGAAGAAATCTCAT
ATACGGAGATATGTATCAGTCAGTTCCAATCATCAAGCTCGTCCAGGCTCATTCGCCGAG
TTCCTAAACAAGACATATTCGAGTGACTCGTGA
>BRIP9763cthPE2006
---------------------------------------------TCTTTGAAGCCTGAG
ATTATCGTAGATCAGTATGAGTACAAATACCCTGCTATCAAGGATTTGAAAAAACCCTGT
ATAACCTTAGGGAAAGCCCCTGACTTAAACAAAGCATACAAGTCAGTTTTATCAGGCATG
AACGCCGCCAAACTTGATCCGGATGATGTATGTTCCTACCTGGCGGCAGCAATGCAGTTC
TTTGAGGGGACATGTCCGGAAGACTGGACCAGCTATGGAATCCTGATTGCACGAAAAGGA
GATAAGATCACCCCAGATTCTCTTGTGGAGATAAAGCGTACTGACGTAGAGGGGAATTGG
GCTCTGACAGGAGGCATGGAACTAACAAGGGACCCCACTGTCTCCGAACATGCGTCTTTA
GTCGGTCTTCTCTTGAGCCTGTATAGGTTGAGCAAAATATCAGGACAAAACACCGGCAAC
TATAAGACAAACATTGCAGATAGAATAGAGCAGATCTTTGAGACAGCCCCTTTTGTGAAA
ATTGTAGAACATCATACTCTAATGACAACTCACAAGATGTGTGCTAATTGGAGCACCATA
CCGAACTTCAGATTTCTGGCTGGAACCTACGACATGTTTTTCTCCCGGATTGAGCATCTG
TATTCAGCAATCAGAGTGGGCACAGTAGTCACTGCTTATGAGGACTGCTCGGGGTTGGTA
TCGTTTACAGGGTTTATAAAGCAGATTAATCTCACCGCAAGAGAAGCGATACTCTATTTC
TTCCACAAAAACTTCGAGGAAGAGATAAGAAGAATGTTCGAGCCAGGGCAAGAGACAGCT
GTTCCTCACTCTTATTTCATCCACTTTCGTTCACTTGGCTTGAGTGGAAAGTCTCCTTAT
TCATCAAATGCTGTTGGTCACGTGTTCAATCTCATTCACTTTGTCGGATGCTACATGGGT
CAAGTCAGATCCCTCAATGCAACGGTGATTACTGCCTCCGCTCCTCATGAGATGTCTGTT
CTAGGGGGCTACCTGGGAGAGGAATTCTTCGGGAAAGGGACATTTGAAAGAAGGTTCTTT
AGAGATGAAAAAGAACTTCGAGAATATGAAGCGGCCGAACTGACGAAGACTGAAGTGGCC
TTGGCAGATGATGGAACTGTCAACTCTGATGATGAGGACTACTTCTCCAGTGAAACCAGA
AGTCCGGAAGCTGTTTATACTCGAATCATGATGAATGGAGGCCGACTGAAGAGACTGCAT
ATACGGAGATACGTCTCAGTCAGTTCCAATCATCAAGCCCGTCCAGGCTCATTCGCCGAG
TTCCTAAACAAGACATATTCAAGTGACTCGTAA
>BRIP9764cthPE2006
---------------------------------------------TCTTTGAAGCCTGAG
ATTATCGTAGATCAATATGAGTACAAGTACCCTGCTATCAAGGATTTGAAGAAGCCCTGT
ATAACCTTGGGGAAAGCCCCTGACTTGAACAAAGCATACAAGTCAGTTCTGTCAGGCATG
AACGCCGCCAAACTTGATCCTGATGATGTATGCTCCTACTTGGCGGCAGCAATGCAGTTT
TTTGAGGGGACATGTCCGGAAGACTGGACCAGCTATGGAATCTTGATTGCACGAAAAGGA
GATAAAATCACCCCAAATTCTCTTGTGGAGATAAAGCGTACTGATGTAGAAGGGAGTTGG
GCTCTGACAGGAGGCTTGGAACTAACAAGGGACCCCACTGTCTCCGAACATGCGTCTTTG
GTCGGTCTTCTCTTGAGCCTGTATAGGTTGAGCAAAATATCAGGACAAAACACTGGCAAC
TATAAGACAAACATTGCAGATAGGATAGAGCAGATCTTTGAGACAGCCCCTTTTGTTAAA
ATTGTGGAACATCATACCCTAATGACAACTCACAAAATGTGTGCTAATTGGAGCACTATA
CCGAACTTCAGATTTTTGGCTGGAACCTACGACATGTTTTTCTCCCGGATTGAGCATCTG
TATTCAGCAATCAGAGTGGGCACAGTTGTTACTGCTTATGAAGACTGCTCAGGGTTGGTA
TCGTTTACAGGGTTCATTAAGCAGATTAATCTCACAGCAAGAGAAGCAATACTATATTTC
TTCCACAAAAACTTTGAGGAGGAAATAAGAAGAATGTTCGAGCCAGGGCAGGAGACAGCT
GTTCCTCACTCTTATTTTATCCACTTCCGTTCACTAGGCTTGAGTGGAAAGTCTCCTTAT
TCATCAAATGCCGTTGGTCATGTGTTCAATCTCATTCACTTTGTTGGATGCTACATGGGT
CAAGTCAGATCCCTCAATGCAACGGTCATTGCTGCCTGTGCTCCTCATGAGATGTCTGTT
CTAGGGGGCTACCTGGGAGAGGAATTCTTCGGGAAAGGGACCTTTGAAAGAAGATTCTTT
AGGGATGAGAAAGAACTTCGAGAATATGAAGAGGCCGAGCTGACGAAGACTGATGTGGCC
CTTGCAGATGATGGAACTGTCAACTCTGATGACGAGGACTACTTCTCCGGTGAAACCAGA
AGTCCGGAAGCTGTTTATACTCGAATTGTAATGAATGGAGGTCGGTTGAAGAAATCACAC
ATACGAAGATATGTCTCAGTCAGTTCCAATCATCAAGCTCGTCCAGGCTCATTTGCCGAG
TTCCTAAACAAGACATATTCGAGTGACTCGTAA
>BRIP9765dgPE2006
---------------------------------------------TCTTTGAAGCCTGAG
ATTATCGTGGATCAATATGAGTACAAGTACCCTGCTATCAAAGATTTGAAAAAGCCCTGT
ATAACCTTGGGGAAAGCCCCCGACTTAAACAAAGCATACAAGTCAGTTTTATCAGGCATG
AACGCCGCCAAACTGGATCCTGATGATGTATGTTCCTACTTGGCAGCAGCAATGCAGTTC
TTTGAGGGGACATGTCCGGAAGACTGGACCAGCTATGGAATCCTGATTGCACGGAAAGGC
GATAAGATCACCCCAGATTCTCTTGTGGAGATAAAGCGTACTGATGTAGAGGGGAATTGG
GCCCTGACCGGAGGCATAGAACTGACAAGGGACCCTACTGTCTCCGAGCATGCGTCTTTA
GTTGGTCTTCTCTTAAGCCTGTATAGGCTGAGCAAAATATCAGGACAAAACACCGGCAAC
TATAAGACAAACATTGCAGATAGGATAGAGCAGATTTTCGAGACAGCCCCTTTTGTTAAA
ATCGTGGAGCACCATACTCTAATGACAACTCACAAAATGTGTGCCAATTGGAGCACTATA
CCGAACTTCAGATTTTTGGCTGGGACCTACGACATGTTTTTCTCCCGGATTGAGCATCTA
TATTCAGCAATCAGGGTAGGCACAGTTGTCACTGCTTATGAAGACTGCTCAGGGCTGGTA
TCGTTTACAGGGTTCATAAAGCAGATTAATCTCACCGCAAGGGAAGCAATACTATATTTC
TTCCACAAGAACTTTGAGGAAGAGATAAGAAGAATGTTCGAGCCAGGACAGGAGACAGCT
GTTCCTCACTCTTATTTCATCCATTTCCGTTCACTAGGCTTGAGTGGAAAGTCTCCTTAT
TCATCAAATGCTGTTGGTCATGTGTTCAATCTCATTCACTTCGTTGGATGCTACATGGGT
CAAGTCAGATCCCTTAATGCAACGGTTATTACCGCTTGTGCTCCTCATGAGATGTCTGTT
CTAGGGGGCTATCTTGGAGAGGAATTCTTCGGAAAAGGGACGTTTGAAAGAAGATTCTTT
AGAGATGAAAAAGAACTTCGAGAATATGAGGCGGCTGAACTAATAAAGACGGACGTGGCA
CTGGCAGATGACGGAACTGTCAACTCCGACGACGAGGACTACTTCTCCAGTGAGACCAGA
AGTCCAGAAGCTGTTTATACTCGAATCATGATGAATGGAGGTCGACTGAAGAGATCGCAT
ATTCGGAGATATGTCTCAGTCAGTTCCAATCATCAAACCCGTCCAGGCTCATTCGCTGAG
TTCCTAAACAAGACTTATTCGAGTGACTCATAA
>BRIP9767cthPE2006
---------------------------------------------TCTTTGAAGCCTGAG
ATTATCGTAGATCAGTATGAGTACAAATACCCTGCTATCAGGGATTTGAAAAAACCCTGT
ATAACCTTAGGGAAAGCCCCTGACTTAAACAAAGCATACAAGTCAGTTTTATCAGGCATG
AACGCTGCCAAACTTGATCCTGATGATGTATGTTCCTACCTGGCAGCTTCAATGCAGTTC
TTTGAGGGGACATGTCCGGAAGACTGGACCAGCTATGGAATCCTGATTGCACGAAAAGGA
GATAAGATTACCCCAGATTCTCTTGTGGAGATAAAGCGTACTGATGTAGAGGGGAATTGG
GCTTTGACAGGAGGCATGGAGTTGACAAGGGACCCCACTGTCTCCGAACATGCGTCTTTA
GTCGGTCTTCTCTTGAGCTTGTATAGGTTGAGCAAAATATCAGGACAAAACACCGGCAAC
TATAAGACAAACATTGCAGACCGGATAGAGCAGATCTTCGAGACAGCCCCTTTTGTTAAA
GTCGTGGAACACCATACTCTAATGACAACTCACAAAATGTGTGCTAATTGGAGCACTATA
CCGAACTTCCGATTTTTGGCTGGAACCTACGACATGTTTTTCTCCCGGATTGAGCATCTG
TATTCAGCAATCAGAGTGGGCACAGTCGTCACTGCTTATGAGGACTGCTCGGGGCTGGTA
TCGTTTACAGGGTTCATAAAGCAGATTAATCTCACCGCAAGAGAAGCAATACTCTATTTC
TTCCACAAAAACTTTGAGGAAGAGATAAGAAGAATGTTCGAGCCAGGGCAGGAGACAGCT
GTTCCTCACTCTTATTTCATCCACTTCCGTTCACTTGGCTTAAGTGGAAAGTCCCCTTAT
TCATCAAATGCTGTTGGTCATGTGTTCAATCTCATCCACTTTGTCGGATGCTACATGGGT
CAAGTCAGATCCCTCAATGCAACGGTGATTACTGCCTGCGCTCCTCATGAGATGTCTGTT
CTAGGGGGCTACCTGGGAGAGGAATTCTTCGGGAAAGGGACCTTTGAAAGAAGATTCTTT
AGGGATGAAAAAGAACTTCGAGAATATGAAGCGGCCGAGATGACGAAGACTGACGTGGCC
TTAGCAGATGATGGAACTGTCAACTCCGATGACGAGGACTACTTCTCCGGTGAAACCAGA
AGTCCGGAAGCTGTTTATACTCGAATCATGATGAATGGAGGTCGACTGAAGAGATCGCAT
ATACGGAGATACGTCTCAGTCAGCTCTAATCATCAAGCCCGTCCAGGCTCATTCGCTGAG
TTCCTAAACAAGACATATTCAAGTGACTCGTAA
>BRIP1712dgRO2007
---------------------------------------------TCTTTGAAGCCTGAG
ATTATCGTGGATCAATATGAGTACAAGTACCCTGCTATCAAAGATTTGAAAAAGCCCTAT
ATAACCCTGGGGAAAGCCCCCGACTTAAACAAAGCATACAAGTCAGTTTTATCAGGCATG
AACGCCGCCAAACTGGATCCTGATGATGTATGTTCCTACTTGGCAGCAGCAATGCAGTTC
TTTGAGGGGACATGTCCGGAAGACTGGACCAGCTATGGAATCCTGATTGCACGAAAAGGC
GATAAGATCACCCCAGATTCTCTTGTGGAGATAAAACGTACTGATGTAGAGGGGAATTGG
GCCCTGACAGGAGGCATAGAACTGACAAGGGACCCTACTGTCTCCGAGCATGCGTCTTTA
GTTGGTCTTCTTTTAAGCCTCTATAGGCTGAGCAAAATATCAGGACAAAACACCGGTAAC
TATAAGACAAACATTGCAGATAGGATAGAGCAGATTTTCGAGACAGCCCCTTTTGTTAAA
ATCGTGGAGCACCATACTCTAATGACAACTCACAAAATGTGTGCCAATTGGAGCACTATA
CCAAACTTCAGATTTTTGGCTGGGACCTACGACATGTTTTTCTCCCGGATTGAGCATCTA
TATTCAGCAATCAGGGTAGGCACAGTTGTCACTGCTTATGAAGACTGCTCAGGGCTGGTA
TCGTTTACAGGGTTCATAAAACAGATTAATCTCACCGCAAGCGAAGCAATACTATATTTC
TTCCACAAGAACTTTGAGGAAGAGATAAGAAGAATGTTCGAGCCAGGTCAGGAGACAGCT
GTTCCTCACTCTTATTTCATCCACTTCCGTTCACTAGGCTTGAGTGGAAAGTCTCCTTAT
TCATCAAATGCCGTTGGTCATGTGTTCAATCTCATTCACTTTGTTGGATGCTACATGGGT
CAAGTCAGATCCCTTAATGCAACAGTTATTGCCGCCTGTGCTCCTCATGAGATGTCTGTT
CTAGGGGGCTATCTTGGAGAGGAATTCTTTGGGAAAGGGACGTTTGAAAGAAGATTCTTT
AGAGATGAAAAAGAACTTCGAGAATATGAGGCGGCTGAACTAATAAAAACTGACGTGGCA
CTGGCAGACGACGGAACTGTCAACTCCGACGACGAGGACTACTTCTCCGGTGAGACCAGA
AGTCCAGAAGCTGTTTATACTCGAATCATGATGAATGGAGGTCGACTGAAGAGATCACAT
ATTCGGAGATATGTCTCAGTCAGTTCAAATCATCAAATCCGTCCAGGCTCATTCGCTGAG
TTCCTAAACAAGACGTATTCGAGTGACTCATAA
>BRIP1713dgPA2007
---------------------------------------------TCTTTGAAGCCTGAG
ATTATCGTGGATCAATATGAGTACAAGTACCCTGCTATCAAAGACTTGAAAAAGCCCTGT
ATAACCTTGGGGAAAGCCCCCGACTTAAACAAAGCATACAAGTCAGTTTTATCAGGCATG
AACGCCGCCAAACTGGATCCTGATGATGTATGTTCCTACTTGGCAGCAGCAATGCAGTTC
TTTGAGGGGACATGTCCGGAAGACTGGACCAGCTATGGAATCCTGATTGCACGAAAAGGC
GATAAGATCACCCCAGATTCTCTTGTGGAGATAAAGCGTACTGATGTGGAGGGGAATTGG
GCCCTGACAGGAGGCATAGAACTGACAAGGGACCCTACTGTCTCCGAGCATGCGTCTTTA
GTTGGTCTTCTTTTAAGCCTATATAGGCTGAGCAAAATATCAGGACAGAACACCGGCAAC
TATAAGACAAACATTGCTGATAGGATAGAGCAGATTTTTGAGACAGCCCCTTTTGTTAAA
ATCGTGGAGCACCACACTCTAATGACAACTCACAAAATGTGTGCCAATTGGAGCACTATA
CCGAACTTCAGATTTTTGGCTGGGACCTACGACATGTTTTTCTCCCGGATTGAGCATCTA
TATTCAGCAATCAGGGTAGGCACAGTTGTCACTGCTTATGAAGACTGCTCAGGGCTGGTA
TCGTTTACAGGGTTCATAAAACAGATTAATCTCACCGCAAGAGAAGCAATACTATATTTC
TTCCACAAGAACTTTGAGGAAGAGATAAGAAGAATGTTCGAGCCAGGGCAAGAGACAGCT
GTTCCTCACTCTTATTTCATCCACTTCCGTTCACTAGGCTTGAGTGGAAAGTCTCCTTAT
TCATCAAATGCCGTTGGTCATGTGTTCAATCTCATTCACTTTGTTGGATGCTACATGGGT
CAAGTCCGATCCCTTAATGCAACAGTTATTGCCGCCTGTGCCCCTCATGAGATGTCTGTT
CTAGGGGGCTATCTTGGAGAGGAATTCTTCGGGAAAGGGACGTTTGAAAGAAGATTCTTT
AGAGATGAAAAAGAGCTTCGAGAATATGAGGCGGCTGAACTAATAAAGACTGACGTGGCA
CTGGCAGACGACGGAACTGTCAACTCCGACGACGAGGACTACTTCTCCGGTGAGACCAGA
AGTCCAGAAGCTGTTTATACTCGAATCATGATGAATGGAGGTCGACTGAAGAGATCGCAT
ATTCGGAGATATGTCTCAGTCAGTTCAAATCATCAAACCCGTCCAGGCTCGTTCGCTGAG
TTCCTAAACAAGACGTATTCAAGTGACTCATAA
>BRIP1714dgRO2007
---------------------------------------------TCTTTGAAGCCTGAG
ATTATCGTGGATCAATATGAGTACAAGTACCCTGCTATCAAAGATTTGAAAAAGCCCTGT
ATAACCCTGGGGAAAGCCCCCGACTTAAACAAAGCATACAAGTCAGTTTTATCAGGCATG
AACGCCGCCAAACTGGATCCTGATGATGTATGTTCCTACTTGGCAGCAGCAATGCAGTTC
TTTGAGGGGACATGTCCGGAAGACTGGACCAGCTATGGAATCCTGATTGCACGAAAAGGC
GATAAGATCACCCCAGATTCTCTTGTGGAGATAAAACGTACTGATGTAGAGGGGAATTGG
GCCCTGACAGGAGGCATAGAACTGACAAGGGACCCTACTGTCTCCGAGCATGCGTCTTTA
GTTGGTCTTCTTTTAAGCCTATATAGGCTGAGCAAAATATCAGGACAAAACACCGGTAAC
TATAAGACAAACATTGCAGATAGGATAGAGCAGATTTTCGAGACAGCCCCTTTTGTTAAA
ATCGTGGAGCACCATACTCTAATGACAACTCACAAAATGTGTGCCAATTGGAGCACTATA
CCAAACTTCAGATTTTTGGCTGGGACCTACGACATGTTTTTCTCCCGGATTGAGCATCTA
TATTCAGCAATCAGGGTAGGCACAGTTGTCACTGCTTATGAAGACTGCTCAGGGCTGGTA
TCGTTTACAGGGTTCATAAAACAGATTAATCTCACCGCAAGCGAAGCAATACTATATTTC
TTCCACAAGAACTTTGAGGAAGAGATAAGAAGAATGTTCGAGCCAGGTCAGGAGACAGCT
GTTCCTCACTCTTATTTCATCCACTTCCGTTCACTAGGCTTGAGTGGAAAGTCTCCTTAT
TCATCAAATGCCGTTGGTCATGTGTTCAATCTCATTCACTTTGTTGGATGCTACATGGGT
CAAGTCAGATCCCTTAATGCAACAGTTATTGCCGCCTGTGCTCCTCATGAGATGTCTGTT
CTAGGGGGCTATCTTGGAGAGGAATTCTTTGGAAAAGGGACGTTTGAAAGAAGATTCTTT
AGAGATGAAAAAGAACTTCGAGAATATGAGGCGGCTGAACTAATAAAAACTGACGTGGCA
CTGGCAGACGACGGAACTGTCAACTCCGACGACGAGGACTACTTCTCCGGTGAGACCAGA
AGTCCAGAAGCTGTTTATACTCGAATCATGATGAATGGAGGTCGACTGAAGAGATCACAT
ATTCGGAGATATGTCTCAGTCAGTTCAAATCATCAAATCCGTCCAGGCTCATTCGCTGAG
TTCCTAAACAAAACGTATTCGAGTGACTCATAA
>BRIP1715dgRO2007
---------------------------------------------TCTTTGAAGCCTGAG
ATTATCGTGGATCAATATGAGTACAAGTACCCTGCTATCAAAGATTTGAAAAAGCCCTAT
ATAACCCTGGGGAAAGCCCCCGACTTAAACAAAGCATACAAGTCAGTTTTATCAGGCATG
AACGCCGCCAAACTGGATCCTGATGATGTATGTTCCTACTTGGCAGCAGCAATGCAGTTC
TTTGAGGGGACATGTCCGGAAGACTGGACCAGCTATGGAATCCTGATTGCACGAAAAGGC
GATAAGATCACCCCAGATTCTCTTGTGGAGATAAAACGTACTGATGTAGAGGGGAATTGG
GCCCTGACAGGAGGCATAGAACTGACAAGGGACCCTACTGTCTCCGAGCATGCGTCTTTA
GTTGGTCTTCTTTTAAGCCTCTATAGGCTGAGCAAAATATCAGGACAAAACACCGGTAAC
TATAAGACAAACATTGCAGATAGGATAGAGCAGATTTTCGAGACAGCCCCTTTTGTTAAA
ATCGTGGAGCACCATACTCTAATGACAACTCACAAAATGTGTGCCAATTGGAGCACTATA
CCAAACTTCAGATTTTTGGCTGGGACCTACGACATGTTTTTCTCCCGGATTGAGCATCTA
TATTCAGCAATCAGGGTAGGCACAGTTGTCACTGCTTATGAAGACTGCTCAGGGCTGGTA
TCGTTTACAGGGTTCATAAAACAGATTAATCTCACCGCAAGCGAAGCAATACTATATTTC
TTCCACAAGAACTTTGAGGAAGAGATAAGAAGAATGTTCGAGCCAGGTCAGGAGACAGCT
GTTCTCCCTCCTTATTTCATCCACTTCCGTTCACTAGGCTTGAGTGGAAAGTCTCCTTAT
TCATCAAATGCCGTTGGTCATGTGTTCAATCTCATTCCCTTTGTTGGATGCTACATGGGT
CAAGTCAGATCCCTTAATGCAACAGTTATTGCCGCCTGTGCTCCTCATGAGATGTCTGTT
CTAGGGGGCTATCTTGGAGAGGAATTCTTTGGGAAAGGGACGTTTGAAAGAAGATTCTTT
AGAGATGAAAAAGAACTTCGAGAATATGAGGCGGCTGAACTAATAAAAACTGACGTGGCA
CTGGCAGACGACGGAACTGTCAACTCCGACGACGAGGACTACTTCTCCGGTGAGACCAGA
AGTCCAGAAGCTGTTTATACTCGAATCATGATGAATGGAGGTCGACTGAAGAGATCACAT
ATTCGGAGATATGTCTCAGTCAGTTCAAATCATCAAATCCGTCCAGGCTCATTCGCTGAG
TTCCTAAACAAGACGTATTCGAGTGACTCATAA
>BRIP1716dgRO2007
---------------------------------------------TCTTTGAAGCCTGAG
ATTATCGTGGATCAATATGAGTACAAGTACCCTGCTATCAAAGATTTGAAAAAGCCCTAT
ATAACCCTGGGGAAAGCCCCCGACTTAAACAAAGCATACAAGTCAGTTTTATCAGGCATG
AACGCCGCCAAACTGGATCCTGATGATGTATGTTCCTACTTGGCAGCAGCAATGCAGTTC
TTTGAGGGGACATGTCCGGAAGACTGGACCAGCTATGGAATCCTGATTGCACGAAAAGGC
GATAAGATCACCCCAGATTCTCTTGTGGAGATAAAACGTACTGATGTAGAGGGGAATTGG
GCCCTGACAGGAGGCATAGAACTGACAAGGGACCCTACTGTCTCCGAGCATGCGTCTTTA
GTTGGTCTTCTTTTAAGCCTCTATAGGCTGAGCAAAATATCAGGACAAAACACCGGTAAC
TATAAGACAAACATTGCAGATAGGATAGAGCAGATTTTCGAGACAGCCCCTTTTGTTAAA
ATCGTGGAGCACCATACTCTAATGACAACTCACAAAATGTGTGCCAATTGGAGCACTATA
CCAAACTTCAGATTTTTGGCTGGGACCTACGACATGTTTTTCTCCCGGATTGAGCATCTA
TATTCAGCAATCAGGGTAGGCACAGTTGTCACTGCTTATGAAGACTGCTCAGGGCTGGTA
TCGTTTACAGGGTTCATAAAACAGATTAATCTCACCGCAAGCGAAGCAATACTATATTTC
TTCCACAAGAACTTTGAGGAAGAGATAAGAAGAATGTTCGAGCCAGGTCAGGAGACAGCT
GTTCCTCACTCTTATTTCATCCACTTCCGTTCACTAGGCTTGAGTGGAAAGTCTCCTTAT
TCATCAAATGCCGTTGGTCATGTGTTCAATCTCATTCACTTTGTTGGATGCTACATGGGT
CAAGTCAGATCCCTTAATGCAACAGTTATTGCCGCCTGTGCTCCTCATGAGATGTCTGTT
CTAGGGGGCTATCTTGGAGAGGAATTCTTTGGGAAAGGGACGTTTGAAAGAAGATTCTTT
AGAGATGAAAAAGAACTTCGAGAATATGAGGCGGCTGAACTAATAAAAACTGACGTGGCA
CTGGCAGACGACGGAACTGTCAACTCCGACGACGAGGACTACTTCTCCGGTGAGACCAGA
AGTCCAGAAGCTGTTTATACTCGAATCATGATGAATGGAGGTCGACTGAAGAGATCACAT
ATTCGGAGATATGTCTCAGTCAGTTCAAATCATCAAATCCGTCCAGGCTCATTCGCTGAG
TTCCTAAACAAGACGTATTCGAGTGACTCATAA
>BRIP1718dgAM2007
---------------------------------------------TCTTTGAAGCCTGAG
ATTATCGTGGATCAATATGAGTACAAGTACCCTGCTATCAAAGATTTGAAAAAGCCCTGT
ATAACCCTGGGGAAAGCCCCCGACTTAAACAAAGCATACAAGTCAGTTTTATCAGGCATG
AACGCCGCCAAACTGGATCCTGATGATGTATGTTCCTACTTGGCAGCAGCAATGCAGTTC
TTTGAGGGGACATGTCCGGAAGACTGGACCAGCTATGGAATCCTGATTGCACGAAAAGGC
GATAAGATCACCCCAGATTCTCTTGTGGAGATAAAACGTACTGATGTAGAGGGGAATTGG
GCTCTGACAGGAGGCATAGAACTGACAAGGGACCCTACTGTCTCCGAGCATGCGTCTTTA
GTTGGTCTTCTTTTAAGCCTATATAGGCTGAGCAAAATATCAGGACAAAACACCGGTAAC
TATAAGACAAACATTGCAGATAGGATAGAGCAGATTTTCGAGACAGCCCCTTTTGTTAAA
ATCGTGGAGCACCATACTCTAATGACAACTCACAAAATGTGTGCCAATTGGAGCACTATA
CCAAACTTCAGATTTTTGGCTGGGACCTACGACATGTTTTTCTCCCGGATTGAGCATCTA
TATTCAGCAATCAGGGTAGGCACAGTTGTCACTGCTTATGAAGACTGCTCAGGGCTGGTA
TCGTTTACAGGGTTCATAAAACAGATTAATCTCACCGCAAGCGAAGCAATACTATATTTC
TTCCACAAGAACTTTGAGGAAGAGATAAGAAGAATGTTCGAGCCAGGTCAGGAGACAGCT
GTTCCTCACTCTTATTTCATCCACTTCCGTTCACTAGGCTTGAGTGGAAAGTCTCCTTAT
TCATCAAATGCCGTTGGTCATGTGTTCAATCTCATTCACTTTGTTGGATGCTACATGGGT
CAAGTCAGATCCCTTAATGCAACAGTTATTGCCGCCTGTGCTCCTCATGAGATGTCTGTT
CTAGGGGGCTATCTTGGAGAGGAATTCTTTGGGAAAGGGACGTTTGAAAGAAGATTCTTT
AGAGATGAAAAAGAACTTCGAGAATATGAGGCGGCTGAACTAATAAAAACTGACGTGGCA
CTGGCAGACGACGGAACTGTCAACTCCGACGACGAGGATTACTTCTCCGGTGAGACCAGA
AGTCCAGAAGCTGTTTATACTCGAATCATGATGAATGGAGGTCGACTGAAGAGATCACAT
ATTCGGAGATATGTCTCAGTCAGTTCAAATCATCAAATCCGTCCAGGCTCATTCGCTGAG
TTCCTAAACAAGACGTATTCGAATGACTCATAA
>BRIP1719dgPA2007
---------------------------------------------TCTTTGAAGCCTGAG
ATTATCGTGGATCAATATGAGTACAAGTACCCTGCTATCAAAGACTTGAAAAAGCCCTGT
ATAACCTTGGGGAAAGCCCCCGACTTAAACAAAGCATACAAGTCAGTTTTATCAGGCATG
AATGCCGCCAAACTGGATCCTGATGATGTATGTTCCTACTTGGCAGCAGCAATGCAGTTC
TTTGAGGGGACATGTCCAGAAGACTGGACCAGCTATGGAATCCTGATTGCACGAAAGGGC
GATAAGATCACCCCAGATTCTCTTGTGGAGATAAAGCGTACTGATGTAGAGGGAAATTGG
GCTCTGACAGGAGGCGTAGAACTGACAAGGGACCCTACTGTCTCCGAGCATGCGTCTTTA
GTTGGTCTTCTTTTAAGCCTATATAGGCTGAGCAAAATATCAGGACAAAACACCGGCAAC
TATAAGACAAACATTGCAGATAGGATAGAGCAGATTTTTGAGACAGCCCCTTTTGTTAAA
ATCGTGGAGCACCACACTCTAATGACAACTCACAAAATGTGTGCCAATTGGAGCACTATA
CCGAACTTCAGATTTTTGGCTGGGACCTACGACATGTTTTTCTCCCGAATTGAGCATCTA
TATTCAGCAATCAGGGTAGGCACAGTTGTCACTGCTTATGAAGACTGCTCAGGGCTGGTA
TCGTTTACAGGGTTCATAAAACAGATTAATCTCACCGCAAGAGAAGCAATACTATATTTC
TTCCACAAGAACTTTGAGGAAGAGATAAGAAGAATGTTCGAGCCAGGGCAGGAGACAGCT
GTTCCTCACTCTTATTTCATCCACTTCCGTTCACTAGGCTTGAGTGGAAAGTCTCCTTAT
TCATCAAATGCCGTTGGTCATGTGTTCAATCTCATTCACTTTGTTGGATGTTACATGGGT
CAAGTCCGATCCCTTAATGCAACAGTTATTGCCGCCTGTGCCCCTCATGAGATGTCTGTT
CTAGGAGGCTATCTTGGAGAGGAATTCTTCGGGAAAGGGACGTTTGAAAGAAGATTCTTT
AGAGATGAAAAAGAGCTTCGAGAATATGAGGCGGCTGAACTAATAAAGACTGACGTGGCA
CTGGCAGACGACGGAACTGTCAACTCCGACGACGAAGACTACTTCTCCGGTGAGACCAGA
AGTCCAGAAGCTGTTTATACTCGAATCATGATGAATGGAGGTCGACTGAAGAGATCGCAT
ATTCGGAGATATGTCTCAGTCAGTTCAAATCATCAAACCCGTCCAGGCTCATTCGCTGAG
TTCCTAAACAAGACGTATTCGAGTGACTCATAA
>BRIP1720dgAC2007
---------------------------------------------TCTTTGAAGCCTGAG
ATTATCGTGGATCAATATGAGTACAAGTACCCTGCTATCAAAGATTTGAAAAAGCCCTGT
ATAACCCTGGGGAAAGCCCCCGACTTAAACAAAGCATACAAGTCAGTTTTATCAGGCATG
AACGCCGCCAAACTGGATCCTGATGATGTATGTTCCTACTTGGCAGCAGCAATGCAGTTC
TTTGAGGGGACATGTCCGGAAGACTGGACCAGCTATGGAATCCTGATTGCACGAAAAGGC
GATAAGATCACCCCAGATTCTCTTGTGGAGATAAAACGTACTGATGTAGAGGGGAATTGG
GCCCTGACAGGAGGCATAGAACTGACAAGGGACCCTACTGTCTCCGAGCATGCGTCTTTA
GTTGGTCTTCTTTTAAGCCTATATAGGCTGAGCAAAATATCAGGACAAAACACCGGTAAC
TATAAGACAAACATTGCAGATAGGATAGAGCAGATTTTCGAGACAGCCCCTTTTGTTAAA
ATCGTGGAGCACCATACTCTAATGACAACTCACAAAATGTGTGCCAATTGGAGCACTATA
CCAAACTTCAGATTTTTGGCTGGGACCTACGACATGTTTTTCTCCCGGATTGAGCATCTA
TATTCAGCAATCAGGGTAGGCACAGTTGTCACTGCTTATGAAGACTGCTCAGGGCTGGTA
TCGTTTACAGGGTTCATAAAACAGATTAATCTCACCGCAAGCGAAGCAATACTATATTTC
TTCCACAAGAACTTTGAGGAAGAGATAAGAAGAATGTTCGAGCCAGGTCAGGAGACAGCT
GTTCCTCACTCTTATTTCATCCACTTCCGTTCACTAGGCTTGAGTGGAAAGTCTCCTTAT
TCATCAAATGCCGTTGGTCATGTGTTCAATCTCATTCACTTTGTTGGATGCTACATGGGT
CAAGTCAGATCCCTTAATGCAACAGTTATTGCCGCCTGTGCTCCTCATGAGATGTCTGTT
CTAGGGGGCTATCTTGGAGAGGAATTCTTTGGGAAAGGGACGTTTGAAAGAAGATTCTTT
AGAGATGAAAAAGAACTTCGAGAATATGAGGCGGCTGAACTAATAAAAACTGACGTGGCA
CTGGCAGACGACGGAACTGTCAACTCCGACGACGAGGACTACTTCTCCGGTGAGACCAGA
AGTCCAGAAGCTGTTTATACTCGAATCATGATGAATGGAGGTCGACTGAAGAGATCACAT
ATTCGGAGATATGTCTCAGTCAGTTCAAATCATCAAATCCGTCCAGGCTCATTCGCTGAG
TTCCTAAACAAGACGTATTCGAGTGACTCATAA
>BRIP1724dgRO2007
---------------------------------------------TCTTTGAAGCCTGAG
ATTATCGTGGATCAATATGAGTACAAGTACCCTGCTATCAAAGATTTGAAAAAGCCCTGT
ATAACCCTGGGGAAAGCCCCCGACTTAAACAAAGCATACAAGTCAGTTTTATCAGGCATG
AACGCCGCCAAACTGGATCCTGATGATGTATGTTCCTACTTGGCAGCAGCAATGCAGTTC
TTTGAGGGGACATGTCCGGAAGACTGGACCAGCTATGGAATCCTGATTGCACGAAAAGGC
GATAAGATCACCCCAGATTCTCTTGTGGAGATAAAACGTACTGATGTAGAGGGGAATTGG
GCCCTGACAGGAGGCATAGAACTGACAAGGGACCCTACTGTCTCCGAGCATGCGTCTTTA
GTTGGTCTTCTTTTAAGCCTATATAGGCTGAGCAAAATATCAGGACAAAACACCGGTAAC
TATAAGACAAACATTGCAGATAGGATAGAGCAGATTTTCGAGACAGCCCCTTTTGTTAAA
ATCGTGGAGCACCATACTCTAATGACAACTCACAAAATGTGTGCCAATTGGAGCACTATA
CCAAACTTCAGATTTTTGGCTGGGACCTACGACATGTTTTTCTCCCGGATTGAGCATCTA
TATTCAGCAATCAGGGTAGGCACAGTTGTCACTGCTTATGAAGACTGCTCAGGGCTGGTA
TCGTTTACAGGGTTCATAAAACAGATTAATCTCACCGCAAGCGAAGCAATACTATATTTC
TTCCACAAGAACTTTGAGGAAGAGATAAGAAGAATGTTCGAGCCAGGTCAAGAGACAGCT
GTTCCTCACTCTTATTTCATCCACTTCCGTTCACTAGGCTTGAGTGGAAAGTCTCCTTAT
TCATCAAATGCCGTTGGTCATGTGTTCAATCTCATTCACTTTGTTGGATGCTACATGGGT
CAAGTCAGATCCCTTAATGCAACAGTTATTGCCGCCTGTGCTCCTCATGAGATGTCTGTT
CTAGGGGGCTATCTTGGAGAGGAATTCTTTGGGAAAGGGACGTTTGAAAGAAGATTCTTT
AGAGATGAAAAAGAACTTCGAGAATATGAGGCGGCTGAACTAATAAAAACTGACGTGGCA
CTGGCAGACGACGGAACTGTCAACTCCGACGACGAGGACTACTTCTCCGGTGAGACCAGA
AGTCCAGAAGCTGTTTATACTCGAATCATGATGAATGGAGGTCGACTGAAGAGATCACAT
ATTCGGAGATATGTCTCAGTCAGTTCAAATCATCAAATCCGTCCAGGCTCATTCGCTGAG
TTCCTAAACAAGACGTATTCGAGTGACTCATAA
>BRIP1725dgRO2007
---------------------------------------------TCTTTGAAGCCTGAG
ATTATCGTGGATCAATATGAGTACAAGTACCCTGCTATCAAAGATTTGAAAAAGCCCTGT
ATAACCCTGGGGAAAGCCCCCGATTTAAACAAAGCATACAAGTCAGTTTTATCAGGCATG
AACGCCGCCAAACTGGATCCTGATGATGTATGTTCCTACTTGGCAGCAGCAATGCAGTTC
TTTGAGGGGACATGTCCGGAAGACTGGACCAGCTATGGAATCCTGATTGCACGAAAAGGC
GATAAGATCACCCCAGATTCTCTTGTGGAGATAAAACGTACTGATGTAGAGGGGAATTGG
GCCCTGACAGGAGGCATAGAACTGACAAGGGACCCTACTGTCTCCGAGCATGCGTCTTTA
GTTGGTCTTCTTTTAAGCCTATATAGGCTGAGCAAAATATCAGGACAAAACACCGGTAAC
TATAAGACAAACATTGCAGATAGGATAGAGCAGATTTTCGAGACAGCCCCTTTTGTTAAA
ATCGTGGAGCACCATACTCTAATGACAACTCACAAAATGTGTGCCAATTGGAGCACTATA
CCAAACTTCAGATTTTTGGCTGGGACCTACGACATGTTTTTCTCCCGGATTGAGCATCTA
TATTCAGCAATCAGGGTAGGCACAGTTGTCACTGCTTATGAAGACTGCTCAGGGCTGGTA
TCGTTTACAGGGTTCATAAAACAGATTAATCTCACCGCAAGCGAAGCAATACTATATTTC
TTCCACAAGAACTTTGAGGAAGAGATAAGAAGAATGTTCGAGCCAGGTCAAGAGACAGCT
GTTCCTCACTCTTATTTCATCCACTTCCGTTCACTAGGCTTGAGTGGAAAGTCTCCTTAT
TCATCAAATGCCGTTGGTCATGTGTTCAATCTCATTCACTTTGTTGGATGCTACATGGGT
CAAGTCAGATCCCTTAATGCAACAGTTATTGCCGCCTGTGCTCCTCATGAGATGTCTGTT
CTAGGGGGCTATCTTGGAGAGGAATTCTTTGGGAAAGGGACGTTTGAAAGAAGATTCTTT
AGAGATGAAAAAGAACTTCGAGAATATGAGGCGGCTGAACTAATAAAAACTGACGTGGCA
CTGGCAGACGACGGAACTGTCAACTCCGACGACGAGGACTACTTCTCCGGTGAGACCAGA
AGTCCAGAAGCTGTTTATACTCGAATCATGATGAATGGAGGTCGACTGAAGAGATCACAT
ATTCGGAGATATGTCTCAGTCAGTTCAAATCATCAAATCCGTCCAGGCTCATTCGCTGAG
TTCCTAAACAAGACGTATTCGAGTGACTCATAA
>BRIP2159dgMA2007
---------------------------------------------TCTTTGAAGCCTGAG
ATTATCGTGGATCAATATGAGTACAAGTACCCTGCTATCAAAGACTTGAAAAAGCCCTGT
ATAACCTTGGGGAAAGCCCCCGACTTAAACAAAGCATACAAGTCAGTTTTATCAGGCATG
AACGCCGCCAAACTGGATCCTGATGATGTATGTTCCTACTTGGCAGCAGCAATGCAGTTC
TTTGAGGGGACATGTCCGGAAGACTGGACCAGCTATGGAATCCTGATTGCACGAAAAGGC
GATAAGATCACCCCAGATTCTCTTGTGGAGATAAAGCGTACTGATGTGGAGGGGAATTGG
GCCCTGACAGGAGGCATAGAACTGACAAGGGACCCTAATGTCTCCGAGCATGCGTCTTTA
GTTGGTCTTCTTTTAAGCCTATATAGGCTGAGCAAAATATCAGGACAAAACACCGGCAAC
TATAAGACAAACATTGCTGATAGGATAGAGCAGATTTTTGAGACAGCCCCTTTTGTTAAA
ATCGTGGAGCACCACACTCTAATGACAACTCACAAAATGTGTGCCAATTGGAGCACTATA
CCGAACTTCAGATTTTTGGCTGGGACCTACGACATGTTTTTCTCCCGGATTGAGCATCTA
TATTCAGCAATCAGGGTAGGCACAGTTGTCACTGCTTATGAAGACTGCTCAGGGCTGGTA
TCGTTTACAGGGTTCATAAAACAGATTAATCTCACCGCAAGAGAAGCAATACTATATTTC
TTCCACAAGAACTTTGAGGAAGAGATAAGAAGAATGTTCGAGCCAGGGCAAGAGACAGCT
GTTCCTCACTCTTATTTCATCCACTTTCGTTCACTAGGCTTGAGTGGAAAGTCTCCTTAT
TCATCAAATGCCGTTGGTCATGTGTTCAATCTCATTCACTTTGTTGGATGCTACATGGGT
CAAGTCCGATCCCTTAATGCAACAGTTATTGCCGCCTGTGCCCCTCATGAGATGTCTGTT
CTAGGGGGCTATCTTGGAGAGGAATTCTTCGGGAAAGGGACGTTTGAAAGAAGATTCTTT
AGAGATGAAAAAGAGCTTCGAGAATATGAGGCGGCTGAACTAATAAAGACTGACGTGGCA
CTGGCAGACGACGGAACTGTCAACTCCGACGACGAGGACTACTTTTCCGGTGAGACCAGA
AGTCCAGAAGCTGTTTATACTCGAATCATGATGAATGGAGGTCGACTGAAGAGATCGCAT
ATTCGGAGATATGTCTCAGTCAGTTCAAATCATCAAACCCGTCCAGGCTCATTCGCTGAG
TTCCTAAACAAGACGTATTCAAGTGACTCATAA
>BRIP2162dgMA2007
---------------------------------------------TCTTTGAAGCCTGAG
ATTATCGTGGATCAGTATGAGTACAAGTACCCCGCTATTAAGGATTTGAAAAAGCCCTGT
ATAACCTTAGGGAAAGCCCCTGACTTAAACAAAGCATACAAGTCAGTTTTATCAGGCATG
AACGCCGCCAAACTTGATCCTGATGATGTATGTTCCTACTTGGCAGCAGCAATGCAGTTC
TTTGAGGGAACATGTCCGGAAGACTGGACCAGCTATGGAATCCTGATTGCACGAAAAGGA
GATAAGATCACCCCAGATTCTCTTGTGGAGATAAAGCGTACTGATGTAGAAGGAAACTGG
GCTCTGACAGGAGGCATGGAACTGACAAGGGACCCCACTGTCTCCGAACATGCGTCTTTA
GTCGGTCTCCTCCTGAGCCTGTATAGGTTGAGCAAAATATCAGGACAAAACACAGGCAAC
TACAAGACAAACATTGCAGATAGGATAGAGCAGATTTTCGAGACAGCCCCTTTTGTTAAA
ATCGTGGAACACCATACCCTCATGACAACTCACAAAATGTGTGCTAATTGGAGCACCATA
CCGAACTTCAGATTTTTGGCCGGAACCTACGACATGTTTTTCTCCCGGATTGAGCATCTG
TATTCAGCAATCAGAGTGGGCACTGTTGTCACTGCTTATGAAGACTGCTCAGGGCTGGTA
TCGTTTACAGGGTTCATAAAGCAGATTAATCTCACTGCAAGAGAAGCAATACTATATTTC
TTCCACAAAAACTTTGAGGAAGAGATAAGAAGAATGTTCGAGCCGGGGCAGGAGACAGCT
GTTCCTCACTCTTATTTCATCCACTTCCGTTCACTAGGCTTGAGCGGAAAGTCTCCCTAT
TCATCAAATGCTGTTGGTCATGTGTTCAATCTCATTCACTTTGTCGGATGCTACATGGGT
CAGGTCAGATCCCTCAATGCAACGGTCATTGCTCCCTGTGCTCCCCATGAGATGTCTGTT
CTAGGTGGCTACCTGGGAGAGGAATTCTTCGGGAAGGGAACATTTGAAAGAAGATTCTTT
AGGGATGAGAAAGAACTTCGAGAATATGAAGCAGCCGAGTTGACGAAGACTGACGTGGCA
CTGGCTGATGATGGAACTGTCGACTCCGATGACGAGGACTACTTCTCCGGTGAAACCAGA
AGTCCGGAAGCAGTTTACACTCGAATCATGATGAACGGAGGTCGGCTGAAGAGATCGCAT
ATACGGAGATATGTCTCAGTCAGTTCCAATCATCAAGCTCGTCCAGGCTCATTCGCCGAG
TTCCTAAACAAGACATATTCGAGCGACTCATAA
>BRIP2163dgMA2007
---------------------------------------------TCTTTGAAGCCTGAG
ATTATCGTGGATCAATATGAGTACAAGTACCCTGCTATCAAAGACTTGAAAAAGCCCTGT
ATAACCTTGGGGAAAGCCCCCGACTTAAACAAAGCATACAAGTCAGTTTTATCAGGCATG
AACGCCGCCAAACTGGATCCTGATGATGTATGTTCCTACTTGGCAGCAGCAATGCAGTTC
TTTGAGGGGACATGTCCGGAAGACTGGACCAGCTATGGAATCCTGATTGCACGAAAAGGC
GATAAGATCACCCCAGATTCTCTTGTGGAGATAAAGCGTACTGATGTGGAGGGGAATTGG
GCCCTGACAGGAGGCATAGAACTGACAAGGGACCCTACTGTCTCCGAGCATGCGTCTTTA
GTTGGTCTTCTTTTAAGCCTATATAGGCTGAGCAAAATATCAGGACAGAACACCGGCAAC
TATAAGACAAACATTGCTGATAGGATAGAGCAGATTTTTGAGACAGCCCCTTTTGTTAAA
ATCGTGGAGCACCACACTCTAATGACAACTCACAAAATGTGTGCCAATTGGAGCACTATA
CCGAACTTCAGATTTTTGGCTGGGACCTACGACATGTTTTTCTCCCGGATTGAGCATCTA
TATTCAGCAATCAGGGTAGGCACAGTTGTCACTGCTTATGAAGACTGCTCAGGGCTGGTA
TCGTTTACAGGGTTCATAAAACAGATTAATCTCACCGCAAGAGAAGCAATACTATATTTC
TTCCACAAGAACTTTGAGGAAGAGATAAGAAGAATGTTCGAGCCAGGGCAAGAGACAGCT
GTTCCTCACTCTTATTTCATCCACTTCCGTTCACTAGGCTTGAGTGGAAAGTCTCCTTAT
TCATCAAATGCCGTTGGTCATGTGTTCAATCTCATTCACTTTGTTGGATGCTACATGGGT
CAAGTCCGATCCCTTAATGCAACAGTTATTGCCGCCTGTGCCCCTCATGAGATGTCTGTT
CTAGGGGGCTATCTTGGAGAGGAATTCTTCGGGAAAGGGACGTTTGAAAGAAGATTCTTT
AGAGATGAAAAAGAGCTTCGAGAATATGAGGCGGCTGAACTAATAAAGACTGACGTGGCA
CTGGCAGACGACGGAACTGTCAACTCCGACGACGAGGACTACTTCTCCGGTGAGACCAGA
AGTCCAGAAGCTGTTTATACTCGAATCATGATGAATGGAGGTCGACTGAAGAGATCGCAT
ATTCGGAGATATGTCTCAGTCAGTTCAAATCATCAAACCCGTCCAGGCTCGTTCGCTGAG
TTCCTAAACAAGACGTATTCAAGTGACTCATAA
>BRIP2165dgMA2007
---------------------------------------------TCTTTGAAGCCTGAG
ATTATCGTGGATCAATATGAGTACAAGTACCCTGCTATCAAAGACTTGAAAAAGCCCTGT
ATAACCTTGGGGAAAGCCCCCGACTTAAACAAAGCATACAAGTCAGTTTTATCAGGCATG
AACGCCGCCAAACTGGATCCTGATGATGTATGTTCCTACTTGGCAGCAGCAATGCAGTTC
TTTGAGGGGACATGTCCGGAAGACTGGACCAGCTATGGAATCCTGATTGCACGAAAAGGC
GATAAGATCACCCCAGATTCTCTTGTGGAGATAAAGCGTACTGATGTGGAGGGGAATTGG
GCCCTGACAGGAGGCATAGAACTGACAAGGGACCCTACTGTCTCCGAGCATGCGTCTTTA
GTTGGTCTTCTTTTAAGCCTATATAGGCTGAGCAAAATATCAGGACAGAACACCGGCAAC
TATAAGACAAACATTGCTGATAGGATAGAGCAGATTTTTGAGACAGCCCCTTTTGTTAAA
ATCGTGGAGCACCACACTCTAATGACAACTCACAAAATGTGTGCCAATTGGAGCACTATA
CCGAACTTCAGATTTTTGGCTGGGACCTACGACATGTTTTTCTCCCGGATTGAGCATCTA
TATTCAGCAATCAGGGTAGGCACAGTTGTCACTGCTTATGAAGACTGCTCAGGGCTGGTA
TCGTTTACAGGGTTCATAAAACAGATTAATCTCACCGCAAGAGAAGCAATACTATATTTC
TTCCACAAGAACTTTGAGGAAGAGATAAGAAGAATGTTCGAGCCGGGGCAAGAGACAGCT
GTTCCTCACTCTTATTTCATCCACTTTCGTTCACTAGGCTTGAGTGGAAAGTCTCCTTAT
TCATCAAATGCCGTTGGTCATGTGTTCAATCTCATTCACTTTGTTGGATGTTACATGGGT
CAAGTCCGATCCCTTAATGCAACAGTTATTGCCGCCTGTGCCCCTCATGAGATGTCTGTT
CTAGGGGGCTATCTTGGAGAGGAATTCTTCGGGAAAGGGACGTTTGAAAGAAGATTCTTT
AGAGATGAAAAAGAGCTTCGAGAATATGAGGCGGCTGAACTAATAAAGACTGACGTGGCA
CTGGCAGACGACGGAACTGTCAACTCCGACGACGAGGACTACTTCTCCGGTGAGACCAGA
AGTCCAGAAGCTGTTTATACTCGAATCATGATGAATGGAGGTCGACTGAAGAGATCGCAT
ATTCGGAGATATGTCTCAGTCAGTTCAAATCATCAAACCCGTCCAGGCTCATTCGCTGAG
TTCCTAAACAAGACGTATTCAAGTGACTCATAA
>BRIP2168dgMA2007
---------------------------------------------TCTTTGAAGCCTGAG
ATTATCGTGGATCAATATGAGTACAAGTACCCTGCTATCAAAGACTTGAAAAAGCCCTGT
ATAACCTTGGGGAAAGCCCCCGACTTAAACAAAGCATACAAGTCAGTTTTATCAGGCATG
AACGCCGCCAAACTGGATCCTGATGATGTATGTTCCTACTTGGCAGCAGCAATGCAGTTC
TTTGAGGGGACATGTCCGGAAGACTGGACCAGCTATGGAATCCTGATTGCACGAAAAGGC
GATAAGATCACCCCAGATTCTCTTGTGGAGATAAAGCGTACTGATGTGGAGGGGAATTGG
GCCCTGACAGGAGGCATAGAACTGACAAGGGACCCTACTGTCTCCGAGCATGCGTCTTTA
GTTGGTCTTCTTTTAAGCCTATATAGGCTGAGCAAAATATCAGGACAAAACACCGGCAAC
TATAAGACAAACATTGCTGATAGGATAGAGCAGATTTTTGAGACAGCCCCTTTTGTTAAA
ATCGTGGAGCACCACACTCTAATGACAACTCACAAAATGTGTGCCAATTGGAGCACTATA
CCGAACTTCAGATTTTTGGCTGGGACCTACGACATGTTTTTCTCCCGGATTGAGCATCTA
TATTCAGCAATCAGGGTAGGCACAGTTGTCACTGCTTATGAAGACTGCTCAGGGCTGGTA
TCGTTTACAGGGTTCATAAAACAGATTAATCTCACCGCAAGAGAAGCAATACTATATTTC
TTCCACAAGAACTTTGAGGAAGAGATAAGAAGAATGTTCGAGCCAGGGCAAGAGACAGCT
GTTCCTCACTCTTATTTCATCCACTTCCGTTCACTAGGCTTGAGTGGAAAGTCTCCTTAT
TCATCAAATGCCGTTGGTCATGTGTTCAATCTCATTCACTTTGTTGGATGCTACATGGGT
CAAGTCCGATCCCTTAATGCAACAGTTATTGCCGCCTGTGCCCCTCATGAGATGTCTGTT
CTAGGGGGCTATCTTGGAGAGGAATTCTTCGGGAAAGGGACGTTTGAAAGAAGATTCTTT
AGAGATGAAAAAGAGCTTCGAGAATATGAGGCGGCTGAACTAATAAAGACTGACGTGGCA
CTGGCAGACGACGGAACTGTCAACTCCGACGACGAGGACTACTTCTCCGGTGAGACCAGA
AGTCCAGAAGCTGTTTATACTCGAATCATGATGAATGGAGGTCGACTGAAGAGATCGCAT
ATTCGGAGATATGTCTCAGTCAGTTCAAATCATCAAACCCGTCCAGGCTCATTCGCTGAG
TTCCTAAACAAGACGTATTCAAGTGACTCATAA
>BRIP2169dgMA2007
---------------------------------------------TCTTTGAAGCCTGAG
ATTATCGTGGATCAATATGAGTACAAGTACCCTGCTATCAAAGACTTGAAAAAGCCCTGT
ATAACCTTGGGGAAAGCCCCCGACTTAAACAAAGCATACAAGTCAGTTTTATCAGGCATG
AACGCCGCCAAACTAGATCCTGATGATGTGTGTTCCTACTTGGCAGCAGCAATGCAGTTC
TTTGAGGGGACATGTCCGGAAGACTGGACCAGCTATGGAATCCTGATTGCACGAAAAGGC
GATAAGATCACCCCAGATTCTCTTGTGGAGATAAAACGTACTGATGTAGAGGGAAATTGG
GCCCTGACAGGAGGCATAGAGCTGACAAGGGACCCTACTGTCTCCGAGCATGCGTCTTTA
GTTGGTCTTCTTTTAAGCCTATATAGGCTGAGCAAAATATCAGGACAAAACACCGGCAAC
TATAAGACAAACATTGCAGATAGGATAGAGCAGATTTTCGAGACAGCCCCCTTTGTTAAA
ATCGTGGAGCACCACACTCTAATGACAACTCACAAAATGTGTGCCAATTGGAGCACTATA
CCGAACTTCAGATTTTTGGCTGGGACCTACGACATGTTTTTCTCCCGGATTGAGCATCTA
TATTCAGCAATCAGGGTAGGCACAGTTGTCACTGCTTATGAAGACTGCTCAGGGCTGGTA
TCGTTTACAGGGTTCATAAAACAGATTAATCTCACCGCAAGAGAAGCAATACTATATTTC
TTCCACAAGAACTTTGAGGAAGAGATAAGAAGAATGTTCGAGCCAGGGCAGGAGACAGCT
GTTCCTCACTCTTATTTCATCCACTTCCGTTCACTAGGCTTGAGTGGAAAGTCTCCTTAT
TCATCAAATGCCGTTGGTCATGTGTTCAATCTCATTCATTTTGTCGGATGCTACATGGGT
CAAGTCCGATCCCTTAATGCAACAGTTATTGCCGCCTGTGCCCCTCATGAGATGTCTGTT
CTAGGGGGCTATCTTGGAGAGGAATTCTTCGGGAAAGGGACGTTTGAAAGAAGATTCTTT
AGAGATGAAAAAGAGCTTCGAGAATATGAGGCGGCTGAACTAATAAAGACTGACGTGGCA
CTGGCAGACGACGGAACTGTCAACTCCGACGACGAGGACTACTTCTCCGGTGAGACCAGA
AGTCCAGAAGCTGTTTATACTCGAATCATGATGAATGGAGGTCGACTGAAGAGATCGCAT
ATTCGGAGATATGTCTCAGTCAGTTCAAATCATCAAACCCGTCCAGGCTCATTCGCTGAG
TTCCTAAACAAGACGTATTCGAGTGACTCATAA
>BRIP2170dgMA2007
---------------------------------------------TCTTTGAAGCCTGAG
ATTATCGTGGATCAATATGAGTACAAGTACCCTGCTATCAAAGACTTGAAAAAGCCCTGT
ATAACCTTGGGGAAAGCCCCCGACTTAAACAAAGCATACAAGTCAGTTTTATCAGGCATG
AACGCCGCCAAACTGGATCCTGATGATGTATGTTCCTACTTGGCAGCAGCAATGCAGTTC
TTTGAGGGGACATGTCCGGAAGACTGGACCAGCTATGGAATCCTGATTGCACGAAAAGGC
GATAAGATCACCCCAGATTCTCTTGTGGAGATAAAGCGTACTGATGTGGAGGGGAATTGG
GCCCTGACAGGAGGCATGGAACTGACAAGGGACCCTACTGTCTCCGAGCATGCGTCTTTA
GTTGGTCTTCTTTTAAGCCTATATAGGCTGAGCAAAATATCAGGACAGAACACCGGCAAC
TATAAGACAAACATTGCTGATAGGATAGAGCAGATTTTTGAGACAGCCCCTTTTGTTAAA
ATCGTGGAGCACCACACTCTAATGACAACTCACAAAATGTGTGCCAATTGGAGCACTATA
CCGAACTTCAGATTTTTGGCTGGGACCTACGACATGTTTTTCTCCCGGATTGAGCATCTA
TATTCAGCAATCAGGGTAGGCACAGTTGTCACTGCTTATGAAGACTGCTCAGGGCTGGTA
TCGTTTACAGGGTTCATAAAACAGATTAATCTCACCGCAAGAGAAGCAATACTATATTTC
TTCCACAAGAACTTTGAGGAAGAGATAAGAAGAATGTTCGAGCCGGGGCAAGAGACAGCT
GTTCCTCACTCTTATTTCATCCACTTTCGTTCACTAGGCTTGAGTGGAAAGTCTCCTTAT
TCATCAAATGCCGTTGGTCATGTGTTCAATCTCATTCACTTTGTTGGATGCTACATGGGT
CAAGTCCGATCCCTTAATGCAACAGTTATTGCCGCCTGTGCCCCTCATGAGATGTCTGTT
CTAGGGGGCTATCTTGGAGAGGAATTCTTCGGGAAAGGGACGTTTGAAAGAAGATTCTTT
AGAGATGAAAAAGAGCTTCGAGAATATGAGGCGGCTGAACTAATAAAGACTGACGTGGCA
CTGGCAGACGACGGAACTGTCAACTCCGACGACGAGGACTACTTCTCCGGTGAGACCAGA
AGTCCAGAAGCTGTTTATACTCGAATCATGATGAATGGAGGTCGACTGAAGAGATCGCAT
ATTCGGAGATATGTCTCAGTCAGTTCAAATCATCAAACCCGTCCAGGCTCATTCGCTGAG
TTCCTAAACAAGACGTATTCAAGTGACTCATAA
>BRIP3327cthBA2007
---------------------------------------------TCTCTGAAGCCTGAG
ATTATCGTAGATCAATATGAGTACAAGTACCCTGCTATCAAGGATTTGAAAAAGCCCTGT
ATAACCTTGGGGAAAGCCCCTGACTTAAACAAAGCATACAAGTCAGTCTTGTCAGGCATG
AACGCCGCCAAACTTGATCCTGATGATGTATGTTCCTACTTGGCAGCAGCAATGCAGTTC
TTTGAGGGGACATGTCCAGAAGACTGGACCAGCTATGGAATCCTGATTGCACGAAAAGGA
GATAAAATCACCCCAGATTCTCTTGTGGAGATAAAGCGTACTGATGTAGAAGGGAATTGG
GCTCTGACAGGAGGCTTGGAACTGACGAGGGACCCTACTGTCTCCGAACATGCGTCTTTA
GTCGGTCTACTCTTGAGCCTATATAGGTTGAGCAAAATATCAGGACAAAACACTGGCAAC
TATAAGACAAACATTGCAGATAGGATAGAGCAGATCTTCGAGACAGCCCCTTTTGTTAAA
ATCGTGGAACACCATACTCTAATGACAACTCACAAAATGTGTGCTAATTGGAGCACTATA
CCGAACTTCAGATTTTTGGCTGGAACATACGACATGTTTTTCTCCCGGATTGAGCATCTG
TATTCAGCAATCAGAGTGGGCACAGTTGTCACTGCTTATGAAGACTGCTCAGGGCTGGTA
TCGTTTACCGGGTTCATTAAGCAGATTAATCTCACCGCAAGAGAAGCAATACTATATTTC
TTCCACAAAAACTTTGAGGAGGAAATAAGAAGAATGTTCGAGCCAGGGCAGGAGACAGCT
GTTCCTCACTCTTATTTTATACACTTCCGTTCACTGGGCTTGAGTGGAAAGTCTCCTTAT
TCGTCAAATGCCGTTGGTCATGTGTTCAATCTCATTCACTTTGTAGGATGCTACATGGGT
CAAGTCAGATCCCTCAATGCAACGGTCATTGCTGCCTGTGCTCCTCATGAGATGTCTGTT
CTAGGGGGCTACCTGGGAGAGGAATTCTTCGGGAAAGGGACCTTTGAAAGAAGATTCTTT
AGAGATGAGAAAGAGCTTCGAGAATATGAAGAGGCCGAACTGATGAAGACTGACGTGGCC
CTTGCAGATGACGGAACTGTCAACTCTGATGACGAGGACTACTTCTCCGGCGAGACCAGA
AGTCCGGAAGCTGTTTATACTCGGATCATGATGAATGGAGGTCGGCTGAAGAAATCGCAT
ATACGGAGATATGTCTCAGTCAGTTCCAATCATCAAGCTCGTCCAGGCTCATTCGCCGAG
TTCCTAAACAAGACATATTCTAGTGACTCGTAA
>BRIP5667cthBA2007
---------------------------------------------TCTCTGAAGCCTGAG
ATTATCGTAGATCAATATGAGTACAAGTACCCCGCTATCAAGGATTTGAAAAAGCCCTGT
ATAACCTTGGGGAAAGCCCCTGACTTAAACAAAGCATACAAGTCAGTCTTGTCAGGCATG
AACGCCGCCAAACTTGATCCTGATGATGTATGTTCCTACTTGGCAGCAGCAATGCAGTTC
TTTGAGGGGACATGTCCAGAAGACTGGACCAGCTATGGAATCCTGATTGCACGAAAAGGG
GATAAAATCACCCCAGGTTCTCTTGTGGAGATAAAGCGTACTGATGTAGAAGGGAATTGG
GCTCTGACAGGAGGCTTGGAACTGACAAGGGACCCCACTGTCTCCGAACATGCGTCTTTA
GTCGGTCTACTCTTGAGCCTGTATAGGTTGAGCAAAATATCAGGACAAAACACTGGCAAC
TATAAGACAAACATTGCAGATAGGATAGAGCAGATCTTCGAGACAGCCCCTTTTGTTAAA
ATCGTGGAACACCATACTCTAATGACAACTCACAAAATGTGTGCTAATTGGAGCACTATA
CCGAACTTCAGATTTTTGGCTGGAACGTATGACATGTTTTTCTCCCGGATTGAGCATCTG
TATTCAGCAATCAGAGTGGGCACAGTTGTCACTGCTTATGAAGATTGCTCAGGGCTGGTA
TCGTTTACCGGGTTCATTAAGCAGATTAATCTCACCGCAAGAGAAGCAATACTATATTTC
TTCCACAAAAACTTTGAGGAGGAAATAAGAAGAATGTTCGAGCCAGGGCAGGAGACAGCT
GTTCCTCACTCTTATTTTATACACTTCCGTTCACTAGGCTTGAGTGGAAAGTCTCCTTAT
TCGTCAAATGCCGTTGGTCATGTGTTCAATCTCATTCACTTTGTAGGATGCTACATGGGT
CAAGTCAGATCCCTCAATGCAACGGTCATTGCTGCCTGTGCTCCTCATGAGATGTCTGTT
CTAGGGGGCTACCTGGGAGAGGAATTCTTCGGGAAAGGGACCTTTGAAAGAAGATTCTTT
AGAGATGAGAAAGAGCTTCGAGAATATGAAGAGGCCGAACTAACGAAGACTGACGTGGCC
CTTGCAGATGATGGAACTGTCAACTCTGATGACGAGGACTACTTCTCCGGTGAGACCAGA
AGTCCGGAAGCTGTTTATACTCGAATCATGATGAATGGAGGTCGGCTGAAGAAATCGCAT
GTACGGAGATATGTCTCAGTCAGTTCCAATCATCAAGCTCGTCCAGGCTCATTCGCCGAG
TTCCTAAACAAGACATATTCGAGTGACTCGTGA
>BRIP5494dgPA2007
---------------------------------------------TCTTTGAAGCCTGAG
ATTATCGTGGATCAATATGAGTACAAGTACCCTGCTATCAAAGACTTGAAAAAGCCCTGT
ATAACCTTGGGGAAAGCCCCCGACTTAAACAAAGCATACAAGTCAGTTTTATCAGGCATG
AACGCCGCCAAACTAGATCCTGATGATGTGTGTTCCTACTTGGCAGCAGCAATGCAGTTC
TTTGAGGGGACATGTCCGGAAGACTGGACCAGCTATGGAATCCTGATTGCACGAAAAGGC
GATAAGATCACCCCAGATTCTCTTGTGGAGATAAAACGTACTGATGTAGAGGGAAATTGG
GCCCTGACAGGAGGCATAGAGCTGACAAGGGACCCTACTGTCTCCGAGCATGCGTCTTTA
GTTGGTCTTCTTTTAAGCCTATATAGGCTGAGCAAAATATCCGGACAAAACACCGGCAAC
TATAAGACAAACATTGCAGATAGGATAGAGCAGATTTTCGAGACAGCCCCCTTTGTTAAA
ATCGTGGAGCACCACACTCTAATGACAACTCACAAAATGTGTGCCAATTGGAGCACTATA
CCGAACTTCAGATTTTTGGCTGGGACCTACGACATGTTTTTCTCCCGGATTGAGCATCTA
TATTCAGCAATCAGGGTAGGCACAGTTGTCACTGCTTATGAAGACTGCTCAGGGCTGGTA
TCGTTTACAGGGTTCATAAAACAGATTAATCTCACCGCAAGAGAAGCAATACTATATTTC
TTCCACAAGAACTTTGAGGAAGAGATAAGAAGAATGTTCGAGCCAGGGCAGGAGACAGCT
GTTCCTCACTCTTATTTCATCCACTTCCGTTCACTAGGCTTGAGTGGAAAGTCTCCTTAT
TCATCAAATGCCGTTGGTCATGTGTTCAATCTCATTCATTTTGTCGGATGCTACATGGGT
CAAGTCCGATCCCTTAATGCAACAGTTATTGCCGCCTGTGCCCCTCATGAGATGTCTGTT
CTAGGGGGCTATCTTGGAGAGGAATTCTTCGGGAAAGGGACGTTTGAAAGAAGATTCTTT
AGAGATGAAAAAGAGCTTCGAGAATATGAGGCGGCTGAACTAATAAAGACTGACGTGGCA
CTGGCAGACGACGGAACTGTCAACTCCGACGACGAGGACTACTTCTCCGGTGAGACCAGA
AGTCCAGAAGCTGTTTATACTCGAATCATGATGAATGGAGGTCGACTGAAGAGATCGCAT
ATTCGGAGATATGTCTCAGTCAGTTCAAATCATCAAACCCGTCCAGGCTCATTCGCTGAG
TTCCTAAACAAGACGTATTCGAGTGACTCATAA
>BRIP7777dgRN2007
---------------------------------------------TCTTTGAAGCCTGAG
ATTATCGTAGATCAGTATGAGTACAAATACCCTGCGATCCGGGATTTGAAAAAACCCTGT
ATAACCTTAGGGAAAGCCCCTGACTTAAACAAAGCATACAAGTCAGTTTTATCAGGCATG
AACGCTGCCAAACTTGATCCTGATGATGTATGTTCCTACTTGGCAGCATCAATGCAGTTC
TTTGAGGGGACATGTCCGGAAGACTGGACCAGCTATGGAATCCTGATTGCACGAAAAGGA
GATAAGATTACCCCAGATTCTCTTGTGGAGATAAAGCGTACTGATGTAGAGGGGAATTGG
GCTTTGACAGGAGGCATGGAATTGACAAGGGACCCCACTGTCTCCGAACATGCGTCTTTA
GTCGGCCTTCTCTTGAGCTTGTATAGGTTGAGCAAAATATCAGGACAAAACACCGGCAAC
TATAAGACAAACATTGCAGACAGGATAGAGCAGATCTTTGAGACAGCCCCTTTTGTTAAA
ATCGTGGAACACCATACTCTAATGACAACTCACAAAATGTGTGCTAATTGGAGCACTATA
CCGAACTTCAGATTTTTGGCTGGAACCTACGACATGTTTTTCTCCCGGATTGAGCATCTG
TATTCAGCAATCAGAGTGGGCACAGTCGTCACTGCTTATGAGGACTGCTCGGGGCTGGTA
TCGTTTACGGGGTTCATAAAGCAGATTAATCTCACCGCAAGAGAAGCAATACTCTATTTC
TTCCACAAAAACTTTGAGGAAGAGATAAAAAGAATGTTCGAGCCAGGGCAGGAGACAGCT
GTTCCTCACTCTTATTTCATCCACTTCCGTTCGCTTGGCTTAAGTGGAAAGTCTCCTTAT
TCATCAAATGCTGTTGGTCATGTGTTCAATCTCATCCACTTTGTCGGATGCTACATGGGT
CAAGTCAGATCCCTCAATGCAACGGTAATTACTGCCTGCGCTCCTCATGAGATGTCTGTC
CTAGGGGGCTACCTGGGAGAGGAATTCTTCGGGAAAGGAACCTTTGAAAGAAGATTCTTC
AGGGATGAAAAAGAACTTCGAGAATATGAAGCGGCCGAGATGACGAAGACTGACGTGGCC
TTGGCAGATGATGGAACTGTCAACTCCGATGACGAGGACTACTTCTCCGGCGAAACCAGA
AGTCCGGAAGCTGTTTATACTCGAATCATGATGAATGGAGGTCGACTGAAGAGATCGCAT
ATACGGAGATACGTCTCAGTCAGTTCTAATCATCAAGCCCGTCCAGGCTCATTCGCTGAG
TTCCTAAACAAGACATATTCAAGTGACTCGTAA
>BRIP7781cthRN2007
---------------------------------------------TCTTTGAAGCCTGAG
ATTATCATAGATCAGTATGAGTACAAATACCCCGCTATCAAGGATTTGAAAAAACCCTGT
ATAACCTTAGGGAAAGCCCCTGACTTGAACAAAGCATACAAGTCAGTTTTATCAGGCATG
AACGCCGCCAAACTTGATCCCGATGATGTATGTTCTTATTTGGCAGCAGCAATGCAGTTC
TTTGAAGGGACATGTCCGGAAGACTGGACCAGCTATGGAATCCTGATTGCACGAAAAGGA
GATAAAATCACCCCAGATTCTCTTGTGGAGATAAAGCGTACTGATGTAGAGGGGAATTGG
GCTCTGACAGGAGGCATGGAACTGACAAGGGACCCCACTGTCTCCGAACATGCATCTTTA
GTCGGTCTTCTCTTGAGCCTGTATAGGTTGAGCAAAATATCAGGACAAAACACCGGCAAC
TATAAAACAAACATTGCAGATAGGATAGAGCAGATCTTTGAGACAGCCCCTTTTGTTAAA
ATTGTAGAACACCATACTCTAATGACAACTCACAAAATGTGTGCTAATTGGAGCACTATA
CCGAACTTCAGATTTTTGGCTGGAACCTACGACATGTTTTTCTCCCGGATTGAGCATCTG
TATTCAGCAATCAGAGTGGGCACAGTCGTCACTGCTTATGAGGACTGCTCTGGGCTGGTG
TCGTTTACAGGGTTCATAAAGCAGATTAATCTCACCGCAAGAGAAGCAATACTCTATTTC
TTCCACAAAAACTTTGAGGAAGAGATAAGAAGGATGTTCGAGCCAGGGCAGGAAACAGCT
GTTCCTCACTCTTATTTCATCCACTTCCGTTCACTTGGCCTGAGTGGGAAGTCTCCTTAT
TCATCAAATGCTGTTGGTCATGTGTTCAATCTCATTCACTTTGTCGGATGCTACATGGGT
CAAGTCAGATCCCTCAACGCAACGGTAATTACCGCCTGCGCTCCTCATGAGATGTCTGTT
CTAGGGGGCTACCTGGGAGAGGAATTCTTCGGGAAAGGGACATTTGAAAGAAGATTCTTT
AGAGATGAAAAAGAACTTCGAGAATATGAAGCGGCCGAGCTGACGAAGACTGACGTGGCC
TTGGCAGATGATGGAACTGTCAACTCCGATGACGAGGACTACTTCTCCGGTGAAACCAGA
AGTCCGGAAGCTGTTTATACTCGAATCATGATGAATGGAGGTCGACTGAAGAGATCGCAT
ATACGAAGATACGTCTCAGTCAGTTCCAATCATCAAGCCCGTCCAGGCTCATTCGCCGAG
TTCCTAAACAAGACATATTCAAGTGACTCGTAA
>BRIP7779cthRN2007
---------------------------------------------TCTTTGAAGCCTGAG
ATTATCGTAGATCAGTATGAGTACAAATACCCTGCGATCCGGGATTTGAAAAAACCCTGT
ATAACCTTAGGGAAAGCCCCTGACTTAAACAAAGCATACAAGTCAGTTTTATCAGGCATG
AATGCTGCCAAACTTGATCCTGATGATGTATGCTCCTACTTGGCAGCATCAATGCAGTTC
TTTGAGGGGACATGTCCGGAAGACTGGACCAGCTATGGAATCCTGATTGCACGAAAAGGA
GATAAGATTACCCCAGATTCTCTTGTGGAGATAAAGCGTACTGATGTAGAGGGGAATTGG
GCTTTGACAGGAGGCATGGAATTGACAAGGGACCCCACTGTCTCCGAACATGCGTCTTTA
GTCGGTCTTCTCTTGAGCTTGTATAGGTTGAGCAAAATATCAGGACAAAACACCGGCAAC
TATAAGACAAACATTGCAGACAGGATAGAGCAGATCTTTGAGACAGCCCCTTTTGTTAAG
ATCGTGGAACACCATACTCTAATGACAACTCACAAAATGTGTGCTAATTGGAGCACTATA
CCGAACTTCAGATTTTTGGCTGGAACCTACGACATGTTTTTCTCCCGGATTGAGCATCTG
TATTCAGCAATCAGAGTGGGCACAGTCGTCACTGCTTATGAGGACTGCTCGGGGCTGGTA
TCATTTACGGGGTTCATAAAGCAGATTAATCTCACCGCAAGAGAAGCAATACTCTATTTC
TTCCACAAAAACTTTGAGGAAGAGATAAGAAGAATGTTCGAGCCAGGGCAGGAGACAGCT
GTTCCTCACTCTTATTTCATCCACTTCCGTTCGCTTGGCTTAAGTGGAAAGTCTCCTTAT
TCATCAAACGCTGTTGGTCATGTGTTCAATCTCATCCACTTTGTCGGATGCTACATGGGT
CAAGTCAGATCCCTCAATGCAACGGTAATTACTGCCTGCGCTCCTCATGAGATGTCTGTT
CTAGGGGGCTACCTGGGAGAGGAATTCTTCGGGAAAGGGACCTTTGAAAGAAGATTCTTC
AGGGATGAAAAAGAACTTCGAGAATATGAAGCAGCCGAGATGACGAAGACTGACGTGGCC
TTGGCAGATGATGGAACTGTCAACTCCGATGACGAGGACTACTTCTCCGGTGAAACCAGA
AGTCCGGAAGCTGTTTATACTCGAATCATGATGAATGGAGGTCGACTGAAGAGATCGCAT
ATACGGAGATACGTCTCAGTCAGTTCTAATCATCAAGCCCGTCCAGGCTCATTCGCCGAG
TTCCTAAACAAGACATATTCAAGTGACTCGTAA
>BRIP1719cthPE2008
---------------------------------------------TCTTTGAAGCCCGAG
ATTATCGTAGATCAGTATGAGTACAAATACCCTGCTATCAGGGATTTGAAAAAACCCTGT
ATAACCTTAGGGAAAGCCCCTGACTTAAACAAAGCATACAAGTCAGTTTTATCAGGCATG
AACGCTGCCAAACTTGATCCTGATGATGTATGTTCCTACTTGGCAGCATCAATGCAGTTC
TTTGAGGGGACATGTCCTGAAGATTGGACCAGCTATGGAATCCTGATTGCACGAAAAGGA
GATAAGATTACCCCAGATTCTCTTGTGGAGATAAAGCGTACTGATGTAGAGGGGAATTGG
GCTCTGACAGGAGGCATGGAATTGACAAGGGACCCAACTGTCTCCGAACATGCGTCTTTA
GTCGGTCTTCTCTTGAGCTTGTATAGGTTGAGCAAAATATCAGGACAAAACACCGGCAAC
TATAAGACAAACATTGCAGACAGGATAGAGCAGATCTTTGAGACAGCCCCTTTTGTTAAA
ATCGTGGAACACCATACTCTAATGACAACTCACAAAATGTGTGCTAATTGGAGCACTATA
CCGAACTTCAGATTTTTGGCTGGAACCTACGACATGTTTTTCTCCCGGATTGAGCATCTG
TATTCAGCAATCAGAGTGGGCACAGTCGTCACTGCTTATGAGGACTGCTCGGGGCTGGTA
TCGTTTACAGGGTTCATAAAGCAGATTAATCTCACCGCAAGAGAAGCAATACTCTATTTC
TTCCACAAAAACTTTGAGGAAGAGATAAGAAGAATGTTCGAGCCAGGGCAGGAGACAGCT
GTTCCTCACTCTTATTTCATCCACTTCCGTTCACTTGGCTTAAGTGGAAAGTCTCCTTAT
TCATCAAATGCTGTTGGTCATGTGTTCAATCTCATCCACTTTGTCGGATGCTACATGGGT
CAAGTCAGATCCCTCAATGCAACGGTAATTACTGCCTGCGCTCCTCATGAGATGTCTGTT
CTAGGGGGCTACCTGGGAGAGGAATTCTTCGGGAAAGGGACCTTTGAAAGAAGATTCTTT
AGGGATGAAAAAGAACTTCGAGAATATGAAGCGGCCGAGATGACGAAGACTGACGTGGCC
TTGGCAGATGATGGAACTGTCAACTCCGATGACGAGGACTACTTCTCCGGTGAAACCAGA
AGTCCGGAAGCTGTTTATACTCGAATCATGATGAATGGAGGTCGACTGAAGAGATCGCAT
ATACGGAGATACGTCTCAGTCAGTTCTAATCATCAAGCCCGTCCAGGCTCATTCGCCGAG
TTCCTAAACAAGACATATTCAAGTGACTCGTAA
>BRIP1721cthPE2008
---------------------------------------------TCTTTGAAGCCCGAG
ATTATCGTAGATCAGTATGAGTACAAATACCCTGCTATCAGGGATTTGAAAAAACCCTGT
ATAACCTTAGGGAAAGCCCCTGACTTAAACAAAGCATACAAGTCAGTTTTATCAGGCATG
AACGCTGCCAAACTTGATCCTGATGATGTATGTTCCTACTTGGCAGCATCAATGCAGTTC
TTTGAGGGGACATGTCCTGAAGATTGGACCAGCTATGGAATCCTGATTGCACGAAAAGGA
GATAAGATTACCCCAGATTCTCTTGTGGAGATAAAGCGTACTGATGTAGAGGGGAATTGG
GCTCTGACAGGAGGCATGGAATTGACAAGGGACCCAACTGTCTCCGAACATGCGTCTTTA
GTCGGTCTTCTCTTGAGCTTGTATAGGTTGAGCAAAATATCAGGACAAAACACCGGCAAC
TATAAGACAAACATTGCAGACAGGATAGAGCAGATCTTTGAGACAGCCCCTTTTGTTAAA
ATCGTGGAACACCATACTCTAATGACAACTCACAAAATGTGTGCTAATTGGAGCACTATA
CCGAACTTCAGATTTTTGGCTGGAACCTACGACATGTTTTTCTCCCGGATTGAGCATCTG
TATTCAGCAATCAGAGTGGGCACAGTCGTCACTGCTTATGAGGACTGCTCGGGGCTGGTA
TCGTTTACAGGGTTCATAAAGCAGATTAATCTCACCGCAAGAGAAGCAATACTCTATTTC
TTCCACAAAAACTTTGAGGAAGAGATAAGAAGAATGTTCGAGCCAGGGCAGGAGACAGCT
GTTCCTCACTCTTATTTCATCCACTTCCGTTCACTTGGCTTAAGTGGAAAGTCTCCTTAT
TCATCAAATGCTGTTGGTCATGTGTTCAATCTCATCCACTTTGTCGGATGCTACATGGGT
CAAGTCAGATCCCTCAATGCAACGGTAATTACTGCCTGCGCTCCTCATGAGATGTCTGTT
CTAGGGGGCTACCTGGGAGAGGAATTCTTCGGGAAAGGGACCTTTGAAAGAAGATTCTTT
AGGGATGAAAAAGAACTTCGAGAATATGAAGCGGCCGAGATGACGAAGACTGACGTGGCC
TTGGCAGATGATGGAACTGTCAACTCCGATGACGAGGACTACTTCTCCGGTGAAACCAGA
AGTCCGGAAGCTGTTTATACTCGAATCATGATGAATGGAGGTCGACTGAAGAGATCGCAT
ATACGGAGATACGTCTCAGTCAGTTCTAATCATCAAGCCCGTCCAGGCTCATTCGCCGAG
TTCCTAAACAAGACATATTCAAGTGACTCGTAA
>BRIP1722dgPE2008
---------------------------------------------TCTTTGAAGCCTGAG
ATTATCGTGGATCAATATGAGTACAAGTACCCTGCTATCAAAGATTTGAAAAAGCCCTGT
ATAACCTTGGGGAAAGCCCCCGACTTAAACAAAGCATACAAGTCAGTTTTATCAGGCATG
AACGCCGCCAAACTGGATCCTGATGATGTATGTTCCTACTTGGCAGCAGCAATGCAGTTC
TTTGAGGGGACATGTCCGGAAGACTGGACCAGCTATGGAATCCTGATTGCACGGAAAGGC
GATAAGATCACCCCAGATTCTCTTGTGGAGATAAAGCGTACTGATGTAGAGGGGAATTGG
GCCCTGACCGGAAGCATAGAACTGACAAGGGACCCTACTGTCTCCGAGCATGCGTCTTTA
GTTGGTCTTCTCTTAAGCCTGTATAGGCTGAGCAAAATATCAGGACAAAACACCGGCAAC
TATAAGACAAACATTGCAGATAGGATAGAGCAGATTTTCGAGACAGCCCCTTTTGTTAAA
ATCGTGGAGCACCATACTCTAATGACAACTCACAAAATGTGTGCCAATTGGAGCACTATA
CCGAACTTCAGATTTTTGGCTGGGACCTACGACATGTTTTTCTCCCGGATTGAGCATCTA
TATTCAGCAATCAGGGTGGGCACAGTTGTCACTGCTTATGAAGACTGCTCAGGGCTGGTA
TCGTTTACAGGATTCATAAAGCAGATTAATCTCACCGCAAGAGAAGCAATACTATATTTC
TTCCACAAGAACTTTGAGGAAGAGATAAGAAGAATGTTCGAGCCAGGACAGGAGACAGCT
GTTCCTCACTCTTATTTCATCCATTTCCGTTCACTAGGCTTGAGTGGAAAGTCTCCTTAT
TCATCAAATGCTGTTGGTCATGTGTTCAATCTCATTCACTTCGTTGGATGCTACATGGGT
CAAGTCAGATCCCTTAATGCAACGGTTATTACCGCCTGTGCTCCTCATGAGATGTCTGTT
CTAGGGGGCTATCTTGGAGAGGAATTCTTCGGAAAAGGGACATTTGAAAGAAGATTCTTT
AGAGATGAAAAAGAACTTCGAGAATATGAGGCGGCTGAACTAATAAAGACTGACGTGGCA
CTGGCAGATGACGGAACTGTCAACTCCGACGACGAGGACTACTTCTCCGGTGAGACCAGA
AGTCCAGAAGCTGTTTATACTCGAATCATGATGAATGGAGGTCGACTGAAGAGATCGCAT
ATTCGGAGATATGTCTCAGTCAGTTCCAATCATCAAACCCGTCCAGGCTCATTCGCTGAG
TTCCTAAACAAGACTTATTCGAGTGACTCATAA
>BRIP1723cthPE2008
---------------------------------------------TCTTTGAAGCCTGAG
ATTATCGTAGATCAGTATGAGTACAAATACCCTGCTATCAAGGATTTGAAAAAACCCTGT
ATAACCTTAGGGAAAGCCCCTGACTTAAACAAAGCATACAAGTCAGTTTTATCAGGCATG
AACGCCGCCAAACTTGATCCGGATGATGTATGTTCCTACCTGGCGGCAGCAATGCAGTTC
TTTGAGGGGACATGTCCGGAAGACTGGACCAGCTATGGAATCCTGATTGCACGAAAAGGA
GATAAGATCACCCCAGATTCTCTTGTGGAGATAAAGCGTACTGACGTAGAGGGGAATTGG
GCTCTGACAGGAGGCATGGAACTAACAAGGGACCCCACTGTCTCCGAACATGCGTCTTTA
GTCGGTCTTCTCTTGAGCCTGTATAGGTTGAGCAAAATATCAGGACAAAACACCGGCAAC
TATAAGACAAACATTGCAGATAGAATAGAGCAGATCTTTGAGACAGCCCCTTTTGTGAAA
ATTGTAGAACATCATACTCTAATGACAACTCACAAGATGTGTGCTAATTGGAGCACCATA
CCGAACTTCAGATTTTTGGCTGGAACCTACGACATGTTTTTCTCCCGGATTGAGCATCTG
TATTCAGCAATCAGAGTGGGCACAGTAGTCACTGCTTATGAGGACTGCTCGGGGCTGGTA
TCGTTTACAGGGTTCATAAAGCAGATTAATCTCACCGCAAGAGAAGCGATACTCTATTTC
TTCCACAAAAACTTCGAGGAAGAGATAAGAAGAATGTTCGAGCCAGGGCAAGAGACAGCT
GTTCCTCACTCTTATTTCATCCACTTTCGTTCACTTGGCTTGAGTGGAAAGTCTCCTTAT
TCATCAAATGCTGTTGGTCACGTGTTCAATCTCATTCACTTTGTCGGATGCTACATGGGT
CAAGTCAGATCCCTCAATGCAACGGTGATTACTGCCTCCGCTCCTCATGAGATGTCTGTT
CTAGGGGGCTACCTGGGAGAGGAATTCTTCGGGAAAGGGACATTTGAAAGAAGGTTCTTT
AGAGATGAAAAAGAACTTCGAGAATATGAAGCGGCCGAACTGACGAAGACTGAAGTGGCC
TTGGCAGATGATGGGACTGTCAACTCTGATGATGAGGACTACTTCTCCAGTGAAACCAGA
AGTCCGGAAGCTGTTTATACTCGAATCATGATGAATGGAGGCCGACTGAAGAGACTGCAT
ATACGGAGATACGTCTCAGTCAGTTCCAATCATCAAGCCCGTCCAGGCTCATTCGCCGAG
TTCCTAAACAAGACATATTCAAGTGACTCGTAA
>BRIP1724dgPE2008
---------------------------------------------TCTTTGAAGCCTGAG
ATTATCGTGGATCAATATGAGTACAAGTACCCTGCTATCAAAGATTTGAAAAAGCCCTGT
ATAACCTTGGGGAAAGCCCCCGACTTAAACAAAGCATACAAGTCAGTTTTATCAGGCATG
AACGCCGCCAAACTGGATCCTGATGATGTATGTTCCTACTTGGCAGCAGCAATGCAGTTC
TTTGAGGGGACATGTCCGGAAGACTGGACCAGCTATGGAATCCTGATTGCACGGAAGGGC
GATAAGATCACCCCAGATTCTCTTGTGGAGATAAAGCGTACTGATGTAGAGGGGAATTGG
GCCCTGACCGGAGGCATAGAACTGACAAGGGACCCTACTGTCTCCGAGCATGCGTCTTTA
GTTGGTCTTCTCTTAAGCCTGTATAGGCTGAGCAAAATATCAGGACAAAACACCGGCAAC
TATAAGACAAACATTGCAGATAGGATAGAGCAGATTTTCGAGACAGCCCCTTTTGTTAAA
ATCGTGGAGCACCATACTCTAATGACAACTCACAAAATGTGTGCCAATTGGAGCACTATA
CCGAACTTCAGATTTTTGGCTGGGACCTACGACATGTTTTTCTCCCGGATTGAGCATCTA
TATTCAGCAATCAGGGTGGGCACAGTTGTCACTGCTTATGAAGACTGCTCAGGGCTGGTA
TCGTTTACAGGGTTCATAAAGCAGATTAATCTCACCGCAAGAGAAGCAATACTATATTTC
TTCCACAAGAACTTTGAGGAAGAGATAAGAAGAATGTTCGAGCCAGGACAGGAGACAGCT
GTTCCTCACTCTTATTTCATCCATTTCCGTTCACTAGGCTTGAGTGGAAAGTCTCCTTAT
TCATCAAATGCTGTTGGTCATGTGTTCAATCTCATTCACTTCGTTGGATGCTACATGGGT
CAAGTCAGATCCCTTAATGCAACGGTTATTACCGCCTGTGCTCCTCATGAGATGTCTGTT
CTAGGGGGCTACCTTGGAGAGGAATTCTTCGGAAAAGGGACGTTTGAAAGAAGATTCTTT
AGAGATGAAAAAGAACTTCGAGAATATGAGGCGGCTGAACTAATAAAGACTGACGTGGCA
CTGGCAGATGACGGAACTGTCAACTCCGACGACGAGGACTACTTCTCCGGTGAGACCAGA
AGTCCAGAAGCTGTTTATACTCGAATCATGATGAATGGAGGTCGACTGAAGAGATCGCAT
ATTCGGAGATATGTCTCAGTCAGTTCCAATCATCAAACCCGTCCAGGCTCATTCGCTGAG
TTCCTAAACAAGACTTATTCGAGTGACTCATAA
>BRIP1726dgPE2008
---------------------------------------------TCTTTGAAGCCTGAG
ATTATCGTGGATCAATATGAGTACAAGTACCCTGCTATCAAAGATTTGAAAAAGCCCTGT
ATAACCTTGGGGAAAGCCCCCGACTTAAACAAAGCATACAAGTCAGTTTTATCAGGCATG
AACGCCGCCAAACTGGATCCTGATGATGTATGTTCCTACTTGGCAGCAGCAATGCAGTTC
TTTGAGGGGACATGTCCGGAAGACTGGACCAGCTATGGAATCCTGATTGCACGGAAAGGC
GATAAGATCACCCCAGATTCTCTTGTGGAGATAAAGCGTACTGATGTAGAGGGGAATTGG
GCCCTGACCGGAGGCATAGAACTGACAAGGGACCCTACTGTCTCCGAGCATGCGTCTTTA
GTTGGTCTTCTCTTAAGCCTGTATAGGCTGAGCAAAATATCAGGACAAAACACCGGCAAC
TATAAGACAAACATTGCAGATAGGATAGAGCAGATTTTCGAGACAGCCCCTTTTGTTAAA
ATCGTGGAGCACCATACTCTAATGACAACTCACAAAATGTGTGCCAATTGGAGCACTATA
CCGAACTTCAGATTTTTGGCTGGGACCTACGACATGTTTTTCTCCCGGATTGAGCATCTA
TATTCAGCAATCAGGGTGGGCACAGTTGTCACTGCTTATGAAGACTGCTCAGGGCTGGTA
TCGTTTACAGGGTTCATAAAGCAGATTAATCTCACCGCAAGAGAAGCAATACTATATTTC
TTCCACAAGAACTTTGAGGAAGAGATAAAAAGAATGTTCGAGCCAGGACAGGAGACAGCT
GTTCCTCACTCTTATTTCATCCATTTCCGTTCACTAGGCTTGAGTGGAAAGTCTCCTTAT
TCATCAAATGCTGTTGGTCATGTGTTCAATCTCATTCACTTCGTTGGATGCTACATGGGT
CAAGTCAGATCCCTTAATGCAACGGTTATTACCGCCTGTGCTCCTCATGAGATGTCTGTT
CTAGGGGGCTACCTTGGAGAGGAATTCTTCGGAAAAGGGACGTTTGAAAGAAGATTCTTT
AGAGATGAAAAAGAACTTCGAGAATATGAGGCGGCTGAACTAATAAAGACTGACGTGGCA
CTGGCAGATGACGGAACTGTCAACTCCGACGACGAGGACTACTTCTCCGGTGAGACCAGA
AGTCCAGAAGCTGTTTATACTCGAATCATGATGAATGGAGGTCGACTGAAGAGATCGCAT
ATTCGGAGATATGTCTCAGTCAGTTCCAATCATCAAACCCGTCCAGGCTCATTCGCTGAG
TTCCTAAACAAGACTTATTCGAGTGACTCATAA
>BRIP3747cthRN2008
---------------------------------------------TCTTTGAAGCCTGAG
ATTATCGTAGATCAGTATGAGTACAAATACCCTGCTATCAGGGATTTGAAAAAACCCTGT
ATAACCTTAGGGAAAGCCCCTGACTTAAACAAGGCATACAAGTCAGTTTTATCAGGCATG
AACGCTGCCAAACTTGATCCTGATGATGTATGTTCCTACTTGGCAGCATCAATGCATTTC
TTTGAGGGGACATGTCCGGAAGACTGGACCAGCTATGGAATCCTGATTGCACGAAAAGGA
GATAAGATTACCCCAGATTCTCTTGTGGAGATAAAGCGTACTGATGTAGAGGGGAATTGG
GCTTTGACAGGAGGCATGGAACTGACAAGGGACCCCACTGTCTCCGAACATGCGTCTTTA
GTCGGTCTTCTCTTGAGCTTGTATAGGTTGAGCAAAATATCAGGACAAAACACCGGCAAC
TATAAGACAAACATTGCAGACAGGATAGAGCAGATCTTTGAGACAGCCCCTTTTGTTAAA
ATCGTGGAACACCATACTCTAATGACAACTCACAAAATGTGTGCTAATTGGAGCACTATA
CCGAACTTCAGATTTTTGGCTGGAACCTACGACATGTTTTTCTCCCGGATTGAGCATCTG
TATTCAGCAATCAGAGTGGGCACAGTCGTCACTGCTTATGAGGACTGCTCGGGGCTGGTA
TCGTTTACGGGGTTCATAAAGCAGATTAATCTCACCGCAAGAGAAGCAATACTCTATTTC
TTCCACAAAAACTTTGAGGAAGAGATAAGAAGAATGTTCGAGCCAGGGCAGGAGACAGCT
GTTCCTCACTCTTATTTCATCCACTTCCGTTCACTTGGTTTAAGTGGAAAATCTCCTTAT
TCATCAAATGCTGTTGGTCATGTGTTCAATCTCATCCACTTTGTCGGATGCTACATGGGT
CAAGTCAGATCCCTCAATGCAACGGTAATTACTGCCTGCGCTCCTCATGAGATGTCTGTT
CTAGGGGGCTACCTGGGAGAGGAATTCTTCGGGAAAGGGACCTTTGAGAGAAGATTCTTC
AGGGATGAAAAAGAACTTCGAGAATATGAAGCGGCCGAGATGACGAAGACTGACGTGGCC
TTGGCAGATGATGGAACCGTCAACTCAGATGACGAGGACTACTTCTCTGGTGAAACCAGA
AGTCCGGAAGCTGTTTATACTCGAATCATGATGAATGGAGGTCGACTGAAGAGATCACAT
ATACGGAGATACGTCTCAGTCAGTTCTAATCATCAAGCCCGTCCAGGCTCATTCGCCGAG
TTTCTAAACAAGACATATTCAAGTGACTCGTAA
>BRIP6618cthCE2008
---------------------------------------------TCTTTGAAGCCTGAG
ATTATTGTGGATCAATATGAGTACAAGTACCCTGCTATCAAAGATTTGAAAAAGCCCTGT
ATAACCTTGGGGAAAGCCCCCGACTTAAACAAAGCATACAAGTCAGTTTTATCAGGCATG
AACGCCGCCAAACTGGATCCTGATGATGTATGTTCCTACTTGGCAGCAGCAATGCAGTTC
TTTGAGGGGACATGTCCGGAAGACTGGACCAGCTATGGAATCCTGATTGCACGGAAAGGC
GATAAGATCACCCCAGATTCTCTTGTGGAGATAAAGCGTACTGATGTAGAGGGGAATTGG
GCCCTGACTGGAGGCATAGAACTGACAAGGGACCCTACTGTCTCCGAGCATGCGTCTTTA
GTTGGTCTTCTCTTAAGCCTGTATAGGCTGAGCAAAATATCAGGACAAAACACCGGCAAC
TATAAGACAAACATTGCAGATAGGATAGAGCAGATTTTCGAGACAGCCCCTTTTGTTAAA
ATCGTGGAGCACCATACTCTAATGACAACTCACAAAATGTGTGCCAATTGGAGCACTATA
CCGAACTTCAGATTTTTGGCTGGGACCTACGACATGTTTTTCTCCCGGATTGAGCATCTA
TATTCAGCAATCAGGGTAGGCACAGTTGTCACTGCTTATGAAGACTGCTCAGGGCTGGTA
TCGTTTACAGGGTTCATAAAGCAGATTAATCTCACCGCAAGAGAAGCAATACTATATTTC
TTCCACAAGAACTTTGAGGAAGAGATAAGAAGAATGTTCGAGCCAGGGCAGGAGACAGCT
GTTCCTCACTCTTATTTCATCCATTTCCGTTCACTGGGCTTGAGTGGAAAGTCTCCTTAT
TCATCAAATGCTGTTGGTCATGTGTTCAATCTCATTCACTTCGTTGGATGCTACATGGGT
CAAGTCAGATCCCTTAATGCAACGGTTATTACCGCCTGTGCTCCTCATGAGATGTCTGTT
CTAGGGGGCTATCTTGGAGAGGAATTCTTCGGAAAAGGGACGTTTGAAAGAAGATTCTTT
AGAGATGAAAAAGAACTTCGAGAATATGAGGCGGCTGAACTAATAAAGACTGACGTGGCA
CTGGCAGATGACGGAACTGTCAACTCCGACGACGAGGACTACTTCTCCGGTGAGACCAGA
AGTCCAGAAGCTGTTTATACTCGAATCATGATGAATGGAGGTCGACTGAAGAGATCGCAT
ATTCGGAGATATGTCTCAGTCAGTTCCAATCATCAAACCCGTCCAGGCTCATTCGCTGAG
TTCCTAAACAAGACTTATTCGAGTGACTCATAA
>BRIP1014cthSE2009
---------------------------------------------TCTTTGAAGCCTGAG
ATTATCGTGGATCAATATGAGTACAAGTACCCTGCTATCAAAGATTTGAAAAAGCCCTGT
ATAACCTTGGGGAAAGCCCCCGACTTAAACAAAGCATACAAGTCAGTTTTATCAGGCATG
AACGCCGCCAAACTGGATCCTGATGATGTATGTTCCTACTTGGCAGCAGCAATGCAGTTC
TTTGAGGGGACATGTCCGGAAGACTGGACCAGCTATGGAATCCTGATTGCACGGAAAGGC
GATAAGATCACCCCAGATTCTCTTGTGGAGATAAAGCGTACTGATGTAGAGGGGAATTGG
GCCCTGACAGGAGGCATAGAACTGACAAGGGACCCTACTGTCTCCGAGCATGCATCTTTA
GTTGGTCTTCTCTTAAGCCTGTATAGGCTGAGCAAAATATCAGGACAAAACACCGGCAAC
TACAAGACAAACATTGCAGATAGGATAGAGCAGATTTTCGAGACAGCCCCTTTTGTTAAA
ATCGTGGAGCACCATACTCTAATGACAACTCACAAAATGTGCGCCAATTGGAGCACTATA
CCGAACTTCAGATTTTTGGCCGGGACCTATGACATGTTTTTCTCCCGGATTGAGCATCTA
TATTCAGCAATCAGGGTAGGCACAGTTGTCACCGCTTATGAAGACTGTTCAGGGCTGGTA
TCGTTTACAGGGTTTATAAAGCAGATTAATCTCACCGCAAGAGAAGCAATACTATATTTC
TTCCACAAGAACTTTGAGGAAGAGATAAGAAGAATGTTCGAGCCAGGGCAGGAGACAGCT
GTTCCTCACTCCTATTTCATCCACTTCCGTTCACTAGGCTTGAGTGGAAAGTCTCCTTAT
TCATCAAATGCCGTCGGTCATGTGTTCAATCTCATTCACTTTGTTGGATGCTACATGGGT
CAAGTCAGATCCCTTAATGCAACGGTTATTACCGCCTGTGCTCCTCATGAGATGTCTGTT
CTAGGGGGCTATCTTGGAGAGGAATTCTTCGGAAAAGGGACGTTTGAAAGAAGATTCTTT
AGAGATGAAAAAGAACTTCGAGAATATGAGGCGGCTGAACTAATAAAGACTGACGTGGCA
CTGGCAGATGACGGAACTGTCAACTCCGACGACGAGGACTACTTCTCCGGTGAGACCAGA
AGTCCAGAAGCTGTTTATACTCGAATCATGATGAATGGAGGTCGACTGAAGAGATCGCAT
ATTCGGAGATATGTCTCAGTCAGTTCCAATCATCAAACCCGTCCAGGCTCATTCGCTGAG
TTCCTAAACAAGACTTATTCGAGTGACTCATAA
>BRIP1016dgPB2009
---------------------------------------------TCTTTGAAGCCTGAG
ATTATCGTGGATCAATATGAGTACAAGTACCCTGCTATCAAAGATTTGAAAAAGCCCTGT
ATAACCTTGGGGAAAGCCCCCGACTTAAACAAAGCATACAAGTCAGTTTTATCAGGCATG
AACGCCGCCAAACTGGATCCTGATGATGTATGTTCCTACTTGGCAGCAGCAATGCAGTTC
TTTGAGGGGACATGTCCGGAAGACTGGACCAGCTATGGAATCCTGATTGCACGGAAAGGC
GATAAGATCACCCCAGATTCTCTTGTGGAGATAAAGCGTACTGATGTAGAGGGGAATTGG
GCCCTGACAGGAGGCATAGAACTGACAAGGGACCCTACTGTCTCCGAGCATGCATCTTTA
GTTGGTCTTCTCTTAAGCCTGTATAGGCTGAGCAAAATATCAGGACAAAACACCGGCAAC
TACAAGACAAACATTGCAGATAGGATAGAGCAGATTTTCGAGACAGCCCCTTTTGTTAAA
ATCGTGGAGCACCATACTCTAATGACAACTCACAAAATGTGCGCCAATTGGAGCACTATA
CCGAACTTCAGATTTTTGGCCGGGACCTATGACATGTTTTTCTCCCGGATTGAGCATCTA
TATTCAGCAATCAGGGTAGGCACAGTTGTCACCGCTTATGAAGACTGTTCAGGGCTGGTA
TCGTTTACAGGGTTTATAAAGCAGATTAATCTCACCGCAAGAGAAGCAATACTATATTTC
TTCCACAAGAACTTTGAGGAAGAGATAAGAAGAATGTTCGAGCCAGGGCAGGAGACAGCT
GTTCCTCACTCCTATTTCATCCACTTCCGTTCACTAGGCTTGAGTGGAAAGTCTCCTTAT
TCATCAAATGCCGTCGGTCATGTGTTCAATCTCATTCACTTTGTTGGATGCTACATGGGT
CAAGTCAGATCCCTTAATGCAACGGTTATTACCGCCTGTGCTCCTCATGAGATGTCTGTT
CTAGGGGGCTATCTTGGAGAGGAATTCTTCGGAAAAGGGACGTTTGAAAGAAGATTCTTT
AGAGATGAAAAAGAACTTCGAGAATATGAGGCGGCTGAACTAATAAAGACTGACGTGGCA
CTGGCAGATGACGGAACTGTCAACTCCGACGACGAGGACTACTTCTCCGGTGAGACCAGA
AGTCCAGAAGCTGTTTATACTCGAATCATGATGAATGGAGGTCGACTGAAGAGATCGCAT
ATTCGGAGATATGTCTCAGTCAGTTCCAATCATCAAACCCGTCCAGGCTCATTCGCTGAG
TTCCTAAACAAGACTTATTCGAGTGACTCATAA
>BRIP5634cthRN2009
---------------------------------------------TCTTTGAAGCCTGAG
ATTATTGTAGATCAGTATGAGTATAAATACCCTGCTATCCGGGATTTGAAAAAACCCTGT
ATAACCTTAGGGAAAGCCCCTGACTTAAACAAAGCATACAAGTCAGTTTTATCAGGCATG
AACGCTGCCAAACTTGATCCTGATGATGTATGTTCCTACTTGGCAGCATCAATGCAGTTC
TTTGAGGGGACATGTCCGGAAGACTGGACCAGCTATGGAATCCTGATTGCACGAAAAGGA
GATAAGATTACCCCAGATTCTCTTGTGGAGATAAAGCGTACTGATGTAGAGGGGAATTGG
GCTTTGACAGGAGGCATGGAATTGACAAGGGACCCCACTGTCTCCGAACATGCGTCTTTA
GTCGGTCTTCTCTTGAGCTTGTATAGGTTGAGCAAAATATCAGGACAAAACACCGGCAAC
TATAAGACAAACATTGCAGACAGGATAGAGCAGATCTTTGAGACAGCCCCTTTTGTTAAA
ATCGTGGAACACCATACTCTAATGACAACTCACAAAATGTGTGCTAATTGGAGCACTATA
CCGAACTTCAGATTTTTGGCTGGAACCTACGACATGTTTTTCTCCCGGATTGAGCATCTG
TATTCAGCGATCAGAGTGGGCACAGTCGTAACTGCTTATGAGGACTGCTCGGGGCTGGTA
TCATTTACGGGGTTCATAAAGCAGATTAATCTCACCGCAAGAGAAGCAATACTCTATTTC
TTCCACAAAAACTTTGAGGAAGAGATAAGAAGAATGTTCGAGCCAGGGCAGGAGACAGCT
GTTCCTCACTCTTATTTCATCCACTTCCGTTCGCTTGGCTTAAGTGGAAAGTCTCCTTAT
TCATCAAATGCTGTTGGTCATGTGTTCAATCTCATCCACTTTGTCGGATGCTACATGGGT
CAAGTCAGATCCCTCAATGCAACGGTAATTACGGCCTGCGCTCCTCATGAGATGTCTGTT
CTAGGGGGCTACCTGGGAGAGGAATTCTTCGGGAAAGGGACCTTTGAAAGAAGATTCTTC
AGGGATGAAAAAGAACTTCGAGAATATGAAGCGGCCGAGATGACGAAGACTGACGTGGCC
TTGGCAGATGATGGAACTGTCAACTCCGATGACGAGGACTACTTCTCCGGTGAAACCAGA
AGTCCGGAAGCTGTTTATACTCGAATCATGATGAATGGAGGTCGACTGAAGAGATCGCAT
ATACGGAGATACGTCTCAGTCAGTTCTAATCATCAAGCCCGTCCAGGCTCATTCCCCGAG
TTCCTAAACAAGACATATTCAAGTGACTCGTAA
>BRIP5635dgRN2009
---------------------------------------------TCTTTGAAGCCTGAG
ATTATCGTAGATCAGTATGAGTATAAATACCCTGCTATCAAGGATTTGAAAAAACCCTGT
ATAACCTTAGGGAAAGCCCCTGACTTAAACAAAGCATATAAGTCAGTTTTATCAGGCATG
AACGCCGCCAAACTTGATCCCGATGATGTATGTTCCTACTTGGCAGCAGGAATGCAGTTC
TTTGAAGGGACATGTCCGGAAGACTGGACCAGCTATGGAATCCTGATTGCACGAAAAGGA
GATAAAATTACCCCAGATTCTCTTGTGGAGATAAAGCGTACTGATGTAGAGGGGAATTGG
GCTTTGACAGGTGGCATGGAACTGACAAGGGACCCCACTGTCTCCGAGCATGCGTCTTTA
GTCGGTCTTCTCTTGAGCCTGTATAGGTTGAGCAAAATATCAGGACAAAACACCGGCAAC
TATAAGACAAACATTGCAGATAGGATAGAGCAGATCTTTGAGACAGCCCCTTTTGTTAAA
ATCGTGGAACACCACACTCTAATGACAACTCACAAAATGTGTGCTAATTGGAGCACTATA
CCGAACTTCAGATTTTTGGCTGGAACCTATGACATGTTTTTCTCCCGGATTGAGCATCTG
TATTCAGCAATCAGAGTGGGCACAGTTGTCACTGCTTATGAGGACTGCTCGGGGCTGGTA
TCGTTCACAGGGTTCATAAAGCAGATTAATCTCACCGCAAGAGAAGCAATACTCTATTTC
TTCCACAAAAACTTTGAGGAAGAGATAAGAAGAATGTTCGAGCCTGGGCAGGAAACAGCT
GTTCCCCACTCTTATTTCATCCACTTCCGTTCACTTGGCTTGAGTGGAAAGTCTCCTTAT
TCATCAAATGCTGTTGGTCATGTGTTCAATCTCATTCACTTTGTCGGATGCTACATGGGT
CAAGTCAGATCCCTCAATGCAACAGTAATTACTGCCTGTGCTCCTCATGAGATGTCTGTT
CTAGGGGGCTACCTGGGAGAGGAATTCTTCGGAAAAGGGACATTTGAAAGAAGATTCTTT
AGAGATGAAAAAGAACTTCGGGAATATGAAGCGGCCGAGCTGACGAAGACCGATGTGGCC
TTGGCGGATGATGGAACTGTCAACTCCGATGACGAGGACTACTTCTCCGGTGAAACCAGA
AGTCCGGAAGCTGTTTACACTCGAATCATGATGAATGGAGGTCGACTGAAGAGATCGCAT
ATACGGAGATACGTCTCAGTCAGTTCCAATCATCAAGCCCGTCCAGGCTCATTCGCCGAG
TTCCTAAACAAGACATATTCAAGTGACTCGTAA
>BRIP5636cthPB2009
---------------------------------------------TCTTTGAAGCCCGAG
ATTATCGTAGATCAGTATGAGTACAAATACCCTGCTATCAGGGATTTGAAAAAACCCTGT
ATAACCTTAGGGAAAGCCCCTGACTTAAACAAAGCATACAAGTCAGTTTTATCAGGCATG
AACGCTGCCAAACTTGATCCTGATGATGTATGTTCCTACTTGGCAGCATCAATGCAGTTC
TTTGAGGGGACATGTCCTGAAGATTGGACCAGCTATGGAATCCTGATTGCACGAAAAGGA
GACAAGATTACCCCAGATTCTCTTGTGGAGATAAAGCGTACTGATATAGAGGGGAATTGG
GCTTTGACAGGAGGCATGGAATTGACAAGGGACCCCACTGTCTCCGAACATGCGTCTTTA
GTCGGTCTTCTCTTGAGCTTGTATAGGTTGAGCAAAATATCAGGACAAAACACCGGCAAC
TATAAGACAAACATTGCAGACAGGATAGAGCAGATCTTTGAGACAGCCCCTTTTGTTAAA
ATCGTGGAACACCATACTCTAATGACAACTCACAAAATGTGTGCTAATTGGAGCACTATA
CCGAACTTCAGATTTTTGGCTGGAACCTACGACATGTTTTTCTCCCGGATTGAGCATCTG
TATTCAGCAATCAGAGTGGGCACAGTCGTCACTGCTTATGAGGACTGCTCGGGGCTGGTA
TCGTTTACAGGGTTCATAAAGCAGATTAATCTCACCGCAAGAGAAGCAATACTCTATTTC
TTCCACAAAAACTTTGAGGAAGAGATAAGAAGAATGTTCGAGCCAGGGCAGGAGACAGCT
GTTCCTCACTCTTATTTTATCCACTTCCGTTCACTTGGCTTAAGTGGAAAGTCTCCTTAT
TCATCAAATGCTGTTGGTCATGTGTTCAATCTCATCCACTTTGTCGGATGCTACATGGGT
CAAGTCAGATCCCTCAATGCAACGGTAATTACTGCCTGCGCTCCTCATGAGATGTCTGTT
CTAGGGGGCTACCTGGGAGAGGAATTCTTCGGGAAAGGGACCTTTGAAAGAAGATTCTTT
AGGGATGAAAAAGAACTTCGAGAATATGAAGCGGCCGAGATGACGAAGACTGACGTGGCC
TTGGCAGATGATGGAACTGTCAACTCCGATGACGAGGACTACTTCTCCGGTGAAACCAGA
AGTCCGGAAGCTGTTTATACCCGAATCATGATGAATGGAGGTCGACTGAAGAGATCGCAT
ATACGGAGATACGTCTCAGTCAGTTCTAATCATCAAGCCCGTCCAGGCTCATTCGCCGAG
TTCCTAAACAAGACATATTCAAGTGACTCGTAA
>BRIP7837cthPE2009
---------------------------------------------TCTTTGAAGCCTGAG
ATTATCGTAGATCAGTATGAGTACAAATACCCTGCTATCAAGGATTTGAAAAAACCCTGT
ATAACCTTAGGGAAAGCCCCTGACTTAAACAAAGCATACAAGTCAGTTTTATCAGGCATG
AACGCCGCCAAACTTGATCCGGATGATGTATGTTCCTACCTGGCGGCAGCAATGCAGTTC
TTTGAGGGGACATGTCCGGAAGACTGGACCAGCTATGGAATCCTGATTGCACGAAAAGGA
GATAAGATCACCCCAGATTCTCTTGTGGAGATAAAGCGTACTGATGTAGAGGGGAATTGG
GCTCTGACAGGAGGCATGGAACTAACAAGGGACCCCACTGTCTCCGAACATGCGTCTTTA
GTCGGTCTTCTCTTGAGCCTGTATAGGTTGAGCAAAATATCAGGACAAAACACCGGCAAC
TATAAGACAAACATTGCAGATAGAATAGAGCAGATCTTTGAGACAGCCCCTTTTGTGAAA
ATTGTAGAACATCATACTCTAATGACAACTCACAAGATGTGTGCTAATTGGAGCACCATA
CCGAACTTCAGATTTTTGGCTGGAACCTACGACATGTTTTTCTCCCGGATTGAGCATCTG
TATTCAGCAATCAGAGTGGGCACAGTAGTCACTGCTTATGAGGACTGCTCGGGGTTGGTA
TCGTTTACAGGGTTTATAAAGCAGATTAATCTCACCGCAAGAGAAGCGATACTCTATTTC
TTCCACAAAAACTTCGAGGAAGAGATAAGAAGAATGTTCGAGCCAGGGCAAGAGACAGCT
GTTCCTCACTCTTATTTCATCCACTTTCGTTCACTTGGCTTGAGTGGAAAGTCTCCTTAC
TCATCAAATGCTGTTGGTCACGTGTTCAATCTCATTCACTTTGTCGGATGCTACATGGGT
CAAGTCAGATCCCTCAATGCAACGGTGATTACTGCCTCCGCTCCTCATGAGATGTCTGTT
CTAGGGGGCTACCTGGGAGAGGAATTCTTCGGGAAAGGGACATTTGAAAGAAGGTTCTTT
AGAGATGAAAAAGAACTTCGAGAATATGAAGCGGCCGAACTGACGAAGACTGAAGTGGCC
TTGGCAGATGACGGAACTGTCAACTCTGATGATGAGGACTACTTCTCCAGTGAAACCAGA
AGTCCGGAAGCTGTTTATACTCGAATCATGATGAATGGAGGCCGACTGAAGAGACTGCAT
ATACGGAGATACGTCTCAGTCAGTTCCAATCATCAAGCCCGTCCAGGCTCATTCGCCGAG
TTCCTAAACAAGACATATTCAAGTGACTCGTAA
>BRIP7840cthPE2009
---------------------------------------------TCTTTGAAGCCCGAG
ATTATCGTAGATCAGTATGAGTACAAATACCCTGCTATCAGGGATTTGAAAAAACCCTGT
ATAACCTTAGGGAAAGCCCCTGACTTAAACAAAGCATACAAGTCAGTTTTATCAGGCATG
AACGCTGCCAAACTTGATCCTGATGATGTATGTTCCTACTTGGCAGCATCAATGCAGTTC
TTTGAGGGGACATGTCCTGAAGATTGGACCAGCTATGGAATCCTGATTGCACGAAAAGGA
GATAAGATTACCCCAGATTCTCTTGTGGAGATAAAGCGTACTGATGTAGAGGGGAATTGG
GCTCTGACAGGAGGCATGGAATTGACAAGGGACCCCACTGTCTCCGAACATGCGTCTTTA
GTCGGTCTTCTCTTGAGCTTGTATAGGTTGAGCAAAATATCAGGACAAAACACCGGCAAC
TATAAGACAAACATTGCAGACAGGATAGAGCAGATCTTTGAGACAGCCCCTTTTGTTAAA
ATCGTGGAACACCATACTCTAATGACAACTCACAAAATGTGTGCTAATTGGAGCACTATA
CCGAACTTCAGATTTTTGGCTGGAACCTACGACATGTTTTTCTCCCGGATTGAGCATCTG
TATTCAGCAATCAGAGTGGGCACAGTCGTCACTGCTTATGAGGACTGCTCGGGGCTGGTA
TCGTTTACAGGGTTCATAAAGCAGATTAATCTCACCGCAAGAGAAGCAATACTCTATTTC
TTCCACAAAAACTTTGAGGAAGAGATAAGAAGAATGTTCGAGCCAGGGCAGGAGACAGCT
GTTCCTCACTCTTATTTCATCCACTTCCGTTCACTTGGCTTAAGTGGAAAGTCTCCTTAT
TCATCAAATGCTGTTGGTCATGTGTTCAATCTCATCCACTTTGTCGGATGCTACATGGGT
CAAGTCAGATCCCTCAATGCAACGGTAATTACTGCCTGCGCTCCTCATGAGATGTCTGTT
CTAGGGGGCTACCTGGGAGAGGAATTCTTCGGAAAAGGGACCTTTGAAAGAAGATTCTTT
AGGGATGAAAAAGAACTTCGAGAATATGAAGCGGCCGAGATGACGAAGACTGACGTGGCC
TTGGCAGATGATGGAACTGTCAACTCCGATGACGAGGACTACTTCTCCGGTGAAACCAGA
AGTCCGGAAGCTGTTTATACTCGAATCATGATGAATGGAGGTCGACTGAAGAGATCGCAT
ATACGGAGATACGTCTCAGTCAGTTCTAATCATCAAGCCCGTCCAGGCTCATTCGCCGAG
TTCCTAAACAAGACATATTCAAGTGACTCGTAA
>BRIP7841dgPE2009
---------------------------------------------TCTTTGAAGCCCGAG
ATTATCGTAGATCAGTATGAGTACAAATACCCTGCTATCAGGGATTTGAAAAAACCCTGT
ATAACCTTAGGGAAAGCCCCTGACTTAAACAAAGCATACAAGTCAGTTTTATCAGGCATG
AACGCTGCCAAACTTGATCCTGATGATGTATGTTCCTACTTGGCAGCATCAATGCAGTTC
TTTGAGGGGACATGTCCTGAAGATTGGACCAGCTATGGAATCCTGATTGCACGAAAAGGA
GATAAGATTACCCCAGATTCTCTTGTGGAGATAAAGCGTACTGATGTAGAGGGGAATTGG
GCTCTGACAGGAGGCATGGAATTGACAAGGGACCCCACTGTCTCCGAACATGCGTCTTTA
GTCGGTCTTCTCTTGAGCTTGTATAGGTTGAGCAAAATATCAGGACAAAACACCGGCAAC
TATAAGACAAACATTGCAGACAGGATAGAGCAGATCTTTGAGACAGCCCCTTTTGTTAAA
ATCGTGGAACACCATACTCTAATGACAACTCACAAAATGTGTGCTAATTGGAGCACTATA
CCGAACTTCAGATTTTTGGCTGAAACCTACGACATGTTTTTCTCTCCGATTGAGCATCTG
TATTCAGCAATCAGAGTGGGCACAGTCGTCACTGCTTATGAGGACTGCTCGGGGCTGGTA
TCGTTTACAGGGTTCATAAAGCAGATTAATCTCACCGCAAGAGAAGCAATACTCTATTTC
TTCCACAAAAACTTTGAGGAAGAGATAAGAAGAATGTTCGAGCCAGGGCAGGAGACAGCT
GTTCCTCACTCTTATTTCATCCACTTCCGTTCACTTGGCTTAAGTGGAAAGTCTCCTTAT
TCATCAAATGCTGTTGGTCATGTGTTCAATCTCATCCACTTTGTCGGATGCTACATGGGT
CAAGTCAGATCCCTCAATGCAACGGTAATTACTGCCTGCGCTCCTCATGAGATGTCTGTT
CTAGGGGGCTACCTGGGAGAGGAATTCTTCGGGAAAGGGACCTTTGAAAGAAGATTCTTT
AGGGATGAAAAAGAACTTCGAGAATATGAGGCGGCCGAGATGACGAAGACTGACGTGGCC
TTGGCAGATGATGGAACTGTCAACTCCGATGACGAGGACTACTTCACCGGTGAAACCAGA
AGTCCGGAAGCTGTTTATACTCGAATCATGATGAATGGAGGTCGACTGAAGAGATCGCAT
ATACGGAGATACGTCTCAGTCAGTTCTAATCATCAAGCCCGTCCAGGCTCATTCGCCGAG
TTCCTAAACAAGACATATTCAAGTGACTCGTAA
>BRIP7842dgPE2009
---------------------------------------------TCTTTGAAGCCTGAG
ATTATCGTGGATCAATATGAGTACAAGTACCCTGCTATCAAAGATTTGAAAAAGCCCTGT
ATAACCTTGGGGAAAGCCCCCGACTTAAACAAAGCATACAAGTCAGTTTTATCAGGCATG
AACGCCGCCAAACTGGATCCTGATGATGTATGTTCCTACCTGGCAGCAGCAATGCAGTTC
TTTGAGGGGACATGTCCGGAAGACTGGACCAGCTATGGAATCCTGATTGCACGGAAAGGC
GATAAGATCACCCCAGATTCTCTTGTGGAGATAAAGCGTACTGATGTAGAGGGGAATTGG
GCCCTGACCGGAGGCATAGAACTGACAAGGGACCCTACTGTCTCCGAGCATGCGTCTTTA
GTTGGTCTTCTCTTAAGCCTGTATAGGCTGAGCAAAATATCAGGACAAAACACCGGCAAC
TATAAGACAAACATTGCAGATAGGATAGAGCAGATTTTCGAGACAGCCCCTTTTGTTAAA
ATCGTGGAGCACCATACTCTAATGACAACTCACAAAATGTGTGCCAATTGGAGCACTATA
CCGAACTTCAGATTTTTGGCTGGGACCTATGACATGTTTTTCTCCCGGATTGAGCATCTA
TATTCAGCAATCAGGGTGGGCACAGTTGTCACTGCTTATGAAGACTGCTCAGGGCTGGTA
TCGTTTACAGGGTTCATAAAGCAGATTAATCTCACCGCAAGAGAAGCAATACTATATTTC
TTCCACAAGAACTTTGAGGAAGAGATAAGAAGAATGTTCGAGCCAGGACAGGAGACAGCT
GTTCCTCACTCTTATTTCATCCATTTCCGTTCACTAGGCTTGAGTGGAAAGTCTCCTTAT
TCATCAAATGCTGTTGGTCATGTGTTCAATCTCATTCACTTCGTTGGATGCTACATGGGT
CAAGTCAGATCCCTTAATGCAACGGTTATTACCGCCTGTGCTCCTCATGAGATGTCTGTT
CTAGGGGGCTACCTTGGAGAGGAATTCTTCGGAAAAGGGACGTTTGAAAGAAGATTCTTT
AGAGATGAAAAAGAACTTCGAGAATATGAGGCGGCTGAACTAATAAAGACTGACGTGGCA
CTGGCAGATGACGGAACTGTCAACTCCGACGACGAGGACTACTTCTCCGGTGAGACCAGA
AGTCCAGAAGCTGTTTATACTCGAATCATGAGGAATGGAGGTCGACTGAAGAGATCGCAT
ATTCGGAGATATGTCTCAGTCAGTTCCAATCATCAAACCCGTCCAGGCTCATTCGCTGAG
TTCCTAAACAAGACTTATTCGAGCGACTCATAA
>BRIP7843cthPE2009
---------------------------------------------TCTTTGAAGCCTGAG
ATTATCGTAGATCAGTATGAGTACAAATACCCTGCTATCAGGGATTTGAAAAAACCCTGT
ATAACCTTAGGGAAAGCCCCTGACTTAAACAAAGCATACAAGTCAGTTTTATCAGGCATG
AACGCTGCCAAACTTGATCCTGATGATGTATGTTCCTACCTGGCAGCTTCAATGCAGTTC
TTTGAGGGGACATGTCCGGAAGACTGGACCAGCTATGGAATCCTGATTGCACGAAAAGGA
GATAAGATTACCCCAGATTCTCTTGTGGAGATAAAGCGTACTGATGTAGAGGGGAATTGG
GCTTTGACAGGAGGCATGGAGTTGACAAGGGACCCCACTGTCTCCGAACATGCGTCTTTA
GTCGGTCTTCTCTTGAGCTTGTATAGGTTGAGCAAAATATCAGGACAAAACACCGGCAAC
TATAAGACAAACATTGCAGACCGGATAGAGCAGATCTTCGAGACAGCCCCTTTTGTTAAA
GTCGTGGAACACCATACTCTAATGACAACTCACAAAATGTGTGCTAATTGGAGCACTATA
CCGAACTTCCGATTTTTGGCTGGAACCTACGACATGTTTTTCTCCCGGATTGAGCATCTG
TATTCAGCAATCAGAGTGGGCACAGTCGTCACTGCTTATGAGGACTGCTCGGGGCTGGTA
TCGTTTACAGGGTTCATAAAGCAGATTAATCTCACCGCAAGAGAAGCAATACTCTATTTC
TTCCACAAAAACTTTGAGGAAGAGATAAGAAGAATGTTCGAGCCAGGGCAGGAGACAGCT
GTTCCTCACTCTTATTTCATCCACTTCCGTTCACTTGGCTTAAGTGGAAAGTCCCCTTAT
TCATCAAATGCTGTTGGTCATGTGTTCAATCTCATCCACTTTGTCGGATGCTACATGGGT
CAAGTCAGATCCCTCAATGCAACGGTGATTACTGCCTGCGCCCCTCATGAGATGTCTGTT
CTAGGGGGCTACCTGGGAGAGGAATTCTTCGGGAAAGGGACCTTTGAAAGAAGATTCTTT
AGGGATGAAAAAGAACTTCGAGAATATGAAGCTGCCGAGATGACGAAGACTGACGTGGCC
TTAGCAGATGATGGAACTGTCAACTCCGATGACGAGGACTACTTCTCCGGTGAAACCAGA
AGTCCGGAAGCTGTTTATACTCGAATCATGATGAATGGAGGTCGACTGAAGAGATCGCAT
ATACGGAGATACGTCTCAGTCAGCTCTAATCATCAAGCCCGTCCAGGCTCATTCGCTGAG
TTCCTAAACAAGACATATTCAAGTGACTCGTAA
>BRIP7845cthPE2009
---------------------------------------------TCTTTGAAGCCTGAG
ATTATCGTAGATCAATATGAGTACAAGTACCCTGCTATCAAGGATTTGAAAAAGCCCTGT
ATTACCTTGGGGAAAGCCCCCGACTTAAACAAAGCATACAAGTCAGTTTTGTCAGGCATG
AACGCCGCCAAACTTGATCCTGATGATGTATGTTCCTACTTGGCAGCAGCAATGCAGTTC
TTTGAGGGGACATGTCCGGAAGACTGGACCAGCTATGGAATCTTGATTGCACGAAAAGGA
GATAAAATCACCCCAGATTCTCTTGTGGAGATAAAGCGTACTGATGTAGAAGGGAGTTGG
GCTCTGACAGGAGGCTTGGAACTGACAAGGGACCCAACTGTCTCAGAACATGCGTCTTTA
GTCGGTCTTCTCTTGAGCCTGTATAGGTTGAGCAAAATATCAGGACAAAACACTGGCAAC
TATAAGACAAACATTGCAGATAGGATAGAGCAGATCTTCGAGACAGCCCCTTTTGTTAAA
ATCGTGGAACACCATACTCTAATGACAACTCACAAAATGTGTGCTAATTGGAGCACTATA
CCGAACTTCAGATTTTTGGCCGGAACCTACGACATGTTTTTCTCCCGGATTGAGCATCTG
TATTCAGCAATCAGAGTGGGCACAGTTGTCACTGCTTATGAGGACTGCTCAGGGCTGGTA
TCGTTTACCGGGTTCATTAAGCAGATTAATCTCACCGCAAGAGAAGCAATACTATATTTC
TTCCACAAAAACTTTGAGGAAGAAATAAGAAGAATGTTCGAGCCAGGACAGGAGACAGCT
GTTCCTCACTCTTATTTTATCCACTTCCGTTCACTAGGCTTGAGTGGAAAGTCTCCTTAT
TCATCAAATGCCGTTGGTCATGTGTTCAATCTCATTCACTTTGTCGGATGCTACATGGGT
CAAGTCAGATCCCTCAATGCAACGGTCATTGCTGCCTGTGCTCCTCATGAGATGTCTGTT
TTAGGGGGCTACTTGGGAGAGGAATTCTTCGGGAAAGGGACCTTTGAAAGAAGATTCTTT
AGAGATGAGAAAGAACTTCGAGAATATGAAGAGGCCGAGCTGACGAAGACTGACGTGGCC
CTTGCAGATGATGGAACTGTCAACTCTGATGACGAGGACTACTTCTCCGGTGAAACCAGA
AGTCCGGAAGCTGTTTATACTCGAATCATAATGAATGGAGGTCGGTTGAAGAAATCTCAT
ATACGGAGATATGTCTCAGTCAGTTCCAATCATCAAGCTCGTCCAGGCTCATTCGCCGAG
TTCCTAAACAAGACATATTCGAGTGACTCGTGA
>BRIP7847dgPE2009
---------------------------------------------TCTTTGAAGCCTGAG
ATTATCGTAGATCAGTATGAGTACAAATACCCTGCTATCAAGGATTTGAAAAAACCCTGT
ATAACCTTAGGGAAAGCCCCTGACTTAAACAAAGCATACAAGTCAGTTTTATCAGGCATG
AACGCCGCCAAACTTGATCCTGATGATGTATGTTCCTACTTGGCAGCAGCAATGCAGTTC
TTTGAGGGGACATGTCCGGAAGACTGGACCAGCTATGGAATCCTGATTGCACGAAAAGGA
GATAAAATCACCCCAGATTCTCTTGTGGAGATAAAGCGTACTGATGTGGAGGGGAATTGG
GCTCTGACAGGAGGCATGGAACTAACAAGGGACCCCACTGTCTCCGAACATGCGTCTTTA
GTCGGTCTTCTCTTGAGCCTGTATAGGTTGAGCAAAATATCAGGACAAAACACCGGCAAC
TATAAGACTAACATTGCAGATAGAATAGAGCAGATCTTTGAGACAGCCCCTTTTGTGAAA
ATTGTAGAACATCATACTCTAATGACAACTCACAAGATGTGTGCTAATTGGAGCACCATA
CCGAACTTCAGATTTTTGGCTGGAACCTACGACATGTTTTTCTCCCGGATTGAGCATCTG
TACTCAGCAATCAGAGTGGGCACAGTAGTCACTGCTTATGAGGACTGCTCGGGGCTGGTA
TCGTTTACAGGGTTTATAAAGCAGATTAATCTCACCGCAAGAGAAGCAATACTCTATTTC
TTCCACAAAAACTTTGAGGAAGAGATAAGAAGAATGTTCGAGCCAGGGCAGGAGACAGCT
GTTCCTCACTCTTATTTCATCCACTTTCGTTCACTTGGCTTGAGTGGAAAGTCTCCTTAT
TCATCAAATGCTGTTGGTCACGTGTTCAATCTCATTCACTTTGTCGGATGCTACATGGGT
CAAGTCAGATCCCTCAATGCAACAGTAATTACTGCCTCCGCTCCTCATGAGATGTCTGTT
CTAGGGGGCTACCTGGGAGAGGAATTCTTCGGGAAAGGGACATTTGAAAGAAGGTTCTTT
AGAGATGAAAAAGAACTTCGAGAATATGAAGCGGCCGAACTGACGAAGACTGAAGTGGCC
TTGGCAGATGATGGAACTGTCAACTCCGATGATGAGGACTACTTCTCCGGTGAAACCAGA
AGTCCGGAAGCTGTTTATACTCGAATCATGATGAATGGAGGCCGACTGAAGAGACTGCAT
ATACGGAGATATGTCTCAGTCAGTTCCAATCATCAAGCCCGTCCAGGTTCATTCGCCGAG
TTCCTAAACAAGACATATTCAAGTGACTCGTAA
>BRIP7852cthPE2009
---------------------------------------------TCTTTGAAGCCTGAG
ATTATCGTAGATCAGTATGAGTACAAATACCCTGCTATCAAGGATTTGAAAAAACCCTGT
ATAACCTTAGGGAAGGCCCCTGACTTAAACAAAGCATACAAGTCAGTTTTATCAGGCATG
AACGCCGCCAAACTTGATCCTGATGATGTATGTTCCTACTTGGCAGCAGCAATGCAGTTC
TTTGAGGGGACATGTCCGGAAGACTGGACCAGCTATGGAATCCTAATTGCACGAAAAGGA
GATAAAATCACCCCAGATTCTCTTGTGGAGATAAAGCGTACTGATGTAGAGGGGAATTGG
GCTCTGACAGGAGGCATGGAACTAACAAGGGACCCCACTGTCTCCGAACATGCGTCTTTA
GTCGGTCTTCTCTTGAGCCTGTATAGGTTGAGCAAAATATCAGGACAAAACACCGGCAAC
TATAAGACTAACATTGCAGATAGAATAGAGCAGATCTTTGAGACAGCCCCTTTTGTGAAA
ATTGTAGAACATCATACTCTAATGACAACTCACAAGATGTGTGCTAATTGGAGCACCATA
CCGAACTTCAGATTTTTGGCTGGAACCTACGACATGTTTTTCTCCCGGATTGAGCATCTG
TATTCAGCAATCAGAGTGGGCACAGTAGTCACTGCTTATGAGGACTGCTCGGGGCTGGTA
TCGTTTACAGGGTTTATAAAGCAGATTAATCTCACCGCAAGAGAAGCAATACTCTATTTC
TTCCACAAAAACTTTGAGGAAGAGATAAGAAGAATGTTCGAGCCAGGGCAGGAGACAGCT
GTTCCTCACTCTTATTTCATCCACTTTCGTTCACTTGGCTTGAGTGGAAAGTCTCCTTAT
TCATCAAATGCTGTTGGTCACGTGTTCAATCTCATTCACTTTGTCGGATGCTACATGGGT
CAAGTCAGATCCCTCAATGCAACGGTGATTGCTGCCTCCGCTCCTCATGAGATGTCTGTT
CTAGGGGGCTACCTGGGAGAGGAATTCTTCGGGAAAGGGACATTTGAAAGAAGGTTCTTT
AGAGATGAAAAAGAACTTCGAGAATATGAAGCGGCCGAACTGACGAAGAATGAAGTGGCC
TTGGCAGATGATGGAACTGTCAACTCCGATGATGAGGACTACTTCTCCGGTGAAACCAGA
AGTCCGGAAGCTGTTTATACTCGAATCATGATGAATGGAGGCCGACTGAAGAGACTGCAT
ATACGGAGATACGTCTCAGTCAGTTCCAATCATCAAGCCCGTCCAGGTTCATTCGCCGAG
TTCCTAAACAAGACATATTCAAGTGACTCGTAA
>BRIP7853cthPE2009
---------------------------------------------TCTTTGAAGCCTGAG
ATTATCGTAGATCAGTATGAGTACAAATACCCTGCTATCAAGGATTTGAAAAAACCCTGT
ATAACCTTAGGGAAAGCCCCTGACTTAAACAAAGCATACAAGTCAGTTTTATCAGGCATG
AACGCCGCCAAACTTGATCCTGATGATGTATGTTCCTACTTGGCAGCAGCAATGCAGTTC
TTTGAGGGGACATGTCCGGAAGACTGGACCAGCTATGGAATCCTGATTGCACGAAAAGGA
GATAAAATCACCCCAGATTCTCTTGTGGAGATAAAGCGTACTGATGTGGAGGGGAATTGG
GCTCTGACAGGAGGCATGGAACTAACAAGGGACCCCACTGTCTCCGAACATGCGTCTTTA
GTCGGTCTTCTCTTGAGCCTGTATAGGTTGAGCAAAATATCAGGACAAAACACCGGCAAC
TATAAGACTAACATTGCAGACAGAATAGAGCAGATCTTTGAGACAGCCCCTTTTGTGAAA
ATTGTAGAACATCATACTCTAATGACAACTCACAAGATGTGTGCTAATTGGAGCACCATA
CCGAACTTCAGATTTTTGGCTGGAACCTACGACATGTTTTTCTCCCGGATTGAGCATCTG
TACTCAGCAATCAGAGTGGGCACAGTAGTCACTGCTTATGAGGACTGCTCGGGGCTGGTA
TCGTTTACAGGGTTTATAAAGCAGATTAATCTCACCGCAAGAGAAGCAATACTCTATTTC
TTCCACAAAAACTTTGAGGAAGAGATAAGAAGAATGTTCGAGCCAGGGCAGGAGACAGCT
GTTCCTCACTCTTATTTCATCCACTTTCGTTCACTTGGCTTGAGTGGAAAGTCTCCTTAT
TCATCAAATGCTGTTGGTCACGTGTTCAATCTCATTCACTTTGTCGGATGCTACATGGGT
CAAGTCAGATCCCTCAATGCAACAGTGATTACTGCCTCCGCTCCTCATGAGATGTCTGTT
CTAGGGGGCTACCTGGGAGAGGAATTCTTCGGGAAAGGGACATTCGAAAGAAGGTTCTTT
AGAGATGAAAAAGAACTTCGAGAATATGAAGCGGCCGAACTGACGAAGACTGAAGTGGCC
TTGGCAGATGATGGAACTGTCAACTCCGATGATGAGGACTACTTCTCCGGTGAAACCAGA
AGTCCGGAAGCTGTTTATACTCGAATCATGATGAATGGAGGCCGACTGAAGAGACTGCAT
ATACGGAGATATGTCTCAGTCAGTTCCAATCATCAAGCCCGTCCAGGTTCATTCGCCGAG
TTCCTAAACAAGACATATTCAAGTGACTCGTAA
>BRIP7854dgPE2009
---------------------------------------------TCTTTGAAGCCTGAG
ATTATCGTGGATCAATATGAGTACAAGTACCCTGCTATCAAAGATTTGAAAAAGCCCTGT
ATAACCTTGGGGAAAGCCCCCGACTTAAACAAAGCATACAAGTCAGTTTTATCAGGCATG
AACGCCGCCAAACTGGATCCTGATGATGTATGTTCCTACTTGGCAGCAGCAATGCAGTTC
TTTGAGGGGACATGTCCGGAAGACTGGACCAGCTATGGAATCCTGATTGCACGGAAAGGC
GATAAGATCACCCCAGATTCTCTTGTGGAGATAAAGCGTACTGATGTAGAGGGGAATTGG
GCCCTGACCGGAGGCATAGAACTGACAAGGGACCCTACTGTCTCCGAGCATGCGTCTTTA
GTTGGTCTTCTCTTAAGCCTGTATAGGCTGAGCAAAATATCAGGACAAAACACCGGCAAC
TATAAGACAAACATTGCAGATAGGATAGAGCAGATTTTCGAGACAGCCCCTTTTGTTAAA
ATCGTGGAGCACCATACTCTAATGACAACTCACAAAATGTGTGCCAATTGGAGCACTATA
CCGAACTTCAGATTTTTGGCTGGGACCTACGACATGTTTTTCTCCCGGATTGAGCATCTA
TATTCAGCAATCAGGGTAGGCACAGTTGTCACTGCTTATGAAGACTGCTCAGGGCTGGTA
TCGTTTACAGGGTTCATAAAGCAGATTAATCTCACCGCAAGAGAAGCAATACTATATTTC
TTCCACAAGAACTTTGAGGAAGAGATAAGAAGAATGTTCGAGCCAGGACAGGAGACAGCT
GTTCCTCACTCTTATTTCATCCATTTCCGTTCACTAGGCTTGAGTGGAAAGTCTCCTTAT
TCATCAAATGCTGTTGGTCATGTGTTCAATCTCATTCACTTCGTTGGATGCTACATGGGT
CAAGTCAGATCCCTTAATGCAACGGTTATTACCGCCTGTGCTCCTCATGAGATGTCTGTT
CTAGGGGGCTACCTTGGAGAGGAATTCTTCGGAAAAGGGACGTTTGAAAGAAGATTCTTT
AGAGATGAAAAAGAACTTCGAGAATATGAGGCGGCTGAACTAATAAAGACTGACGTGGCA
CTGGCAGATGACGGAACTGTCAACTCCGACGACGAGGACTACTTCTCCGGTGAGACCAGA
AGTCCAGAAGCTGTTTATACTCGAATCATGATGAATGGAGGTCGACTGAAGAGATCGCAT
ATTCGGAGATATGTCTCAGTCAGTTCCAATCATCAAACCCGTCCAGGCTCATTCGCTGAG
TTCCTAAACAAGACTTATTCGAGTGACTCATAA
>BRIP7855dgPE2009
---------------------------------------------TCTTTGAAGCCTGAG
ATTATCGTAGATCAGTATGAGTACAAATACCCTGCTATCAAGGATTTGAAAAAACCCTGT
ATAACCTTAGGGAAAGCTCCTGACTTAAACAAGGCATACAAGTCAGTTTTATCAGGCATG
AACGCCGCCAAACTTGATCCTGATGATGTATGTTCCTACTTGGCAGCAGCAATGCAGTTC
TTTGAGGGGACATGTCCGGAAGACTGGACCAGCTATGGAATCCTGATTGCACGAAAAGGA
GATAAAATCACCCCAGATTCTCTTGTGGAGATAAAGCGTACTGATGTAGAGGGGAATTGG
GCTCTGACAGGAGGCATGGAACTAACAAGGGACCCCACTGTCTCCGAACATGCGTCTTTA
GTCGGTCTTCTCTTGAGCCTGTATAGGTTGAGTAAAATATCAGGACAAAACACCGGCAAC
TATAAGACTAACATTGCAGATAGAATAGAGCAGATCTTTGAGACAGCCCCTTTTGTGAAA
ATTGTAGAACATCATACTCTAATGACAACTCACAAGATGTGTGCTAATTGGAGCACCATA
CCGAACTTCAGATTTTTGGCTGGAACCTACGACATGTTTTTCTCCCGGATTGAGCATCTG
TATTCAGCAATCAGAGTGGGCACAGTAGTCACTGCTTATGAGGACTGCTCGGGGCTGGTA
TCGTTTACAGGGTTTATAAAGCAGATTAATCTCACCGCAAGAGAAGCAATACTCTACTTC
TTCCACAAAAACTTTGAGGAAGAGATAAGAAGAATGTTCGAGCCAGGGCAGGAGACAGCT
GTTCCTCACTCTTATTTCATCCACTTTCGTTCACTTGGCTTGAGTGGAAAGTCTCCTTAT
TCATCAAATGCTGTTGGTCACGTGTTCAATCTCATTCACTTTGTCGGATGCTACATGGGT
CAAGTCAGATCCCTCAATGCAACGGTGATTACTGCCTCCGCTCCTCATGAGATGTCTGTT
CTAGGGGGCTACCTGGGAGAGGAATTCTTCGGGAAAGGGACATTTGAAAGAAGGTTCTTT
AGAGATGAAAAAGAACTTCGAGAATATGAAGCGGCCGAACTGACGAAGACTGAAGTGGCC
TTGGCAGATGATGGAACTGTCAACTCCGATGATGAGGACTACTTCTCCGGTGAAACCAGA
AGTCCGGAAGCTGTTTATACTCGAATCATGATGAATGGAGGCCGACTGAAGAGACTGCAT
ATACGGAGATACGTCTCAGTCAGTTCCAATCATCAAGCCCGCCCAGGTTCATTCGCCGAG
TTCCTAAACAAGACATATTCAAGTGACTCGTAA
>BRIP8044cthRN2009
---------------------------------------------TCTTTGAAGCCCGAG
ATTATCGTAGATCAGTATGAGTACAAATACCCTGCTATCAGGGATTTGAAAAAACCCTGT
ATAACCTTAGGGAAAGCCCCTGACTTAAACAAAGCATACAAGTCAGTTTTATCAGGCATG
AACGCTGCCAAACTTGATCCTGATGATGTATGTTCCTACTTGGCAGCATCAATGCAGTTC
TTTGAGGGGACATGTCCTGAAGATTGGACCAGCTATGGAATCCTGATTGCACGAAAAGGA
GACAAGATTACCCCAGATTCTCTTGTGGAGATAAAGCGTACTGATATAGAGGGGAATTGG
GCTTTGACAGGAGGCATGGAATTGACAAGGGACCCCACTGTCTCCGAACATGCGTCTTTA
GTCGGTCTTCTCTTGAGCTTGTATAGGTTGAGCAAAATATCAGGACAAAACACCGGCAAC
TATAAGACAAACATTGCAGACAGGATAGAGCAGATCTTTGAGACAGCCCCTTTTGTTAAA
ATCGTGGAACACCATACTCTAATGACAACTCACAAAATGTGTGCTAATTGGAGCACTATA
CCGAACTTCAGATTTTTGGCTGGAACCTACGACATGTTTTTCTCCCGGATTGAGCATCTG
TATTCAGCAATCAGAGTGGGCACAGTCGTCACTGCTTATGAGGACTGCTCGGGGCTGGTA
TCGTTTACAGGGTTCATAAAGCAGATTAATCTCACCGCAAGAGAAGCAATACTCTATTTC
TTCCACAAAAACTTTGAGGAAGAGATAAGAAGAATGTTCGAGCCAGGGCAGGAGACAGCT
GTTCCTCACTCTTATTTTATCCACTTCCGTTCACTTGGCTTAAGTGGAAAGTCTCCTTAT
TCATCAAATGCTGTTGGTCATGTGTTCAATCTCATCCACTTTGTCGGATGCTACATGGGT
CAAGTCAGATCCCTCAATGCAACGGTAATTACTGCCTGCGCTCCTCATGAGATGTCTGTT
CTAGGGGGCTACCTGGGAGAGGAATTCTTCGGAAAAGGGACCTTTGAAAGAAGATTCTTT
AGGGATGAAAAAGAACTTCGAGAATATGAAGCGGCCGAGATGATGAAGACTGACGTGGCC
TTGGCAGATGATGGAACTGTCAACTCCGATGACGAGGACTACTTCTCCGGTGAAACCAGA
AGTCCGGAAGCTGTTTATACCCGAATCATGATGAATGGAGGTCGACTGAAGAGATCGCAT
ATACGGAGATACGTCTCAGTCAGTTCTAATCATCAAGCCCGTCCAGGCTCATTCGCCGAG
TTCCTAAACAAGACATATTCAAGTGACTCGTAA
>BRIP8045dgRN2009
---------------------------------------------TCTTTGAAGCCTGAG
ATTATCGTAGATCAGTATGAGTATAAATACCCTGCTATCAAGGATTTGAAAAAACCCTGT
ATAACCTTAGGGAAAGCCCCTGACTTAAACAAAGCATATAAGTCAGTTTTATCAGGCATG
AACGCCGCCAAACTTGATCCCGATGATGTATGTTCCTACTTGGCAGCAGGAATGCAGTTC
TTTGAAGGGACATGTCCGGAAGACTGGACCAGCTATGGAATCCTGATTGCACGAAAAGGA
GATAAAATTACCCCAGATTCTCTTGTGGAGATAAAGCGTACTGATGTAGAGGGGAATTGG
GCTTTGACAGGTGGCATGGAACTGACAAGGGACCCCACTGTCTCCGAGCATGCGTCTTTA
GTCGGTCTTCTCTTGAGCCTGTATAGGTTGAGCAAAATATCAGGACAAAACACCGGCAAC
TATAAGACAAACATTGCAGATAGGATAGAGCAGATCTTTGAGACAGCCCCTTTTGTTAAA
ATCGTGGAACACCACACTCTAATGACAACTCACAAAATGTGTGCTAATTGGAGCACTATA
CCGAACTTCAGATTTTTGGCTGGAACCTATGACATGTTTTTCTCCCGGATTGAGCATCTG
TATTCAGCAATCAGAGTGGGCACAGTTGTCACTGCTTATGAGGACTGCTCGGGGCTGGTA
TCGTTCACAGGGTTCATAAAGCAGATTAATCTCACCGCAAGAGAAGCAATACTCTATTTC
TTCCACAAAAACTTTGAGGAAGAGATAAGAAGAATGTTCGAGCCTGGGCAGGAAACAGCT
GTTCCCCACTCTTATTTCATCCACTTCCGTTCACTTGGCTTGAGTGGAAAGTCTCCTTAT
TCATCAAATGCTGTTGGTCATGTGTTCAATCTCATTCACTTTGTCGGATGCTACATGGGT
CAAGTCAGATCCCTCAATGCAACAGTAATTACTGCCTGTGCTCCTCATGAGATGTCTGTT
CTAGGGGGCTACCTGGGAGAGGAATTCTTCGGAAAAGGGACATTTGAAAGAAGATTCTTT
AGAGATGAAAAAGAACTTCGGGAATATGAAGCGGCCGAGCTGACGAAGACCGATGTGGCC
TTGGCGGATGATGGAACTGTCAACTCCGATGACGAGGACTACTTCTCCGGTGAAACCAGA
AGTCCGGAAGCTGTTTACACTCGAATCATGATGAATGGAGGTCGACTGAAGAGATCGCAT
ATACGGAGATACGTCTCAGTCAGTTCCAATCATCAAGCCCGTCCAGGCTCATTCGCCGAG
TTCCTAAACAAGACATATTCAAGTGACTCGTAA
>BRIP1943dgRN2010
---------------------------------------------TCTTTGAAGCCCGAG
ATTATCGTAGATCAGTATGAGTACAAATACCCTGCTATCAGGGATTTGAAAAAACCCTGT
ATAACCTTAGGGAAAGCCCCTGACTTAAACAAAGCATACAAGTCAGTTTTATCAGGCATG
AACGCTGCCAAACTTGATCCTGATGATGTATGTTCCTACTTGGCAGCATCAATGCAGTTC
TTTGAGGGGACATGTCCTGAAGATTGGACCAGCTATGGAATCCTGATTGCACGAAAAGGA
GACAAGATTACCCCAGATTCTCTTGTGGAGATAAAGCGTACTGATATAGAGGGGAATTGG
GCTTTGACAGGAGGCATGGAATTGACAAGGGACCCCACTGTCTCCGAACATGCGTCTTTA
GTCGGTCTTCTCTTGAGCTTGTATAGGTTGAGCAAAATATCAGGACAAAACACCGGCAAC
TATAAGACAAACATTGCAGACAGGATAGAGCAGATCTTTGAGACAGCCCCTTTTGTTAAA
ATCGTGGAACACCATACTCTAATGACAACTCACAAAATGTGTGCTAATTGGAGCACTATA
CCGAACTTCAGATTTTTGGCTGGAACCTACGACATGTTTTTCTCCCGGATTGAGCATCTG
TATTCAGCAATCAGAGTGGGCACAGTCGTCACTGCTTATGAGGACTGCTCGGGGCTGGTA
TCGTTTACAGGGTTCATAAAGCAGATTAATCTCACCGCAAGAGAAGCAATACTCTATTTC
TTCCACAAAAACTTTGAGGAAGAGATAAGAAGAATGTTCGAGCCAGGGCAGGAGACAGCT
GTTCCTCACTCTTATTTTATCCACTTCCGTTCACTTGGCTTAAGTGGAAAGTCTCCTTAT
TCATCAAATGCTGTTGGTCATGTGTTCAATCTCATCCACTTTGTCGGATGCTACATGGGT
CAAGTCAGATCCCTCAATGCAACGGTAATTACTGCCTGCGCTCCTCATGAGATGTCTGTT
CTAGGGGGCTACCTGGGAGAGGAATTCTTCGGAAAAGGGACCTTTGAAAGAAGATTCTTT
AGGGATGAAAAAGAACTTCGAGAATATGAAGCGGCCGAGATGACGAAGACTGACGTGGCC
TTGGCAGATGATGGAACTGTCAACTCCGATGACGAGGACTACTTCTCCGGTGAAACCAGA
AGTCCGGAAGCTGTTTATACCCGAATCATGATGAATGGAGGTCGACTGAAGAGATCGCAT
ATACGGAGATACGTCTCAGTCAGTTCTAATCATCAAGCCCGTCCAGGCTCATTCGCCGAG
TTCCTAAACAAGACATATTCAAGTGACTCGTAA
>BRIP3450cthPB2010
---------------------------------------------TCTTTGAAGCCTGAG
ATTATCGTAGATCAGTATGAGTACAAATACCCTGCGATCCGGGATTTGAAAAAACCCTGT
ATAACCTTAGGGAAAGCCCCTGACTTAAACAAAGCATACAAGTCAGTTTTATCAGGCATG
AACGCTGCCAAACTTGATCCTGATGATGTATGTTCCTACTTGGCAGCATCAATGCAGTTC
TTTGAGGGGACATGTCCGGAAGACTGGACCAGCTATGGAATCCTGATTGCACGAAAAGGG
GATAAGATTACCCCAGATTCTCTTGTGGAGATAAAGCGTACTGATGTAGAGGGGAATTGG
GCTTTGACAGGAGGCATGGAATTGACAAGGGACCCCACTGTATCCGAACATGCGTCTTTA
GTCGGCCTTCTCTTGAGCTTGTATAGGTTGAGCAAAATATCAGGACAAAACACCGGCAAC
TATAAGACAAACATTGCAGACAGGATAGAGCAGATCTTTGAGACAGCCCCTTTTGTTAAA
ATCGTGGAACACCATACTCTAATGACAACTCACAAAATGTGTGCTAATTGGAGCACTATA
CCGAACTTCAGATTTTTGGCTGGAACCTACGACATGTTTTTCTCCCGGATTGAGCATCTG
TATTCAGCAATCAGAGTGGGCACAGTCGTCACTGCTTATGAGGACTGCTCGGGGCTGGTA
TCGTTTACGGGGTTCATAAAGCAGATTAATCTCACCGCAAGAGAAGCAATACTCTATTTC
TTCCACAAAAACTTTGAGGAAGAGATAAAAAGAATGTTCGAGCCAGGGCAGGAGACAGCT
GTTCCTCACTCCTATTTCATCCACTTCCGTTCGCTTGGCTTAAGTGGAAAGTCTCCTTAT
TCATCAAATGCTGTCGGTCATGTGTTCAATCTCATCCACTTTGTCGGATGCTACATGGGT
CAAGTCAGATCCCTCAATGCAACGGTAATTACTGCCTGCGCTCCTCATGAGATGTCTGTT
CTAGGGGGCTACCTGGGAGAGGAATTCTTCGGGAAAGGAACCTTTGAAAGAAGATTCTTC
AGGGATGAAAAAGAACTTCGAGAATATGAAGCGGCCGAGATGACGAAGACTGACGTGGCC
TTGGCAGATGATGGAACTGTCAACTCCGATGACGAGGACTACTTCTCCGGCGAAACCAGA
AGTCCGGAAGCTGTTTATACTCGAATCATGATGAATGGAGGTCGACTGAAGAGATCGCAT
ATACGGAGATACGTCTCAGTAAGTTCTAATCATCAAGCCCGTCCAGGCTCATTCGCTGAG
TTCCTAAACAAGACATATTCAAGTGACTCGTAA
>BRIP3453cthRN2010
---------------------------------------------TCTTTGAAGCCTGAG
ATTATCGTGGATCAGTATGAGTACAAATACCCTGCTATCAGGGATTTGAAAAAACCCTGT
ATAACCTTAGGGAAAGCCCCTGACTTAAACAAAGCATACAAGTCAGTTTTATCAGGCATG
AACGCTGCCAAACTTGATCCTGATGATGTATGTTCCTACTTGGCAGCATCAATGCAGTTC
TTTGAGGGGACATGTCCGGAAGACTGGACCAGCTATGGAATCCTGATTGCACGAAAAGGA
GATAAGATTACCCCAGATTCTCTTGTGGAGATAAAGCGTACTGATGTAGAGGGGAATTGG
GCTTTGACAGGAGGCATGGAATTGACAAGGGACCCCACTGTCTCCGAACATGCGTCTTTA
GTCGGTCTTCTCTTGAGCTTGTATAGGTTGAGCAAAATATCAGGACAAAACACCGGCAAC
TATAAGACAAACATTGCAGACAGGATAGAGCAGATCTTTGAGACAGCCCCTTTTGTTAAA
ATCGTGGAACACCATACTCTAATGACAACTCACAAAATGTGTGCTAATTGGAGCACTATA
CCAAACTTCAGATTTTTGGCTGGAACCTACGACATGTTTTTCTCCCGGATTGAGCATCTG
TATTCAGCAATCAGAGTGGGCACAGTCGTCACTGCTTATGAGGACTGCTCGGGGCTGGTA
TCATTTACAGGGTTCATAAAGCAGATTAATCTCACCGCAAGAGAAGCAATACTCTATTTC
TTCCACAAAAACTTTGAGGAAGAGATAAGAAGAATGTTCGAGCCAGGGCAGGAGACAGCT
GTTCCTCACTCTTATTTCATCCACTTCCGTTCACTTGGCTTAAGTGGAAAGTCTCCTTAT
TCATCAAATGCTGTTGGTCATGTGTTCAATCTCATCCACTTCGTCGGATGCTACATGGGT
CAAGTCAGATCCCTCAATGCAACGGTAATTACTGCCTGCGCTCCTCATGAGATGTCTGTT
CTAGGGGGCTACCTGGGAGAGGAATTCTTCGGGAAAGGGACCTTTGAAAGAAGATTCTTT
AGGGATGAAAAAGAACTTCGAGAATATGAAGCGGCCGAGATGACGAAGACTGACGTGGCC
TTGGCAGATGATGGAACTGTCAACTCCGATGACGAGGACTACTTCTCCGGTGAAACTAGA
AGTCCGGAAGCTGTTTATACTCGAATCATGATGAATGGAGGTCGACTGAAGAGATCGCAT
ATACGGAGATACGTCTCAGTCAGTTCTAATCATCAAGCCCGTCCAGGCTCATTCGCCGAG
TTCCTAAACAAGACATATTCAAGTGACTCGTGA
>BRIP5049dgPE2010
---------------------------------------------TCTTTGAAGCCTGAG
ATTATCGTAGATCAGTATGAGTACAAATACCCTGCTATCAAGGATTTGAAAAAACCCTGT
ATAACCTTAGGGAAAGCCCCTGACTTAAACAAAGCATACAAGTCAGTTTTATCAGGCATG
AACGCCGCCAAACTTGATCCTGATGATGTATGTTCCTACTTGGCAGCAGCAATGCAGTTC
TTTGAGGGGACATGTCCGGAAGACTGGACCAGCTATGGAATCCTGATTGCACGAAAAGGA
GATAAAATCACCCCAGATTCTCTTGTGGAGATAAAGCGTACTGATGTAGAGGGGAATTGG
GCTCTGACAGGAGGCATGGAACTAACAAGGGACCCCACTGTCTCCGAACATGCGTCTTTA
GTCGGTCTTCTCTTGAGCCTGTATAGGTTGAGCAAAATATCAGGACAAAACACCGGCAAC
TATAAGACTAACATTGCAGATAGAATAGAGCAGATCTTTGAGACAGCCCCCTTTGTGAAA
ATTGTAGAACATCATACTCTAATGACAACTCACAAGATGTGTGCTAATTGGAGCACCATA
CCGAACTTCAGATTTTTGGCTGGAACCTACGACATGTTTTTCTCCCGGATTGAGCATCTG
TATTCAGCAATCAGAGTGGGCACAGTAGTCACTGCTTATGAGGACTGCTCGGGGCTGGTA
TCGTTTACAGGGTTTATAAAGCAGATTAATCTCACCGCAAGAGAAGCAATACTCTATTTC
TTCCACAAAAACTTTGAGGAAGAGATAAGAAGAATGTTCGAGCCAGGGCAGGAGACAGCT
GTTCCTCACTCTTATTTCATCCACTTTCGTTCACTCGGCTTGAGTGGAAAGTCTCCTTAT
TCATCAAATGCTGTTGGTCACGTGTTCAATCTCATTCACTTTGTCGGATGCTACATGGGT
CAAGTCAGATCCCTCAATGCAACGGTGATTACTGCCTCCGCTCCTCATGAGATGTCTGTT
CTAGGGGGCTACCTGGGAGAGGAATTCTTCGGGAAAGGGACATTTGAAAGAAGGTTCTTT
AGAGATGAAAAAGAACTTCGAGAACATGAAGCGGCCGAACTGACGAAGACTGAAGTGGCC
TTGGCAGATGATGGAACTGTCAACTCCGATGATGAGGACTACTTCTCCGGTGAAACCAGA
AGTCCGGAAGCTGTTTACACTCGAATCATGATGAATGGAGGCCGACTGAAGAGACTGCAT
ATACGGAGATATGTCTCAGTCAGTTCCAATCATCAAGCCCGTCCAGGTTCATTCGCCGAG
TTCCTAAACAAGACATATTCAAGTGACTCGTAA
>BRIP5050cthPE2010
---------------------------------------------TCTTTGAAGCCCGAG
ATTATCGTAGATCAGTATGAGTACAAATACCCTGCTATCAGGGATTCGAAAAAACCCTGT
ATAACCTTAGGGAAAGCCCCTGACTTAAACAAAGCATACAAGTCAGTTTTATCAGGCATG
AACGCTGCCAAACTTGATCCTGATGATGTATGTTCCTACTTGGCAGCATCAATGCAGTTC
TTTGAGGGGACATGTCCTGAAGATTGGACCAGCTATGGAATCCTGATTGCACGAAAAGGA
GATAAGATTACCCCAGATTCTCTTGTGGAGATAAAGCGTACTGATGTAGAGGGGAATTGG
GCTCTGACAGGAGGCATGGAATTGACAAGGGACCCCACTGTCTCCGAACATGCGTCTTTA
GTCGGTCTTCTCTTGAGCTTGTATAGGTTGAGCAAAATATCAGGACAAAACACCGGCAAC
TATAAGACAAACATTGCAGACAGGATAGAGCAGATCTTTGAGACAGCCCCTTTTGTTAAA
ATCGTGGAACACCATACTCTAATGACAACTCACAAAATGTGTGCTAATTGGAGCACTATA
CCGAACTTCAGATTTTTGGCTGGAACCTACGACATGTTTTTCTCCCGGATTGAGCATCTG
TATTCAGCAATCAGAGTGGGCACAGTCGTCACTGCTTATGAGGACTGCTCGGGGCTGGTA
TCGTTTACAGGGTTCATAAAGCAGATTAATCTCACCGCAAGAGAAGCAATACTCTATTTC
TTCCACAAAAACTTTGAGGAAGAGATAAGAAGAATGTTCGAGCCAGGGCAGGAGACAGCT
GTTCCTCACTCTTATTTCATCCACTTCCGTTCACTTGGCTTAAGTGGAAAGTCTCCTTAT
TCATCAAATGCTGTTGGTCATGTGTTCAATCTCATCCACTTTGTCGGATGCTACATGGGT
CAAGTCAGATCCCTCAATGCAACGGTAATTACTGCCTGCGCTCCTCATGAGATGTCTGTT
CTAGGGGGCTACCTGGGAGAGGAATTCTTCGGAAAAGGGACCTTTGAAAGAAGATTCTTT
AGGGATGAAAAAGAACTTCGAGAATATGAAGCGGCCGAGATGACGAAGACTGACGTGGCC
TTGGCAGATGATGGAACTGTCAACTCCGATGACGAGGACTACTTCTCCGGTGAAACCAGA
AGTCCGGAAGCCGTTTATACTCGAATCATGATGAATGGAGGTCGACTGAAGAGATCGCAT
ATACGGAGATACGTCTCAGTCAGTTCTAATCATCAAGCCCGTCCAGGCTCATTCGCCGAG
TTCCTAAACAAGACATATTCAAGTGACTCGTAA
>BRIP5051cthPB2010
---------------------------------------------TCTTTGAAGCCCGAG
ATTATCGTAGATCAGTATGAGTACAAATACCCTGCTATCAGGGATTTGAAAAAACCCTGT
ATAACCTTAGGGAAAGCCCCTGACTTAAACAAAGCATACAAGTCAGTTTTATCAGGCATG
AACGCTGCCAAACTTGATCCTGATGATGTATGTTCCTACTTGGCAGCATCAATGCAGTTC
TTTGAGGGGACATGTCCTGAAGATTGGACCAGCTATGGAATCCTGATTGCACGAAAAGGA
GACAAGATTACCCCAGATTCTCTTGTGGAGATAAAGCGTACTGATATAGAGGGGAATTGG
GCTTTGACAGGAGGCATGGAATTGACAAGGGACCCCACTGTCTCCGAACATGCGTCTTTA
GTCGGTCTTCTCTTGAGCTTGTATAGGTTGAGCAAAATATCAGGACAAAACACCGGCAAC
TATAAGACAAACATTGCAGACAGGATAGAGCAGATCTTTGAGACAGCCCCTTTTGTTAAA
ATCGTGGAACACCATACTCTAATGACAACTCACAAAATGTGTGCTAATTGGAGCACTATA
CCGAACTTCAGATTTTTGGCTGGAACCTACGACATGTTTTTCTCCCGGATTGAGCATCTG
TATTCAGCAATCAGAGTGGGCACAGTCGTCACTGCTTATGAGGACTGCTCGGGGCTGGTA
TCGTTTACAGGGTTCATAAAGCAGATTAATCTCACCGCAAGAGAAGCAATACTCTATTTC
TTCCACAAAAACTTTGAGGAAGAGATAAGAAGAATGTTCGAGCCAGGGCAGGAGACAGCT
GTTCCTCACTCTTATTTTATCCACTTCCGTTCACTTGGCTTAAGTGGAAAGTCTCCTTAT
TCATCAAATGCTGTTGGTCATGTGTTCAATCTCATCCACTTTGTCGGATGCTACATGGGT
CAAGTCAGATCCCTCAATGCAACGGTAATTACTGCCTGCGCTCCTCATGAGATGTCTGTT
CTAGGGGGCTACCTGGGAGAGGAATTCTTCGGAAAAGGGACCTTTGAAAGAAGATTCTTT
AGGGATGAAAAAGAACTTCGAGAATATGAAGCGGCCGAGATGACGAAGACTGACGTGGCC
TTGGCAGATGATGGAACTGTCAACTCCGATGACGAGGACTACTTCTCCGGTGAAACCAGA
AGTCCGGAAGCTGTTTATACCCGAATCATGATGAATGGAGGTCGACTGAAGAGATCGCAT
ATACGGAGATACGTCTCAGTCAGTTCTAATCATCAAGCCCGTCCAGGCTCATTCGCCGGG
TTCCTAAACAAGACATATTCAAGTGACTCGTAA
>BRIP5054cthPE2010
---------------------------------------------TCTTTGAAGCCTGAG
ATTATCGTAGATCAGTATGAGTACAAATACCCTGCTATCAAGGATTTGAAAAAACCCTGT
ATAACCTTAGGGAAAGCCCCTGACTTAAACAAGGCATACAAGTCAGTTTTATCAGGCATG
AACGCCGCCAAACTTGATCCTGATGATGTATGTTCCTACTTGGCAGCAGCAATGCAGTTC
TTTGAGGGGACATGTCCGGAAGACTGGACCAGCTATGGAATCCTGATTGCACGAAAAGGA
GATAAAATCACCCCAGATTCTCTTGTGGAGATAAAGCGTACTGATGTAGAGGGGAATTGG
GCTCTGACAGGAGGCATGGAACTAACAAGGGACCCCACTGTCTCCGAACATGCGTCTTTA
GTCGGTCTTCTCTTGAGCCTGTATAGGTTGAGCAAAATATCAGGACAAAACACCGGCAAC
TATAAGACTAACATTGCAGATAGAATAGAGCAGATCTTTGAGACAGCCCCTTTTGTGAAA
ATTGTAGAACATCATACTCTAATGACAACTCACAAGATGTGTGCTAATTGGAGCACCATA
CCGAACTTCAGATTTTTGGCGGGAACCTACGACATGTTTTTCTCCCGGATTGAGCATCTG
TATTCAGCAATCAGAGTGGGCACAGTAGTCACTGCTTATGAGGACTGCTCGGGGCTGGTA
TCGTTTACAGGGTTTATAAAGCAGATTAATCTCACCGCAAGAGAAGCAATACTCTATTTC
TTCCACAAAAACTTTGAGGAAGAGATAAGAAGAATGTTCGAGCCAGGGCAGGAGACAGCT
GTTCCTCACTCTTATTTCATCCACTTTCGTTCACTTGGCTTGAGTGGAAAGTCTCCTTAT
TCATCAAATGCTGTTGGTCACGTGTTCAATCTCATTCACTTTGTCGGATGCTACATGGGT
CAAGTCAGATCCCTCAATGCAACGGTGATTACTGCCTCCGCTCCTCATGAGATGTCTGTT
CTAGGGGGCTACCTGGGAGAGGAATTCTTCGGGAAAGGGACATTTGAAAGAAGGTTCTTT
AGAGATGAAAAAGAACTTCGAGAATATGAAGCGGCCGAACTGACGAAGACTGAAGTGGCC
TTGGCAGATGATGGAACTGTCAACTCTGATGATGAGGACTACTTCTCCGGTGAAACCAGA
AGTCCGGAAGCTGTTTATACTCGAATCATGATGAATGGAGGCCGACTGAAGAGACTGCAT
ATACGGAGATACGTCTCAGTCAGTTCCAATCATCAAGCCCGTCCAGGTTCATTCGCCGAG
TTCCTAAACAAGACATATTCAAGTGACTCGTAA
>BRIP5055cthPE2010
---------------------------------------------TCTTTGAAGCCTGAG
ATTATCGTAGATCAGTATGAGTACAAATACCCTGCTATCAAGGATTTGAAAAAACCCTGT
ATAACCTTAGGGAAAGCCCCTGACTTAAACAAGGCATACAAGTCAGTTTTATCAGGCATG
AACGCCGCCAAACTTGATCCTGATGATGTATGTTCCTACTTGGCAGCAGCAATGCAGTTC
TTTGAGGGGACATGTCCGGAAGACTGGACCAGCTATGGAATCCTGATTGCACGAAAAGGA
GATAAAATCACCCCAGATTCTCTTGTGGAGATAAAGCGTACTGATGTAGAGGGGAATTGG
GCTCTGACAGGAGGCATGGAACTAACAAGGGACCCCACTGTCTCCGAACATGCGTCTTTA
GTCGGTCTTCTCTTGAGCCTGTATAGGTTGAGCAAAATATCAGGACAAAACACCGGCAAC
TATAAGACTAACATTGCAGATAGAATAGAGCAGATCTTTGAGACAGCCCCTTTTGTGAAA
ATTGTAGAACATCATACTCTAATGACAACTCACAAGATGTGTGCTAATTGGAGCACCATA
CCGAACTTCAGATTTTTGGCTGGAACCTACGACATGTTTTTCTCCCGGATTGAGCATCTG
TATTCAGCAATCAGAGTGGGCACAGTAGTCACTGCTTATGAGGACTGCTCGGGGCTGGTA
TCGTTTACAGGGTTTATAAAGCAGATTAATCTCACCGCAAGAGAAGCAATACTCTATTTC
TTCCACAAAAACTTTGAGGAAGAGATAAGAAGAATGTTCGAGCCAGGGCAGGAGACAGCT
GTTCCTCACTCTTATTTCATCCACTTTCGTTCACTTGGCTTGAGTGGAAAGTCTCCTTAT
TCATCAAATGCTGTTGGTCACGTGTTCAATCTCATTCACTTTGTCGGATGCTACATGGGT
CAAGTCAGATCCCTCAATGCAACGGTGATTACTGCCTCCGCTCCTCATGAGATGTCTGTT
CTAGGGGGCTACCTGGGAGAGGAATTCTTCGGGAAAGGGACATTTGAAAGAAGGTTCTTT
AGAGATGAAAAAGAACTTCGAGAATATGAAGCGGCCGAACTGACGAAGACTGAAGTGGCC
TTGGCAGATGATGGAACTGTCAACTCTGATGATGAGGACTACTTCTCCGGTGAAACCAGA
AGTCCGGAAGCTGTCTATACTCGAATCATGATGAATGGAGGCCGACTGAAGAGACTGCAT
ATACGGAGATACGTCTCAGTCAGTTCCAATCATCAAGCCCGTCCAGGTTCATTCGCCGAG
TTCCTAAACAAGACATATTCAAGTGACTCGTAA
>BRIP3629dgPI2011
---------------------------------------------TCTTTGAAGCCTGAG
ATTATCGTGGATCAATATGAGTACAAGTACCCTGCTATCAAAGACTTGAAAAAGCCCTGT
ATAACCTTGGGGAAAGCCCCCGACTTAAACAAAGCATACAAGTCAGTTTTATCAGGCATG
AACGCCGCCAAACTGGATCCTGATGATGTATGTTCCTACCTGGCAGCAGCAATGCAGTTC
TTTGAGGGGACATGTCCGGAAGACTGGACCAGCTATGGAATCCTGATTGCACGAAAAGGC
GATAAGATCACCCCAGATTCTCTTGTGGAGATAAAGCGTACTGATGTGGAGGGGAATTGG
GCCCTGACAGGAGGCATAGAACTGACAAGGGACCCTACTGTCTCCGAGCATGCGTCTTTA
GTTGGTCTTCTTTTAAGCCTATATAGGCTGAGCAAAATATCAGGACAAAACACCGGCAAC
TATAAGACAAACATTGCAGATAGGATAGAGCAGATTTTTGAGACAGCCCCTTTTGTTAAA
ATCGTGGAGCACCACACTCTAATGACAACTCACAAAATGTGTGCCAATTGGAGCACTATA
CCGAACTTCAGATTTTTGGCTGGGACCTACGACATGTTTTTCTCCCGGATTGAGCATCTA
TATTCAGCAATCAGGGTAGGCACAGTTGTCACTGCTTATGAAGACTGCTCAGGGCTGGTA
TCGTTTACAGGGTTCATAAAACAGATTAATCTCACCGCAAGAGAAGCAATACTATATTTC
TTCCACAAGAACTTTGAAGAAGAGATAAGAAGAATGTTCGAGCCCGGGCAAGAGACAGCT
GTTCCTCACTCTTATTTCATCCACTTCCGTTCACTAGGCTTGAGTGGAAAGTCTCCTTAT
TCATCAAATGCCGTTGGTCATGTGTTCAATCTCATTCACTTTGTTGGATGCTACATGGGT
CAAGTCAGATCCCTTAATGCAACAGTTATTGCCGCCTGTGCCCCTCATGAGATGTCTGTT
CTAGGGGGCTATCTTGGAGAGGAATTCTTCGGGAAAGGGACGTTTGAAAGAAGATTCTTT
AGAGATGAAAAAGAGCTTCGAGAATATGAGGCGGCTGAACTAATAAAGACTGACGTGGCA
CTGGCAGACGACGGAACTGTCAACTCTGATGACGAGGACTACTTCTCCGGTGAGACTAGA
AGTCCAGAAGCTGTTTATACTCGAATCATGATGAATGGAGGTCGACTGAAGAGATCGCAT
ATTCGGAGATATGTCTCAGTCAGTTCAAATCATCAAACCCGTCCAGGCTCATTCGCTGAG
TTCCTAAACAAGACGTATTCAAGTGACTCATAA
>BRIP3630dgPI2011
---------------------------------------------TCTTTGAAGCCTGAG
ATTATCGTGGATCAATATGAGTACAAGTACCCTGCTATCAAAGACTTGAAAAAGCCCTGT
ATAACCTTGGGGAAAGCCCCCGACTTAAACAAAGCATACAAGTCAGTTTTATCAGGCATG
AACGCCGCCAAACTGGATCCTGATGATGTATGTTCCTACCTGGCAGCAGCAATGCAGTTC
TTTGAGGGGACATGTCCGGAAGACTGGACCAGCTATGGAATCCTGATTGCACGAAAAGGC
GATAAGATCACCCCAGATTCTCTTGTGGAGATAAAGCGTACTGATGTGGAGGGGAATTGG
GCCCTGACAGGAGGCATAGAACTGACAAGGGACCCTACTGTCTCCGAGCATGCGTCTTTA
GTTGGTCTTCTTTTAAGCCTATATAGGCTGAGCAAAATATCAGGACAAAACACCGGCAAC
TATAAGACAAACATTGCAGATAGGATAGAGCAGATTTTTGAGACAGCCCCTTTTGTTAAA
ATCGTGGAGCACCACACTCTAATGACAACTCACAAAATGTGTGCCAATTGGAGCACTATA
CCGAACTTCAGATTTTTGGCTGGGACCTACGACATGTTTTTCTCCCGGATTGAGCATCTA
TATTCAGCAATCAGGGTAGGCACAGTTGTCACTGCTTATGAAGACTGCTCAGGGCTGGTA
TCGTTTACAGGGTTCATAAAACAGATTAATCTCACCGCAAGAGAAGCAATACTATATTTC
TTCCACAAGAACTTTGAAGAAGAGATAAGAAGAATGTTCGAGCCCGGGCAAGAGACAGCT
GTTCCTCACTCTTATTTCATCCACTTCCGTTCACTAGGCTTGAGTGGAAAGTCTCCTTAT
TCATCAAATGCCGTTGGTCATGTGTTCAATCTCATTCACTTTGTTGGATGCTACATGGGT
CAAGTCAGATCCCTTAATGCAACAGTTATTGCCGCCTGTGCCCCTCATGAGATGTCTGTT
CTAGGGGGCTATCTTGGAGAGGAATTCTTCGGGAAAGGGACGTTTGAAAGAAGATTCTTT
AGAGATGAAAAAGAGCTTCGAGAATATGAGGCGGCTGAACTAATAAAGACTGACGTGGCA
CTGGCAGACGACGGAACTGTCAACTCTGATGACGAGGACTACTTCTCCGGTGAGACTAGA
AGTCCAGAAGCTGTTTATACTCGAATCATGATGAATGGAGGTCGACTGAAGAGATCGCAT
ATTCGGAGATATGTCTCAGTCAGTTCAAATCATCAAACCCGTCCAGGCTCATTCGCTGAG
TTCCTAAACAAGACGTATTCAAGTGACTCATAA
>BRIP3208cthRN2011
---------------------------------------------TCTTTGAAGCCTGAG
ATTATCGTAGATCAGTATGAGTACAAATACCCTGCGATCCGGGATTTGAAAAAACCCTGT
ATAACCTTAGGGAAAGCCCCTGACTTAAACAAAGCATACAAGTCAGTTTTATCAGGCATG
AACGCTGCCAAACTGGATCCTGATGATGTATGTTCCTACTTGGCAGCATCAATGCAGTTC
TTTGAGGGGACATGTCCGGAAGACTGGACCAGCTATGGAATCCTGATTGCACGAAAAGGA
GATAAGATTACCCCAGATTCTCTTGTGGAGATAAAGCGTACTGATGTAGAGGGGAATTGG
GCTTTGACAGGAGGCATGGAATTGACAAGGGACCCCACTGTCTCCGAACATGCGTCTTTA
GTCGGCCTTCTCTTGAGCTTGTATAGGTTGAGCAAAATATCAGGACAAAACACCGGCAAC
TATAAGACAAACATTGCAGACAGGATAGAGCAGATCTTTGAGACAGCCCCTTTTGTTAAA
ATCGTGGAACACCATACTCTAATGACAACTCACAAAATGTGTGCTAATTGGAGCACTATA
CCGAACTTCAGATTTTTGGCTGGAACCTACGACATGTTTTTCTCCCGGATTGAGCATCTG
TATTCAGCAATCAGAGTGGGCACAGTCGTCACTGCTTATGAGGACTGCTCGGGGCTGGTA
TCGTTTACGGGGTTCATAAAGCAGATTAATCTCACCGCAAGAGAAGCAATACTCTATTTC
TTCCACAAAAACTTTGAGGAAGAGATAAAAAGAATGTTCGAGCCAGGGCAGGAGACAGCT
GTTCCTCACTCTTATTTCATCCACTTCCGTTCGCTTGGCTTAAGTGGAAAGTCTCCTTAT
TCATCAAATGCTGTTGGTCATGTGTTCAATCTCATCCACTTTGTCGGATGCTACATGGGT
CAAGTCAGATCCCTCAATGCAACGGTAATTACTGCCTGCGCTCCTCATGAGATGTCTGTT
CTAGGGGGCTACCTGGGAGAGGAATTCTTCGGGAAAGGAACCTTTGAAAGAAGATTCTTC
AGGGATGAAAAAGAACTTCGAGAATATGAAGCGGCCGAGATGACGAAGACTGACGTGGCC
TTGGCAGATGATGGAACTGTCAACTCCGATGACGAGGACTACTTCTCCGGCGAAACCAGA
AGTCCGGAAGCTGTTTATACTCGAATCATGATGAATGGAGGTCGACTGAAGAGATCGCGT
ATACGGAGATACGTCTCGGTCGGTTCTAATCATCGAGCCCGTCCGGGCTCATTCGCTGAG
TTCCTAAACGAGACGTATTCGAGTGACTCGTAA
>BRIP1888dgMA2012
---------------------------------------------TCTTTGAAGCCTGAG
ATTATCGTGGATCAATATGAGTACAAGTACCCTGCTATCAAAGACTTGAAAAAGCCCTGT
ATAACCTTGGGGAAAGCCCCCGACTTAAACAAAGCATACAAGTCAGTTTTATCAGGCATG
AACGCCGCCAAACTGGATCCTGATGATGTATGTTCCTACTTGGCAGCAGCAATGCAGTTC
TTTGAGGGGACATGTCCGGAAGACTGGACCAGCTATGGAATCCTGATTGCACGAAAAGGC
GATAAGATCACCCCAGATTCTCTTGTGGAGATAAAGCGTACTGATGTGGAGGGGAATTGG
GCCCTGACAGGAGGCATAGAACTGACAAGGGACCCTACTGTCTCCGAGCATGCGTCTTTA
GTTGGTCTTCTTTTAAGCCTATATAGGCTGAGCAAAATATCAGGACAGAACACCGGCAAC
TATAAGACAAACATTGCTGATAGGATAGAGCAGATTTTTGAGACAGCCCCTTTTGTTAAA
ATCGTGGAGCACCACACTCTAATGACAACTCACAAAATGTGTGCCAATTGGAGCACTATA
CCGAACTTCAGATTTTTGGCTGGGACCTACGACATGTTTTTCTCCCGGATTGAGCATCTA
TATTCAGCAATCAGGGTAGGCACAGTTGTCACTGCTTATGAAGACTGCTCAGGGCTGGTA
TCGTTTACAGGGTTCATAAAACAGATTAATCTCACTGCAAGAGAAGCAATACTATATTTC
TTCCACAAGAACTTTGAGGAAGAGATAAGAAGAATGTTCGAGCCAGGGCAAGAGACAGCT
GTTCCTCACTCTTATTTCATCCACTTCCGTTCACTAGGCTTGAGTGGAAAGTCTCCTTAT
TCATCAAATGCCGTTGGTCATGTGTTCAATCTCATTCACTTTGTTGGATGCTACATGGGT
CAAGTCCGATCCCTTAATGCAACAGTTATTGCCGCCTGTGCCCCTCATGAGATGTCTGTT
CTAGGGGGCTATCTTGGAGAGGAATTCTTCGGGAAAGGGACTTTTGAAAGAAGATTCTTT
AGAGATGAAAAAGAGCTTCGAGAATATGAGGCGGCTGAACTAATAAAGACTGACGTGGCA
CTGGCAGACGACGGAACTGTCAACTCCGACGACGAGGACTACTTCTCCGGTGAGACCAGA
AGTCCAGAAGCTGTTTATACTCGAATCATGATGAATGGAGGTCGACTGAAGAGATCGCAT
ATTCGGAGATATGTCTCAGTCAGTTCAAATCATCAAACCCGTCCAGGCTCATTCGCTGAG
TTCCTAAACAAGACGTATTCAAGTGACTCATAA
>BRIP1890dgMA2012
---------------------------------------------TCTTTGAAGCCTGAG
ATTATCGTGGATCAATATGAGTACAAGTACCCTGCTATCAAAGACTTGAAAAAGCCCTGT
ATAACCTTGGGGAAAGCCCCCGACTTAAACAAAGCATACAAGTCAGTTTTATCAGGCATG
AACGCCGCCAAACTGGATCCTGATGATGTATGTTCCTACTTGGCAGCAGCAATGCAGTTC
TTTGAGGGGACATGTCCGGAAGACTGGACCAGCTATGGAATCCTGATTGCACGAAAAGGC
GATAAGATCACCCCAGATTCTCTTGTGGAGATAAAGCGTACTGATGTGGAGGGGAATTGG
GCCCTGACAGGAGGCATAGAACTGACAAGGGACCCTACTGTCTCCGAGCATGCGTCTTTA
GTTGGTCTTCTTTTAAGCCTATATAGGCTGAGCAAAATATCAGGACAGAACACCGGCAAC
TATAAGACAAACATTGCTGATAGGATAGAGCAGATTTTTGAGACAGCCCCTTTTGTTAAA
ATCGTGGAGCACCACACTCTAATGACAACTCACAAAATGTGTGCCAATTGGAGCACTATA
CCGAACTTCAGATTTTTGGCTGGGACCTACGACATGTTTTTCTCCCGGATTGAGCATCTA
TATTCAGCAATCAGGGTAGGCACAGTTGTCACTGCTTATGAAGACTGCTCAGGGCTGGTA
TCGTTTACAGGGTTCATAAAACAGATTAATCTCACCGCAAGAGAAGCAATACTATATTTC
TTCCACAAGAACTTTGAGGAAGAGATAAGAAGAATGTTCGAGCCAGGGCAAGAGACAGCT
GTTCCTCACTCTTATTTCATCCACTTCCGTTCACTAGGCTTGAGTGGAAAGTCTCCTTAT
TCATCAAATGCCGTTGGTCATGTGTTCAATCTCATTCACTTTGTTGGATGCTACATGGGT
CAAGTCCGATCCCTCAATGCAACAGTTATTGCCGCCTGTGCCCCTCATGAGATGTCTGTT
CTAGGGGGCTATCTTGGAGAGGAATTCTTCGGGAAAGGGACTTTTGAAAGAAGATTCTTT
AGAGATGAAAAAGAGCTTCGAGAATATGAGGCGGCTGAACTAATAAAGACTGACGTGGCA
CTGGCAGACGACGGAACTGTCAACTCCGACGACGAGGACTACTTCTCCGGTGAGACCAGA
AGTCCAGAAGCTGTTTATACTCGAATCATGATGAATGGAGGTCGACTGAAGAGATCGCAT
ATTCGGAGATATGTCTCAGTCAGTTCAAATCATCAAACCCGTCCAGGCTCATTCGCTGAG
TTCCTAAACAAGACGTATTCAAGTGACTCATAA
>BRIP1891dgMA2012
---------------------------------------------TCTTTGAAGCCTGAG
ATTATCGTGGATCAATATGAGTACAAGTACCCTGCTATCAAAGACTTGAAAAAGCCCTGT
ATAACCTTGGGGAAAGCCCCCGACTTAAACAAAGCATACAAGTCAGTTTTATCAGGCATG
AACGCCGCCAAACTGGATCCTGATGATGTATGTTCCTACTTGGCAGCAGCAATGCAGTTC
TTTGAGGGGACATGTCCGGAAGACTGGACCAGCTATGGAATCCTGATTGCACGAAAAGGC
GATAAGATCACCCCAGATTCTCTTGTGGAGATAAAGCGTACTGATGTGGAGGGGAATTGG
GCCCTGACAGGAGGCATAGAACTGACAAGGGACCCTACTGTCTCCGAGCATGCGTCTTTA
GTTGGTCTTCTTTTAAGCCTATATAGGCTGAGCAAAATATCAGGACAGAACACCGGCAAC
TATAAGACAAACATTGCTGATAGGATAGAGCAGATTTTTGAGACAGCCCCTTTTGTTAAA
ATCGTGGAGCACCACACTCTAATGACAACTCACAAAATGTGTGCCAATTGGAGCACTATA
CCGAACTTCAGATTTTTGGCTGGGACCTACGACATGTTTTTCTCCCGGATTGAGCATCTA
TATTCAGCAATCAGGGTAGGCACAGTTGTCACTGCTTATGAAGACTGCTCAGGGCTGGTA
TCGTTTACAGGGTTCATAAAACAGATTAATCTCACCGCAAGAGAAGCAATACTATATTTC
TTCCACAAGAACTTTGAGGAAGAGATAAGAAGAATGTTCGAGCCAGGGCAAGAGACAGCT
GTTCCTCACTCTTATTTCATCCACTTCCGTTCACTAGGCTTGAGTGGAAAGTCTCCTTAT
TCATCAAATGCCGTTGGTCATGTGTTCAATCTCATTCACTTTGTTGGATGCTACATGGGT
CAAGTCCGATCCCTTAATGCAACAGTTATTGCCGCCTGTGCCCCTCATGAGATGTCTGTT
CTAGGGGGCTATCTTGGAGAGGAATTCTTCGGGAAAGGGACTTTTGAAAGAAGATTCTTT
AGAGATGAAAAAGAGCTTCGAGAATATGAGGCGGCTGAACTAATAAAGACTGACGTGGCA
CTGGCAGACGACGGAACTGTCAACTCCGACGACGAGGACTACTTCTCCGGTGAGACCAGA
AGTCCAGAAGCTGTTTATACTCGAATCATGATGAATGGAGGTCGACTGAAGAGATCGCAT
ATTCGGAGATATGTCTCAGTCAGTTCAAATCATCAAACCCGTCCAGGCTCATTCGCTGAG
TTCCTAAACAAGACGTATTCAAGTGACTCATAA
>BRIP1893dgMA2012
---------------------------------------------TCTTTGAAGCCTGAG
ATTATCGTGGATCAATATGAGTACAAGTACCCTGCTATCAAAGACTTGAAAAAGCCCTGC
ATAACCTTGGGGAAAGCCCCCGACTTAAACAAAGCATACAAGTCAGTTTTATCAGGCATG
AACGCCGCCAAACTGGATCCTGATGATGTATGTTCCTACTTGGCCGCAGCAATGCAGTTC
TTTGAGGGGACATGTCCGGAAGACTGGACCAGCTATGGAATCCTGATTGCACGAAAAGGC
GATAAGATCACCCCAGATTCTCTTGTGGAGATAAAGCGTACTGATGTGGAGGGGAATTGG
GCCCTGACAGGAGGCATAGAACTGACAAGGGACCCTACTGTCTCCGAGCATGCGTCTTTA
GTTGGTCTTCTTTTAAGCCTATATAGGCTGAGCAAAATATCAGGACAGAACACCGGCAAC
TATAAGACAAACATTGCTGATAGGATAGAGCAGATTTTTGAGACAGCCCCTTTTGTTAAA
ATCGTGGAGCACCACACTCTAATGACAACTCACAAAATGTGTGCCAATTGGAGCACTATA
CCGAACTTCAGATTTTTGGCTGGGACCTACGACATGTTTTTCTCCCGGATTGAGCATCTA
TATTCAGCAATCAGGGTAGGCACAGTTGTCACTGCTTATGAAGACTGCTCAGGGCTGGTA
TCGTTTACAGGGTTCATAAAACAGATTAATCTCACTGCAAGAGAAGCAATACTATATTTC
TTCCACAAGAACTTTGAGGAAGAGATAAGAAGAATGTTCGAGCCAGGGCAAGAGACAGCT
GTTCCTCACTCTTATTTCATCCACTTCCGTTCACTAGGCTTGAGTGGAAAGTCTCCTTAT
TCATCAAATGCCGTTGGTCATGTGTTCAATCTCATTCACTTTGTTGGATGCTACATGGGT
CAAGTCCGATCCCTTAATGCAACAGTTATTGCCGCCTGTGCCCCTCATGAGATGTCTGTT
CTAGGGGGCTATCTTGGAGAGGAATTCTTCGGGAAAGGGACTTTTGAAAGAAGATTCTTT
AGAGATGAAAAAGAGCTTCGAGAATATGAGGCGGCTGAACTAATAAAGACTGACGTGGCA
CTGGCAGACGACGGAACTGTCAACTCCGACGACGAGGACTACTTCTCCGGTGAGACCAGA
AGTCCAGAAGCTGTTTATACTCGAATCATGATGAATGGAGGTCGACTGAAGAGATCGCAT
ATTCGGAGATATGTCTCAGTCAGTTCAAATCATCAAACCCGTCCAGGCTCATTCGCTGAG
TTCCTAAACAAGACGTATTCAAGTGACTCATAA
>BRIP1894dgMA2012
---------------------------------------------TCTTTGAAGCCTGAG
ATTATCGTGGATCAATATGAGTACAAGTACCCTGCTATCAAAGACTTGAAAAAGCCCTGT
ATAACCTTGGGGAAAGCCCCCGACTTAAACAAAGCATACAAGTCAGTTTTATCAGGCATG
AACGCCGCCAAACTGGATCCTGATGATGTATGTTCCTACTTGGCAGCAGCAATGCAGTTC
TTTGAGGGGACATGTCCGGAAGACTGGACCAGCTATGGAATCCTGATTGCACGAAAAGGC
GATAAGATCACCCCAGATTCTCTTGTGGAGATAAAGCGTACTGATGTGGAGGGGAATTGG
GCCCTGACAGGAGGCATAGAACTGACAAGGGACCCTACTGTCTCCGAGCATGCGTCTTTA
GTTGGTCTTCTTTTAAGCCTATATAGGCTGAGCAAAATATCAGGACAGAACACCGGCAAC
TATAAGACAAACATTGCTGATAGGATAGAGCAGATTTTTGAGACAGCCCCTTTTGTTAAA
ATCGTGGAGCACCACACTCTAATGACAACTCACAAAATGTGTGCCAATTGGAGCACTATA
CCGAACTTCAGATTTTTGGCTGGGACCTACGACATGTTTTTCTCCCGGATTGAGCATCTA
TATTCAGCAATCAGGGTAGGCACAGTTGTCACTGCTTATGAAGACTGCTCAGGGCTGGTA
TCGTTTACAGGGTTCATAAAACAGATTAATCTCACCGCAAGAGAAGCAATACTATATTTC
TTCCACAAGAACTTTGAGGAAGAGATAAGAAGAATGTTCGAGCCAGGGCAAGAGACAGCT
GTTCCTCACTCTTATTTCATCCACTTCCGTTCACTAGGCTTGAGTGGAAAGTCTCCTTAT
TCATCAAATGCCGTTGGTCATGTGTTCAATCTCATTCACTTTGTTGGATGCTACATGGGT
CAAGTCCGATCCCTTAATGCAACAGTTATTGCCGCCTGTGCCCCTCATGAGATGTCTGTT
CTAGGGGGCTATCTTGGAGAGGAATTCTTCGGGAAAGGGACTTTTGAAAGAAGATTCTTT
AGAGATGAAAAAGAGCTTCGAGAATATGAGGCGGCTGAACTAATAAAGACTGACGTGGCA
CTGGCAGACGACGGAACTGTCAACTCCGACGACGAGGACTACTTCTCCGGTGAGACCAGA
AGTCCAGAAGCTGTTTATACTCGAATCATGATGAATGGAGGTCGACTGAAGAGATCGCAT
ATTCGGAGATATGTCTCAGTCAGTTCAAATCATCAAACCCGTCCAGGCTCATTCGCTGAG
TTCCTAAACAAGACGTATTCAAGTGACTCATAA
>BRIP1895dgMA2012
---------------------------------------------TCTTTGAAGCCTGAG
ATTATCGTGGATCAATATGAGTACAAGTACCCTGCTATCAAAGACTTGAAAAAGCCCTGT
ATAACCTTGGGGAAAGCCCCCGACTTAAACAAAGCATACAAGTCAGTTTTATCAGGCATG
AACGCCGCCAAACTGGATCCTGATGATGTATGTTCCTACTTGGCAGCAGCAATGCAGTTC
TTTGAGGGGACATGTCCGGAAGACTGGACCAGCTATGGAATCCTGATTGCACGAAAAGGC
GATAAGATCACCCCAGATTCTCTTGTGGAGATAAAGCGTACTGATGTGGAGGGGAATTGG
GCCCTGACAGGAGGCATAGAACTGACAAGGGACCCTACTGTCTCCGAGCATGCGTCTTTA
GTTGGTCTTCTTTTAAGCCTATATAGGCTGAGCAAAATATCAGGACAGAACACCGGCAAC
TATAAGACAAACATTGCTGATAGGATAGAGCAGATTTTTGAGACAGCCCCTTTTGTTAAA
ATCGTGGAGCACCACACTCTAATGACAACTCACAAAATGTGTGCCAATTGGAGCACTATA
CCGAACTTCAGATTTTTGGCTGGGACCTACGACATGTTTTTCTCCCGGATTGAGCATCTA
TATTCAGCAATCAGGGTAGGCACAGTTGTCACTGCTTATGAAGACTGCTCAGGGCTGGTA
TCGTTTACAGGGTTCATAAAACAGATTAATCTCACCGCAAGAGAAGCAATACTATATTTC
TTCCACAAGAACTTTGAGGAAGAGATAAGAAGAATGTTCGAGCCAGGGCAAGAGACAGCT
GTTCCTCACTCTTATTTCATCCACTTCCGTTCACTAGGCTTGAGTGGAAAGTCTCCTTAT
TCATCAAATGCCGTTGGTCATGTGTTCAATCTCATTCACTTTGTTGGATGCTACATGGGT
CAAGTCCGATCCCTTAATGCAACAGTTATTGCCGCCTGTGCCCCTCATGAGATGTCTGTT
CTAGGGGGCTATCTTGGAGAGGAATTCTTCGGGAAAGGGACTTTTGAAAGAAGATTCTTT
AGAGATGAAAAAGAGCTTCGAGAATATGAGGCGGCTGAACTAATAAAGACTGACGTGGCA
CTGGCAGACGACGGAACTGTCAACTCCGACGACGAGGACTACTTCTCCGGTGAGACCAGA
AGTCCAGAAGCTGTTTATACTCGAATCATGATGAATGGAGGTCGACTGAAGAGATCGCAT
ATTCGGAGATATGTCTCAGTCAGTTCAAATCATCAAACCCGTCCAGGCTCATTCGCTGAG
TTCCTAAACAAGACGTATTCAAGTGACTCATAA
>BRIP1896dgMA2012
---------------------------------------------TCTTTGAAGCCTGAG
ATTATCGTGGATCAATATGAGTACAAGTACCCTGCTATCAAAGACTTGAAAAAGCCCTGT
ATAACCTTGGGGAAAGCCCCCGACTTAAACAAAGCATACAAGTCAGTTTTATCAGGCATG
AACGCCGCCAAACTGGATCCTGATGATGTATGTTCCTACTTGGCAGCAGCAATGCAGTTC
TTTGAGGGGACATGTCCGGAAGACTGGACCAGCTATGGAATCCTGATTGCACGAAAAGGC
GATAAGATCACCCCAGATTCTCTTGTGGAGATAAAGCGTACTGATGTGGAGGGGAATTGG
GCCCTGACAGGAGGCATAGAACTGACAAGGGACCCTACTGTCTCCGAGCATGCGTCTTTA
GTTGGTCTTCTTTTAAGCCTATATAGGCTGAGCAAAATATCAGGACAGAACACCGGCAAC
TATAAGACAAACATTGCTGATAGGATAGAGCAGATTTTTGAGACAGCCCCTTTTGTTAAA
ATCGTGGAGCACCACACTCTAATGACAACTCACAAAATGTGTGCCAATTGGAGCACTATA
CCGAACTTCAGATTTTTGGCTGGGACCTACGACATGTTTTTCTCCCGGATTGAGCATCTA
TATTCAGCAATCAGGGTAGGCACAGTTGTCACTGCTTATGAAGACTGCTCAGGGCTGGTA
TCGTTTACAGGGTTCATAAAACAGATTAATCTCACCGCAAGAGAAGCAATACTATATTTC
TTCCACAAGAACTTTGAGGAAGAGATAAGAAGAATGTTCGAGCCAGGGCAAGAGACAGCT
GTTCCTCACTCTTATTTCATCCACTTCCGTTCACTAGGCTTGAGTGGAAAGTCTCCTTAT
TCATCAAATGCCGTTGGTCATGTGTTCAATCTCATTCACTTTGTTGGATGCTACATGGGT
CAAGTCCGATCCCTTAATGCAACAGTTATTGCCGCCTGTGCCCCTCATGAGATGTCTGTT
CTAGGGGGCTATCTTGGAGAGGAATTCTTCGGGAAAGGGACTTTTGAAAGAAGATTCTTT
AGAGATGAAAAAGAGCTTCGAGAATATGAGGCGGCTGAACTAATAAAGACTGACGTGGCA
CTGGCAGACGACGGAACTGTCAACTCCGACGACGAGGACTACTTCTCCGGTGAGACCAGA
AGTCCAGAAGCTGTTTATACTCGAATCATGATGAATGGAGGTCGACTGAAGAGATCGCAT
ATTCGGAGATATGTCTCAGTCAGTTCAAATCATCAAACCCGTCCAGGCTCATTCGCTGAG
TTCCTAAACAAGACGTATTCAAGTGACTCATAA
>BRIP1897dgMA2012
---------------------------------------------TCTTTGAAGCCTGAG
ATTATCGTGGATCAATATGAGTACAAGTACCCTGCTATCAAAGACTTGAAAAAGCCCTGT
ATAACCTTGGGGAAAGCCCCCGACTTAAACAAAGCATACAAGTCAGTTTTATCAGGCATG
AACGCCGCCAAACTGGATCCTGATGATGTATGTTCCTACTTGGCAGCAGCAATGCAGTTC
TTTGAGGGGACATGTCCGGAAGACTGGACCAGCTATGGAATCCTGATTGCACGAAAAGGC
GATAAGATCACCCCAGATTCTCTTGTGGAGATAAAGCGTACTGATGTGGAGGGGAATTGG
GCCCTGACAGGAGGCATAGAACTGACAAGGGACCCTACTGTCTCCGAGCATGCGTCTTTA
GTTGGTCTTCTTTTAAGCCTATATAGGCTGAGCAAAATATCAGGACAGAACACCGGCAAC
TATAAGACAAACATTGCTGATAGGATAGAGCAGATTTTTGAGACAGCCCCTTTTGTTAAA
ATCGTGGAGCACCACACTCTAATGACAACTCACAAAATGTGTGCCAATTGGAGCACTATA
CCGAACTTCAGATTTTTGGCTGGGACCTACGACATGTTTTTCTCCCGGATTGAGCATCTA
TATTCAGCAATCAGGGTAGGCACAGTTGTCACTGCTTATGAAGACTGCTCAGGGCTGGTA
TCGTTTACAGGGTTCATAAAACAGATTAATCTCACCGCAAGAGAAGCAATACTATATTTC
TTCCACAAGAACTTTGAGGAAGAGATAAGAAGAATGTTCGAGCCAGGGCAAGAGACAGCT
GTTCCTCACTCTTATTTCATCCACTTCCGTTCACTAGGCTTGAGTGGAAAGTCTCCTTAT
TCATCAAATGCCGTTGGTCATGTGTTCAATCTCATTCACTTTGTTGGATGCTACATGGGT
CAAGTCCGATCCCTTAATGCAACAGTTATTGCCGCCTGTGCCCCTCATGAGATGTCTGTT
CTAGGGGGCTATCTTGGAGAGGAATTCTTCGGGAAAGGGACTTTTGAAAGAAGATTCTTT
AGAGATGAAAAAGAGCTTCGAGAATATGAGGCGGCTGAACTAATAAAGACTGACGTGGCA
CTGGCAGACGACGGAACTGTCAACTCCGACGACGAGGACTACTTCTCCGGTGAGACCAGA
AGTCCAGAAGCTGTTTATACTCGAATCATGATGAATGGAGGTCGACTGAAGAGATCGCAT
ATTCGGAGATATGTCTCAGTCAGTTCAAATCATCAAACCCGTCCAGGCTCATTCGCTGAG
TTCCTAAACAAGACGTATTCAAGTGACTCATAA
