# Supplementary material for: A Novel Terrestrial Rabies Virus Lineage Occurring in South America: Origin, Diversification, and Evidence of Contact between Wild and Domestic Cycles
Source: Viruses. 2021 Dec 11;13(12):2484. doi: 10.3390/v13122484 (PMC8707302; doi:10.3390/v13122484)
Supplement: Supplementary file 1 [file viruses-13-02484-s001.zip › Supplementary Table S1.xlsx]

## Sheet: Supplementary Table 1
Country	Virus Name	Species	Year	Phylogenetic clade - subclade	Source	Accession number	Length (bp)	Reference
Sri Lanka	RV2417	Dog (Canis familiaris)	2008	Indian Subcontinent	Original brain	KF154999	1353	Marston et al. 2013	Non-cosmopolitan dog-related lineages
China	98011CHI	Dog (Canis familiaris)	1998	Asian – SEA1b	Original brain	KX148265	1353	Troupin et al. 2016
Indonesia	03003INDO	Dog (Canis familiaris)	2003	Asian – SEA1a	Mouse	KX148266	1353	Troupin et al. 2016
Senegal	93005SEN	Dog (Canis familiaris)	1992	Africa-2	Original brain	KX148239	1353	Troupin et al. 2016
Nigeria	DRV_NG11	Dog (Canis familiaris)	2011	Africa-2	Original brain	KC196743	1353	Zhou et al. 2013
USA	91004USA	Striped skunk (Mephitis mephitis)	1991	Arctic-related – A	Original brain	KX148224	1353	Troupin et al. 2016
USA	91005USA	Red fox (Vulpes vulpes)	1990	Arctic-related – A	Original brain	KX148106	1353	Troupin et al. 2016
South Africa	15002AFS	Mongoose (Und.)	2014	Africa-3	Original brain	KX148221	1353	Troupin et al. 2016
South Africa	15001AFS	Yellow mongoose (Cynictis penicillata)	2013	Africa-3	Original brain	KX148220	1353	Troupin et al. 2016
Egypt	86092EGY	Human (Homo sapiens)	1979	Cosmopolitan – AF4	Mouse	KX148101	1353	Troupin et al. 2016	AF4
Israel	RV2324	Dog (Canis familiaris)	1950	Cosmopolitan – AF4	?	KF154998	1353	Marston et al. 2013
Morocco	08342MAR	Dog (Canis familiaris)	2008	Cosmopolitan – AF1a	Original brain	KX148193	1353	Troupin et al. 2016	AF1a
Morocco	04031MAR	Dog (Canis familiaris)	2004	Cosmopolitan – AF1a	Original brain	KX148195	1353	Troupin et al. 2016
Tanzania	RV2772	Dog (Canis familiaris)	2009	Cosmopolitan – AF1b	Original brain	KF155002	1353	Marston et al. 2013	AF1b
Tanzania	96013TAN	Dog (Canis familiaris)	1996	Cosmopolitan – AF1b	Original brain	KX148206	1353	Troupin et al. 2016
Madagascar	04033MAD	Dog (Canis familiaris)	2004	Cosmopolitan – AF1c	Original brain	KX148209	1353	Troupin et al. 2016	AF1c
Madagascar	86046MAD	Dog (Canis familiaris)	1986	Cosmopolitan – AF1c	Original brain	KX148211	1353	Troupin et al. 2016
Russia	1350KRA	Dog (Canis familiaris)	2008	Cosmopolitan – CA1	Original brain	JQ944705	1353	Chupin et al., unpublished	CA1
Russia	8052f	Red fox (Vulpes vulpes)	2011	Cosmopolitan – CA1	Mouse	KC595280	1353	Zhou et al. 2013
Russia	1352KRA	Dog (Canis familiaris)	2008	Cosmopolitan – CA2	Original brain	JQ944706	1353	Chupin et al., unpublished	CA2
Iran	93019IRA	Jackal (Canis aureus)	1993	Cosmopolitan – CA2	Original brain	KX148212	1353	Troupin et al. 2016
Hungary	92015HON	Human (Homo sapiens)	1991	Cosmopolitan – CA3	Original brain	KX148160	1353	Troupin et al. 2016	CA3
Russia	1564NNO	Red fox (Vulpes vulpes)	2008	Cosmopolitan – CA3	Original brain	JQ944708	1353	Chupin et al., unpublished
Iran	93008IRA	Jackal (Canis aureus)	1976	Cosmopolitan – ME1a	Original brain	KX148190	1353	Troupin et al. 2016	ME1a
Saudi Arabia	99004ARS	Red fox (Vulpes vulpes)	1998	Cosmopolitan – ME1a	Original brain	KX148175	1353	Troupin et al. 2016
Israel	93032ISR	Jackal (Canis aureus)	1993	Cosmopolitan – ME1b	Original brain	KX148191	1353	Troupin et al. 2016	ME1b
Israel	93033ISR	Dog (Canis familiaris)	1993	Cosmopolitan – ME1b	Original brain	KX148192	1353	Troupin et al. 2016
Turkey	94009TUR	Dog (Canis familiaris)	1993	Cosmopolitan – ME2	Original brain	KX148165	1353	Troupin et al. 2016	ME2
Turkey	94005TUR	Dog (Canis familiaris)	1993	Cosmopolitan – ME2	Original brain	KX148167	1353	This study
Finland	93046FIN	Red fox (Vulpes vulpes)	1993	Cosmopolitan – NEE	Original brain	KX148146	1353	Troupin et al. 2016	NEE
Poland	96142POL	Raccoon dog (Nyctereutes procyonoides)	1996	Cosmopolitan – NEE	Original brain	KX148152	1353	Troupin et al. 2016
Poland	96177POL	Red fox (Vulpes vulpes)	1994	Cosmopolitan – EE	Original brain	KX148142	1353	Troupin et al. 2016	EE
Slovenia	94099SLN	Red fox (Vulpes vulpes)	1994	Cosmopolitan – EE	Original brain	KX148144	1353	Troupin et al. 2016
France	96002FRA	Red fox (Vulpes vulpes)	1996	Cosmopolitan – WE	Original brain	KX148126	1353	Troupin et al. 2016	WE
Slovenia	94086SLN	Red fox (Vulpes vulpes)	1994	Cosmopolitan – WE	Original brain	KX148131	1353	Troupin et al. 2016
Germany	92017GER	Red fox (Vulpes vulpes)	1991	Cosmopolitan – CE	Original brain	KX148123	1353	Troupin et al. 2016	CE
Poland	96077POL	Raccoon dog (Nyctereutes procyonoides)	1994	Cosmopolitan – CE	Original brain	KX148118	1353	Troupin et al. 2016
France	Rabies	-	-	Vaccine strain PV	-	M13215	1353	Tordo et al., 1988	Vac
France	Rabies	-	-	Vaccine strain CVS	-	KF733451	1353	Picard-Meyer et al., unpublished
USA	1088	Woodchuck (Marmota monax)	2008	Cosmopolitan – AM1a	Mouse	AB645847	1353	Yamada et al. 2012	Cosmopolitan AM1
USA	NC839	Striped skunk (Mephitis mephitis)	1984	Cosmopolitan – AM1a	Original brain	JQ685944	1353	Kuzmin et al. 2012
Haiti	A18-0735	Dog (Canis familiaris)	2018	Cosmopolitan – AM1a	Original brain	MW055129	1353	Gigante et al. 2020
Puerto Rico	Prmongoose2004	Mongoose (Herpestes javanicus)	2004	Cosmopolitan – AM1a	Original brain	FJ228495	1350	Velasco-Villa et al. 2008
Puerto Rico	2839dgPuertoRico2006	Mongoose (Herpestes javanicus)	2006	Cosmopolitan – AM1a	Original brain	FJ228496	1350	Velasco-Villa et al. 2008
Mexico	91014MEX	Dog (Canis familiaris)	1991	Cosmopolitan – AM2a	Original brain	KX148110	1353	Troupin et al. 2016	Cosmopolitan AM2a
Mexico	91015MEX	Dog (Canis familiaris)	1991	Cosmopolitan – AM2a	Original brain	KX148111	1353	Troupin et al. 2016
Guatemala	Guat18	Dog (Canis familiaris)	2018	Cosmopolitan – AM2a	Original brain	MW055107	1353	Gigante et al. 2020
Cuba	V1101	Mongoose (Herpestes javanicus)	2002	Cosmopolitan – AM2a	Original brain	AY854558	1353	Nadin-Davis et al. 2006
Cuba	V1074	Dog (Canis familiaris)	2001	Cosmopolitan – AM2a	Original brain	AY854515	1353	Nadin-Davis et al. 2006
Colombia	C01/04	Dog (Canis familiaris)	2004	Cosmopolitan – AM2a	Unspecified	EU086161	1353	Bourhy et al. 2008
Colombia	CO2/07	Dog (Canis familiaris)	2007	Cosmopolitan – AM2a	Unspecified	JF693449	1350	Caicedo et al. 2015
Colombia	F02/07	Fox (Unspecified)	2007	Cosmopolitan – AM2a	Unspecified	JF693450	1350	Caicedo et al. 2015
Mexico	MEXSK3636	Spotted skunk (Spilogale putorius)	2009	Cosmopolitan – AM2b	Mouse	JQ685975	1353	Kuzmin et al. 2012	Cosmopolitan AM2b
USA	A10_0515	Gray Fox (Urocyon cinereoargenteus)	2009	Cosmopolitan – AM2b	Original brain	JQ685899	1353	Kuzmin et al. 2012
USA	CA982	Striped skunk (Mephitis mephitis)	1994	Cosmopolitan – AM4	Original brain	JQ685894	1353	Kuzmin et al. 2012	Cosmopolitan AM4
USA	CASK2	Striped skunk (Mephitis mephitis)	1974	Cosmopolitan – AM4	Original brain	JQ685970	1353	Kuzmin et al. 2012
Peru	SN3-PeruDog	Dog (Canis familiaris)	Unspecified	Cosmopolitan – AM5	Unspecified	KU963490	1350	Whadwa et al. 2017	Cosmopolitan AM5
Peru	4352Perudg2004	Dog (Canis familiaris)	2004	Cosmopolitan – AM5	Original brain	FJ228499	1350	Velasco-Villa et al. 2008
Peru	26200PeruFx2004	Fox (Unspecified)	2004	Cosmopolitan – AM5	Original brain	FJ228501	1350	Velasco-Villa et al. 2008
