# Supplementary material for: A Novel Terrestrial Rabies Virus Lineage Occurring in South America: Origin, Diversification, and Evidence of Contact between Wild and Domestic Cycles
Source: Viruses. 2021 Dec 11;13(12):2484. doi: 10.3390/v13122484 (PMC8707302; doi:10.3390/v13122484)
Supplement: Supplementary file 1 [file viruses-13-02484-s001.zip › Supplementary Table S2.xlsx]

## Sheet: Supplementary Table 2
Country	State	Acronym	Virus Name	Species	Year	Lineage	Accession number	Reference	Length	AgV
Brazil	Goiás	GO	BRdg2	Dog (Canis familiaris)	1999	Cosmopolitan – AM4	AB083792	Ito et al., 2003	1335	2
Brazil	Goiás	GO	BRdg8	Dog (Canis familiaris)	1999	Cosmopolitan – AM4	AB263295	Kobayashi et al. 2007	1332	2
Brazil	Minas Gerais	MG	BRdg10	Dog (Canis familiaris)	1987	Cosmopolitan – AM4	AB083796	Ito et al., 2003	1335	2
Brazil	São Paulo	SP	BRdg12	Dog (Canis familiaris)	1989	Cosmopolitan – AM4	AB083797	Ito et al., 2003	1335	2
Brazil	São Paulo	SP	BRdg13	Dog (Canis familiaris)	1989	Cosmopolitan – AM4	AB263298	Kobayashi et al. 2007	1332	2
Brazil	Goiás	GO	BRdg15	Dog (Canis familiaris)	1999	Cosmopolitan – AM4	AB083798	Ito et al., 2003	1335	2
Brazil	São Paulo	SP	BRdg77	Dog (Canis familiaris)	1992	Cosmopolitan – AM4	AB263309	Kobayashi et al. 2007	1332	2
Brazil	Goiás	GO	BRdg96	Dog (Canis familiaris)	2001	Cosmopolitan – AM4	AB263310	Kobayashi et al. 2007	1332	2
Brazil	Goiás	GO	BRdg125	Dog (Canis familiaris)	2000	Cosmopolitan – AM4	AB263320	Kobayashi et al. 2007	1332	2
Brazil	Rio de Janeiro	RJ	BRdg317	Dog (Canis familiaris)	1985	Cosmopolitan – AM4	AB263324	Kobayashi et al. 2007	1332	2
Brazil	Maranhão	MA	BRdg325	Dog (Canis familiaris)	2003	Cosmopolitan – AM4	AB263328	Kobayashi et al. 2007	1332	2
Brazil	Maranhão	MA	BRdg331	Dog (Canis familiaris)	2003	Cosmopolitan – AM4	AB263329	Kobayashi et al. 2007	1332	2
Brazil	Minas Gerais	MG	BRdg603	Dog (Canis familiaris)	2002	Cosmopolitan – AM4	AB263334	Kobayashi et al. 2007	1332	2
Brazil	Maranhão	MA	BRdg640	Dog (Canis familiaris)	2004	Cosmopolitan – AM4	AB263335	Kobayashi et al. 2007	1332	2
Brazil	Maranhão	MA	BRdg657	Dog (Canis familiaris)	2005	Cosmopolitan – AM4	AB263340	Kobayashi et al. 2007	1332	2
Brazil	Maranhão	MA	BRdg659	Dog (Canis familiaris)	2005	Cosmopolitan – AM4	AB263341	Kobayashi et al. 2007	1332	2
Brazil	Paraíba	PB	BR-Pfx 1	Fox (Dusicyon sp.)	2002	Cosmopolitan – AM4	AB362483	Mochizuki et al. 2009	1353	2
Brazil	Paraíba	PB	BR-Pfx 2	Fox (Dusicyon sp.)	2000	Cosmopolitan – AM4	AB206408	Shoji et al. 2006	1332	2
Brazil	Paraíba	PB	BR-Pfx 3	Fox (Dusicyon sp.)	2001	Cosmopolitan – AM4	AB517660	Mochizuki et al., unpublished	1353	2
Brazil	Paraíba	PB	BR-Pfx 4	Fox (Dusicyon sp.)	2002	Cosmopolitan – AM4	AB206410	Shoji et al. 2006	1332	2
Brazil	Paraíba	PB	BR-Pfx 5	Fox (Dusicyon sp.)	2002	Cosmopolitan – AM4	AB206411	Shoji et al. 2006	1332	2
Brazil	Paraíba	PB	BR-Pfx 6	Fox (Dusicyon sp.)	2002	Cosmopolitan – AM4	AB207884	Shoji et al. 2006	1332	2
Brazil	Paraíba	PB	BR-Pfx 7	Fox (Dusicyon sp.)	2002	Cosmopolitan – AM4	AB206412	Shoji et al. 2006	1332	2
Brazil	Paraíba	PB	BR-Pfx 8	Fox (Dusicyon sp.)	2002	Cosmopolitan – AM4	AB206413	Shoji et al. 2006	1332	2
Brazil	Alagoas	AL	9479dgAL	Dog (Canis familiaris)	2005	Cosmopolitan – AM4	EF152280	Carnieli et al. 2008	1335	2
Brazil	Pará	PA	8590dgPA	Dog (Canis familiaris)	2005	Cosmopolitan – AM4	EF152279	Carnieli et al. 2008	1335	2
Brazil	Pará	PA	8578dgPA	Dog (Canis familiaris)	2005	Cosmopolitan – AM4	EF152277	Carnieli et al. 2008	1335	2
Brazil	Maranhão	MA	8257dgMA	Dog (Canis familiaris)	2005	Cosmopolitan – AM4	EF152275	Carnieli et al. 2008	1335	2
Brazil	Bahia	BA	7576CthBAa	Fox (Cerdocyon thous)	2005	Cosmopolitan – AM4	EF152272	Carnieli et al. 2008	1335	2
Brazil	Piauí	PI	6333PvePIa	Fox (Lycalopex vetulus)	2005	Cosmopolitan – AM4	EF152270	Carnieli et al. 2008	1335	2
Brazil	Sergipe	SE	6050dgSE	Dog (Canis familiaris)	2005	Cosmopolitan – AM4	EF152269	Carnieli et al. 2008	1335	2
Brazil	Sergipe	SE	6049dgSE	Dog (Canis familiaris)	2005	Cosmopolitan – AM4	EF152268	Carnieli et al. 2008	1335	2
Brazil	Paraíba	PB	10565dgPB	Dog (Canis familiaris)	2003	Cosmopolitan – AM4	EF152266	Carnieli et al. 2008	1335	2
Brazil	Paraíba	PB	10561dgPB	Dog (Canis familiaris)	2003	Cosmopolitan – AM4	EF152264	Carnieli et al. 2008	1335	2
Brazil	Piauí	PI	9372dgPI	Dog (Canis familiaris)	2005	Cosmopolitan – AM4	EF152263	Carnieli et al. 2008	1335	2
Brazil	Piauí	PI	9371dgPI	Dog (Canis familiaris)	2005	Cosmopolitan – AM4	EF152262	Carnieli et al. 2008	1335	2
Brazil	Piauí	PI	9370dgPI	Dog (Canis familiaris)	2005	Cosmopolitan – AM4	EF152261	Carnieli et al. 2008	1335	2
Brazil	Piauí	PI	9369dgPI	Dog (Canis familiaris)	2005	Cosmopolitan – AM4	EF152260	Carnieli et al. 2008	1335	2
Brazil	Pernambuco	PE	6975CthPEa	Fox (Cerdocyon thous)	2005	Cosmopolitan – AM4	EF152252	Carnieli et al. 2008	1335	2
Brazil	Pernambuco	PE	6974CthPEa	Fox (Cerdocyon thous)	2005	Cosmopolitan – AM4	EF152251	Carnieli et al. 2008	1335	2
Brazil	Pernambuco	PE	6968dgPEa	Dog (Canis familiaris)	2005	Cosmopolitan – AM4	EF152249	Carnieli et al. 2008	1335	2
Brazil	Piauí	PI	6129CthPI	Fox (Cerdocyon thous)	2004	Cosmopolitan – AM4	EF152247	Carnieli et al. 2008	1335	2
Brazil	Piauí	PI	4371PvePIa	Fox (Lycalopex vetulus)	2005	Cosmopolitan – AM4	EF152246	Carnieli et al. 2008	1335	2
Brazil	Piauí	PI	4369CthPIa	Fox (Cerdocyon thous)	2005	Cosmopolitan – AM4	EF152244	Carnieli et al. 2008	1335	2
Brazil	Piauí	PI	4372CthPI	Fox (Cerdocyon thous)	2005	Cosmopolitan – AM4	EF152243	Carnieli et al. 2008	1335	2
Brazil	Piauí	PI	4367CthPIa	Fox (Cerdocyon thous)	2005	Cosmopolitan – AM4	EF152242	Carnieli et al. 2008	1335	2
Brazil	Pernambuco	PE	1403CthPE	Fox (Cerdocyon thous)	2002	Cosmopolitan – AM4	EF152235	Carnieli et al. 2008	1335	2
Brazil	Pernambuco	PE	1407CthPE	Fox (Cerdocyon thous)	2002	Cosmopolitan – AM4	EF152233	Carnieli et al. 2008	1335	2
Brazil	Bahia	BA	9336CthBAa	Fox (Cerdocyon thous)	2004	Cosmopolitan – AM4	EF152232	Carnieli et al. 2008	1335	2
Brazil	NS		86001BRE	Dog (Canis familiaris)	1986	Cosmopolitan – AM3a	KX148216	Troupin et al. 2016	1353	2
Brazil	NS		86123BRE	Dog (Canis familiaris)	1986	Cosmopolitan – AM3b	KX148217	Troupin et al. 2016	1353	2
Brazil	NS		95022BRE	Dog (Canis familiaris)	1995	Cosmopolitan – AM3a	KX148215	Troupin et al. 2016	1353	2
Brazil	NS		95023BRE	Dog (Canis familiaris)	1995	Cosmopolitan – AM3a	KX148214	Troupin et al. 2016	1353	2
Brazil	NS		BRdg335	Dog (Canis familiaris)	2003	Cosmopolitan – AM3a	AB517659	Mochizuki et al., unpublished	1353	2
Brazil	Mato Grosso do Sul	MS	1407BRACMG2015	Dog (Canis familiaris)	2015	Cosmopolitan – AM5	MK956101	Remonti et al., unpublished	1350	NS
Brazil	Mato Grosso do Sul	MS	1372BRACMG2015	Dog (Canis familiaris)	2015	Cosmopolitan – AM5	MK956100	Remonti et al., unpublished	1350	1
Brazil	Mato Grosso do Sul	MS	1200BRACMG2015	Dog (Canis familiaris)	2015	Cosmopolitan – AM5	MK956099	Remonti et al., unpublished	1350	1
Brazil	Mato Grosso do Sul	MS	1131BRACMG2015	Dog (Canis familiaris)	2015	Cosmopolitan – AM5	MK956098	Remonti et al., unpublished	1350	NS
Brazil	Mato Grosso do Sul	MS	1015BRACMG2015	Dog (Canis familiaris)	2015	Cosmopolitan – AM5	MK956097	Remonti et al., unpublished	1350	1
