# Supplementary material for: A Novel Terrestrial Rabies Virus Lineage Occurring in South America: Origin, Diversification, and Evidence of Contact between Wild and Domestic Cycles
Source: Viruses. 2021 Dec 11;13(12):2484. doi: 10.3390/v13122484 (PMC8707302; doi:10.3390/v13122484)
Supplement: Supplementary file 1 [file viruses-13-02484-s001.zip › Supplementary Table S3.xlsx]

## Sheet: Supplementary Table 3
Country	City	State	Virus name	Species	Year	Accession number	Reference
Brazil	São Caetano	Pernambuco	1406CthPE	C. thous	2005	EF152259	Carnieli et al. 2008
Brazil	São Gabriel	Bahia	9336CthBA	C. thous	2004	EF152232	Carnieli et al. 2008
Brazil	Livramento	Paraíba	1407CthPB	C. thous	2002	EF152233	Carnieli et al. 2008
Brazil	São Vicente do Seridó	Paraíba	10563CthPB	C. thous	2003	EF152234	Carnieli et al. 2008
Brazil	Teresina	Piauí	4372CthPI	C. thous	2005	EF152243	Carnieli et al. 2008
Brazil	São João	Pernambuco	1403CthPE	C. thous	2002	EF152235	Carnieli et al. 2008
Brazil	Teresina	Piauí	4368CthPI	C. thous	2005	EF152236	Carnieli et al. 2008
Brazil	Mamamguape	Paraíba	10566ctPB	Cat	2003	EF152237	Carnieli et al. 2008
Brazil	Guarabira	Paraíba	10568ctPB	Cat	2003	EF152238	Carnieli et al. 2008
Brazil	Alagoinha	Paraíba	10564ctPB	Cat	2003	EF152239	Carnieli et al. 2008
Brazil	Guarabira	Paraíba	10562ctPB	Cat	2003	EF152265	Carnieli et al. 2008
Brazil	Teresina	Piauí	4367CthPI	C. thous	2005	EF152242	Carnieli et al. 2008
Brazil	Teresina	Piauí	4369CthPI	C. thous	2005	EF152244	Carnieli et al. 2008
Brazil	Teresina	Piauí	4371PvePI	L. vetulus	2005	EF152246	Carnieli et al. 2008
Brazil	Teresina	Piauí	6129CthPI	C. thous	2004	EF152247	Carnieli et al. 2008
Brazil	Miguel Calmon	Bahia	9339CthBA	C. thous	2004	EF194160	Carnieli et al. 2008
Brazil	Cortes	Pernambuco	6967CthPE	C. thous	2005	EF152248	Carnieli et al. 2008
Brazil	Bezerros	Pernambuco	6968dgPE	Dog	2005	EF152249	Carnieli et al. 2008
Brazil	Carnaúbas	Pernambuco	6971CthPE	C. thous	2005	EF152250	Carnieli et al. 2008
Brazil	São José do Egito	Pernambuco	6974CthPE	C. thous	2005	EF152251	Carnieli et al. 2008
Brazil	São José do Egito	Pernambuco	6975CthPE	C. thous	2005	EF152252	Carnieli et al. 2008
Brazil	São José do Egito	Pernambuco	6976CthPE	C. thous	2005	EF152245	Carnieli et al. 2008
Brazil	Taquaritinga do Norte	Pernambuco	6978CthPE	C. thous	2005	EF152253	Carnieli et al. 2008
Brazil	Recife	Pernambuco	6980CthPE	C. thous	2005	EF152254	Carnieli et al. 2008
Brazil	São José do Egito	Pernambuco	6970CthPE	C. thous	2005	EF152255	Carnieli et al. 2008
Brazil	Jataúba	Pernambuco	6973CthPE	C. thous	2005	EF152256	Carnieli et al. 2008
Brazil	Recife	Pernambuco	6977CthPE	C. thous	2005	EF152257	Carnieli et al. 2008
Brazil	Santa Maria da Boa Vista	Pernambuco	6981hmPE	Human	2005	EF152258	Carnieli et al. 2008
Brazil	Parnaíba	Piauí	9369dgPI	Dog	2005	EF152260	Carnieli et al. 2008
Brazil	Parnaíba	Piauí	9370dgPI	Dog	2005	EF152261	Carnieli et al. 2008
Brazil	Parnaíba	Piauí	9371dgPI	Dog	2005	EF152262	Carnieli et al. 2008
Brazil	Parnaíba	Piauí	9372dgPI	Dog	2005	EF152263	Carnieli et al. 2008
Brazil	Aracagi	Paraíba	10561dgPB	Dog	2003	EF152264	Carnieli et al. 2008
Brazil	Aracagi	Paraíba	10565dgPB	Dog	2003	EF152266	Carnieli et al. 2008
Brazil	Teresina	Piauí	5070CthPI	C. thous	2005	EF152267	Carnieli et al. 2008
Brazil	Aracaju	Sergipe	6049dgSE	Dog	2005	EF152268	Carnieli et al. 2008
Brazil	Gararu	Sergipe	6050dgSE	Dog	2005	EF152269	Carnieli et al. 2008
Brazil	Nossa Senhora do Socorro	Sergipe	6053CthSE	C. thous	2005	EF194163	Carnieli et al. 2008
Brazil	Teresina	Piauí	6333PvePI	L. vetulus	2005	EF152270	Carnieli et al. 2008
Brazil	Teresina	Piauí	6334CthPI	C. thous	2005	EF152241	Carnieli et al. 2008
Brazil	Teresina	Piauí	6335CthPI	C. thous	2005	EF194165	Carnieli et al. 2008
Brazil	Teresina	Piauí	6368CthPI	C. thous	2005	EF152271	Carnieli et al. 2008
Brazil	Teodoro Sampaio	Bahia	7576CthBA	C. thous	2005	EF152272	Carnieli et al. 2008
Brazil	Piritiba	Bahia	7578CthBA	C. thous	2005	EF152273	Carnieli et al. 2008
Brazil	Jaguarari	Bahia	7579CthBA	C. thous	2005	EF152274	Carnieli et al. 2008
Brazil	São Luis	Maranhão	8257dgMA	Dog	2005	EF152275	Carnieli et al. 2008
Brazil	Nova Ipixuna	Pará	8575dgPA	Dog	2005	EF152276	Carnieli et al. 2008
Brazil	Jacunda	Pará	8578dgPA	Dog	2005	EF152277	Carnieli et al. 2008
Brazil	Jacunda	Pará	8581dgPA	Dog	2005	EF194166	Carnieli et al. 2008
Brazil	Jacunda	Pará	8587dgPA	Dog	2005	EF152278	Carnieli et al. 2008
Brazil	Viséu	Pará	8589dgPA	Dog	2005	EF194167	Carnieli et al. 2008
Brazil	Jacunda	Pará	8590dgPA	Dog	2005	EF152279	Carnieli et al. 2008
Brazil	Maceió	Alagoas	9479dgAL	Dog	2005	EF152280	Carnieli et al. 2008
Brazil	Barra do Corda	Maranhão	BRdg335	Dog	2003	AB517659	Mochizuki et al., unpublished
Brazil	Patos	Paraíba	BR-Pfx 1	Dusicyon sp.	2002	AB362483	Mochizuki et al. 2009
Brazil	Patos	Paraíba	BR-Pfx 2	Dusicyon sp.	2000	AB206408	Shoji et al. 2006
Brazil	Patos	Paraíba	BR-Pfx 3	Dusicyon sp.	2001	AB517660	Mochizuki et al., unpublished
Brazil	Patos	Paraíba	BR-Pfx 4	Dusicyon sp.	2002	AB206410	Shoji et al. 2006
Brazil	Patos	Paraíba	BR-Pfx 5	Dusicyon sp.	2002	AB206411	Shoji et al. 2006
Brazil	Patos	Paraíba	BR-Pfx 6	Dusicyon sp.	2002	AB207884	Shoji et al. 2006
Brazil	Patos	Paraíba	BR-Pfx 7	Dusicyon sp.	2002	AB206412	Shoji et al. 2006
Brazil	Patos	Paraíba	BR-Pfx 8	Dusicyon sp.	2002	AB206413	Shoji et al. 2006
Brazil	Goiânia	Goiás	BRdg2	Dog	1999	AB083792	Ito et al., 2003
Brazil	Goiânia	Goiás	BRct3	Cat	1999	AB083793	Ito et al., 2003
Brazil	Goiânia	Goiás	BRct4	Cat	1999	AB263293	Kobayashi et al. 2007
Brazil	Goiânia	Goiás	BRct5	Cat	1998	AB083794	Ito et al., 2003
Brazil	Morrinhos	Goiás	BRdg7	Dog	1999	AB263294	Kobayashi et al. 2007
Brazil	Piracanjuba	Goiás	BRdg8	Dog	1999	AB263295	Kobayashi et al. 2007
Brazil	Piracanjuba	Goiás	BRct9	Cat	1998	AB263296	Kobayashi et al. 2007
Brazil	Poços de Caldas	Minas Gerais	BRdg10	Dog	1987	AB083796	Ito et al., 2003
Brazil	Poços de Caldas	Minas Gerais	BRdg11	Dog	1987	AB263297	Kobayashi et al. 2007
Brazil	Mogi Guaçu	São Paulo	BRdg12	Dog	1989	AB083797	Ito et al., 2003
Brazil	São João da Boa Vista	São Paulo	BRdg13	Dog	1989	AB263298	Kobayashi et al. 2007
Brazil	São João da Boa Vista	São Paulo	BRct14	Cat	1989	AB263299	Kobayashi et al. 2007
Brazil	Anápolis	Goiás	BRdg15	Dog	1999	AB083798	Ito et al., 2003
Brazil	Caldas Novas	Goiás	BRdg19	Dog	1999	AB263300	Kobayashi et al. 2007
Brazil	Caldas Novas	Goiás	BRct20	Cat	1999	AB263301	Kobayashi et al. 2007
Brazil	Cocalzinho de Goiás	Goiás	BRct21	Cat	1999	AB263302	Kobayashi et al. 2007
Brazil	Goianira	Goiás	BRct22	Cat	1998	AB263303	Kobayashi et al. 2007
Brazil	Goiás	Goiás	BRdg24	Dog	1999	AB263304	Kobayashi et al. 2007
Brazil	Itaberaí	Goiás	BRct25	Cat	1999	AB263305	Kobayashi et al. 2007
Brazil	Leopol do Bulhöes	Goiás	BRct26	Cat	1999	AB263306	Kobayashi et al. 2007
Brazil	Morrinhos	Goiás	BRct27	Cat	1999	AB263307	Kobayashi et al. 2007
Brazil	Taquaral de Goiás	Goiás	BRdg29	Dog	1999	AB263308	Kobayashi et al. 2007
Brazil	Andradina	São Paulo	BRdg77	Dog	1992	AB263309	Kobayashi et al. 2007
Brazil	Itaguaçu	Goiás	BRdg96	Dog	2001	AB263310	Kobayashi et al. 2007
Brazil	Itaguaçu	Goiás	BRdg97	Dog	2001	AB263311	Kobayashi et al. 2007
Brazil	Itaguaçu	Goiás	BRdg98	Dog	2001	AB263312	Kobayashi et al. 2007
Brazil	Santa Tereza de Goiás	Goiás	BRdg101	Dog	2001	AB263313	Kobayashi et al. 2007
Brazil	Ceres	Goiás	BRdg102	Dog	2001	AB263314	Kobayashi et al. 2007
Brazil	Morrinhos	Goiás	BRct112	Cat	1999	AB263315	Kobayashi et al. 2007
Brazil	Itaberaí	Goiás	BRct116	Cat	1999	AB263316	Kobayashi et al. 2007
Brazil	Goiânia	Goiás	BRdg121	Dog	2000	AB263319	Kobayashi et al. 2007
Brazil	Morrinhos	Goiás	BRdg125	Dog	2000	AB263320	Kobayashi et al. 2007
Brazil	Goiânia	Goiás	BRdg126	Dog	2000	AB263321	Kobayashi et al. 2007
Brazil	Goiânia	Goiás	BRdg127	Dog	2000	AB263322	Kobayashi et al. 2007
Brazil	Rio de Janeiro	Rio de Janeiro	BRdg317	Dog	1985	AB263324	Kobayashi et al. 2007
Brazil	Miranda do Norte	Maranhão	BRdg322	Dog	2003	AB263327	Kobayashi et al. 2007
Brazil	Santa lnês	Maranhão	BRdg325	Dog	2003	AB263328	Kobayashi et al. 2007
Brazil	Coroatá	Maranhão	BRdg331	Dog	2003	AB263329	Kobayashi et al. 2007
Brazil	Gonçalves Dias	Maranhão	BRct333	Cat	2003	AB263330	Kobayashi et al. 2007
Brazil	Turmalina	Minas Gerais	BRdg603	Dog	2002	AB263334	Kobayashi et al. 2007
Brazil	Santa Rita	Maranhão	BRdg640	Dog	2004	AB263335	Kobayashi et al. 2007
Brazil	São João Batist	Maranhão	BRdg642	Dog	2004	AB263336	Kobayashi et al. 2007
Brazil	Santa Rita	Maranhão	BRdg643	Dog	2004	AB263337	Kobayashi et al. 2007
Brazil	Codó	Maranhão	BRdg646	Dog	2004	AB263338	Kobayashi et al. 2007
Brazil	Lima Campos	Maranhão	BRdg652	Dog	2004	AB263339	Kobayashi et al. 2007
Brazil	São Vicente Ferrer	Maranhão	BRdg657	Dog	2005	AB263340	Kobayashi et al. 2007
Brazil	Viana	Maranhão	BRdg659	Dog	2005	AB263341	Kobayashi et al. 2007
Brazil	Pindaré Mirim	Maranhão	BRdg661	Dog	2005	AB263342	Kobayashi et al. 2007
Brazil	São João Batista	Maranhão	BRdg665	Dog	2005	AB263343	Kobayashi et al. 2007
Brazil	São João Batista	Maranhão	BRdg666	Dog	2005	AB263344	Kobayashi et al. 2007
Brazil	Monção	Maranhão	BRdg669	Dog	2005	AB263345	Kobayashi et al. 2007
Argentina	Concepción	Tucumán	AA35	Dog	1995		This study
Argentina	Aguilares	Tucumán	AA38	Dog	1996		This study
Argentina	Chicligasta	Tucumán	AA39	Dog	1996		This study
Argentina	Pozo del Tigre	Formosa	AA53	Dog	2000		This study
Argentina	Pirané	Formosa	AA71	Dog	2000		This study
Argentina	Ciervo Petizo	Chaco	AA112	Dog	2001		This study
Argentina	Pampa Almirón	Chaco	AA120	Dog	2001		This study
Argentina	Presidencia Roca	Chaco	AA474	C. thous	2004		This study
Argentina	Gran Guardia	Formosa	AA774	Dog	2007		This study
Argentina	Colonia Da Prato	Formosa	AA886	C. thous	2008		This study
Argentina	NS	Formosa	AA888	Dog	2008		This study
Argentina	Pampa del Indio	Chaco	AA911	Dog	2008		This study
Argentina	Laguna Limpia	Chaco	AA929	N. nasua	2009		This study
Argentina	Colonia Elisa	Chaco	AA957	Dog	2009		This study
Argentina	Colonia Elisa	Chaco	AA959	Dog	2009		This study
Argentina	Palo Santo	Formosa	AA966	N. nasua	2009		This study
Argentina	Comandante Fontana	Formosa	AB124	Dog	2012		This study
Argentina	Ibarreta	Formosa	AB160	Dog	2013		This study
Argentina	La Verde	Chaco	AB193	C. thous	2013		This study
Argentina	Ibarreta	Formosa	AB353	Dog	2013		This study
Argentina	El Colorado	Formosa	AB356	C. thous	2013		This study
Argentina	Laishi	Formosa	AB357	Dog	2013		This study
Argentina	Mariano Boedo	Formosa	AB361	N. nasua	2013		This study
Argentina	Comandante Fontana	Formosa	AB362	Dog	2013		This study
Argentina	NS	Formosa	AB118	Dog	2015		This study
Argentina	Puerto Tirol	Chaco	AB122	Dog	2015		This study
Argentina	Pampa Almiron	Chaco	739	Dog	2016		This study
Argentina	Laguna Blanca	Chaco	682	Dog	2017		This study
Argentina	Capitan Solari	Chaco	A874	Dog	2008		This study
Paraguay	Encarnacion	Itapua	369	Dog	1992		This study
Paraguay	Encarnacion	Itapua	352	Dog	1991		This study
Argentina	Potrero Norte	Formosa	A166	Dog	2002		This study
Argentina	El Espinillo	Chaco	552	C. thous	1997		This study
Argentina	Resistencia	Chaco	A696	C. thous	2006		This study
Argentina	Pampa Almirón	Chaco	A119	C. thous	2001		This study
Argentina	Pirane	Chaco	AA148	Dog	2002		This study
Argentina	Palo Santo	Formosa	AA881	Dog	2007		This study
Brazil	Pantanais	Mato Grosso do Sul	257	Dog	1989		This study
Paraguay	Encarnacion	Itapua	353	Dog	1991		This study
Brazil	NS	Piauí	IP1465dgPI06	Dog	2006	KR781522	De souza et al. 2016
Brazil	NS	Piauí	IP2249cthPI06	C. thous	2006	KR781570	De souza et al. 2016
Brazil	NS	Piauí	IP2251dgPI06	Dog	2006	KR781523	De souza et al. 2016
Brazil	NS	Piauí	IP3578cthPI06	C. thous	2006	KR781571	De souza et al. 2016
Brazil	NS	Maranhão	IP4044dgMA06	Dog	2006	KR781538	De souza et al. 2016
Brazil	NS	Bahia	IP6915dgBA06	Dog	2006	KR781536	De souza et al. 2016
Brazil	NS	Rio Grande do Norte	IP8832cthRN06	C. thous	2006	KR781593	De souza et al. 2016
Brazil	NS	Rio Grande do Norte	IP8833cthRN06	C. thous	2006	KR781594	De souza et al. 2016
Brazil	NS	Pernambuco	IP9754cthPE06	C. thous	2006	KR781579	De souza et al. 2016
Brazil	NS	Pernambuco	IP9755cthPE06	C. thous	2006	KR781572	De souza et al. 2016
Brazil	NS	Pernambuco	IP9757cthPE06	C. thous	2006	KR781573	De souza et al. 2016
Brazil	NS	Pernambuco	IP9758cthPE06	C. thous	2006	KR781574	De souza et al. 2016
Brazil	NS	Pernambuco	IP9759cthPE06	C. thous	2006	KR781575	De souza et al. 2016
Brazil	NS	Pernambuco	IP9763cthPE06	C. thous	2006	KR781576	De souza et al. 2016
Brazil	NS	Pernambuco	IP9764cthPE06	C. thous	2006	KR781577	De souza et al. 2016
Brazil	NS	Pernambuco	IP9765dgPE06	Dog	2006	KR781527	De souza et al. 2016
Brazil	NS	Pernambuco	IP9767cthPE06	C. thous	2006	KR781578	De souza et al. 2016
Brazil	NS	Rondônia	IP1712dgRO07	Dog	2007	KR781559	De souza et al. 2016
Brazil	NS	Pará	IP1713dgPA07	Dog	2007	KR781566	De souza et al. 2016
Brazil	NS	Rondônia	IP1714dgRO07	Dog	2007	KR781560	De souza et al. 2016
Brazil	NS	Rondônia	IP1715dgRO07	Dog	2007	KR781561	De souza et al. 2016
Brazil	NS	Rondônia	IP1716dgRO07	Dog	2007	KR781562	De souza et al. 2016
Brazil	NS	Amazonas	IP1718dgAM07	Dog	2007	KR781565	De souza et al. 2016
Brazil	NS	Pará	IP1719dgPA07	Dog	2007	KR781567	De souza et al. 2016
Brazil	NS	Acre	IP1720dgAC07	Dog	2007	KR781569	De souza et al. 2016
Brazil	NS	Rondônia	IP1724dgRO07	Dog	2007	KR781563	De souza et al. 2016
Brazil	NS	Rondônia	IP1725dgRO07	Dog	2007	KR781564	De souza et al. 2016
Brazil	NS	Maranhão	IP2159dgMA07	Dog	2007	KR781539	De souza et al. 2016
Brazil	NS	Maranhão	IP2162dgMA07	Dog	2007	KR781540	De souza et al. 2016
Brazil	NS	Maranhão	IP2163dgMA07	Dog	2007	KR781541	De souza et al. 2016
Brazil	NS	Maranhão	IP2165dgMA07	Dog	2007	KR781542	De souza et al. 2016
Brazil	NS	Maranhão	IP2168dgMA07	Dog	2007	KR781543	De souza et al. 2016
Brazil	NS	Maranhão	IP2169dgMA07	Dog	2007	KR781544	De souza et al. 2016
Brazil	NS	Maranhão	IP2170dgMA07	Dog	2007	KR781545	De souza et al. 2016
Brazil	NS	Bahia	IP3327cthBA07	C. thous	2007	KR781591	De souza et al. 2016
Brazil	NS	Bahia	IP5667cthBA07	C. thous	2007	KR781592	De souza et al. 2016
Brazil	NS	Pará	IP5494dgPA07	Dog	2007	KR781568	De souza et al. 2016
Brazil	NS	Rio Grande do Norte	IP7777dgRN07	Dog	2007	KR781555	De souza et al. 2016
Brazil	NS	Rio Grande do Norte	IP7781cthRN07	C. thous	2007	KR781596	De souza et al. 2016
Brazil	NS	Rio Grande do Norte	IP7779cthRN07	C. thous	2007	KR781595	De souza et al. 2016
Brazil	NS	Pernambuco	IP1719cthPE08	C. thous	2008	KR781580	De souza et al. 2016
Brazil	NS	Pernambuco	IP1721cthPE08	C. thous	2008	KR781603	De souza et al. 2016
Brazil	NS	Pernambuco	IP1722dgPE08	Dog	2008	KR781529	De souza et al. 2016
Brazil	NS	Pernambuco	IP1723cthPE08	C. thous	2008	KR781581	De souza et al. 2016
Brazil	NS	Pernambuco	IP1724dgPE08	Dog	2008	KR781530	De souza et al. 2016
Brazil	NS	Pernambuco	IP1726dgPE08	Dog	2008	KR781528	De souza et al. 2016
Brazil	NS	Rio Grande do Norte	IP3747cthRN08	C. thous	2008	KR781597	De souza et al. 2016
Brazil	NS	Ceará	IP6618cthCE08	C. thous	2008	KR781602	De souza et al. 2016
Brazil	NS	Sergipe	IP1014cthSE09	C. thous	2009	KR781604	De souza et al. 2016
Brazil	NS	Paraíba	IP1016dgPB09	Dog	2009	KR781554	De souza et al. 2016
Brazil	NS	Rio Grande do Norte	IP5634cthRN09	C. thous	2009	KR781599	De souza et al. 2016
Brazil	NS	Rio Grande do Norte	IP5635dgRN09	Dog	2009	KR781556	De souza et al. 2016
Brazil	NS	Paraíba	IP5636cthPB09	C. thous	2009	KR781605	De souza et al. 2016
Brazil	NS	Pernambuco	IP7837cthPE09	C. thous	2009	KR781582	De souza et al. 2016
Brazil	NS	Pernambuco	IP7840cthPE09	C. thous	2009	KR781583	De souza et al. 2016
Brazil	NS	Pernambuco	IP7841dgPE09	Dog	2009	KR781533	De souza et al. 2016
Brazil	NS	Pernambuco	IP7842dgPE09	Dog	2009	KR781534	De souza et al. 2016
Brazil	NS	Pernambuco	IP7843cthPE09	C. thous	2009	KR781584	De souza et al. 2016
Brazil	NS	Pernambuco	IP7845cthPE09	C. thous	2009	KR781585	De souza et al. 2016
Brazil	NS	Pernambuco	IP7847dgPE09	Dog	2009	KR781526	De souza et al. 2016
Brazil	NS	Pernambuco	IP7852cthPE09	C. thous	2009	KR781586	De souza et al. 2016
Brazil	NS	Pernambuco	IP7853cthPE09	C. thous	2009	KR781587	De souza et al. 2016
Brazil	NS	Pernambuco	IP7854dgPE09	Dog	2009	KR781531	De souza et al. 2016
Brazil	NS	Pernambuco	IP7855dgPE09	Dog	2009	KR781532	De souza et al. 2016
Brazil	NS	Rio Grande do Norte	IP8044cthRN09	C. thous	2009	KR781598	De souza et al. 2016
Brazil	NS	Rio Grande do Norte	IP8045dgRN09	Dog	2009	KR781557	De souza et al. 2016
Brazil	NS	Rio Grande do Norte	IP1943dgRN10	Dog	2010	KR781558	De souza et al. 2016
Brazil	NS	Paraíba	IP3450cthPB10	C. thous	2010	KR781606	De souza et al. 2016
Brazil	NS	Rio Grande do Norte	IP3453cthRN10	C. thous	2010	KR781600	De souza et al. 2016
Brazil	NS	Pernambuco	IP5049dgPE10	Dog	2010	KR781535	De souza et al. 2016
Brazil	NS	Pernambuco	IP5050cthPE10	C. thous	2010	KR781589	De souza et al. 2016
Brazil	NS	Paraíba	IP5051cthPB10	C. thous	2010	KR781607	De souza et al. 2016
Brazil	NS	Pernambuco	IP5054cthPE10	C. thous	2010	KR781588	De souza et al. 2016
Brazil	NS	Pernambuco	IP5055cthPE10	C. thous	2010	KR781590	De souza et al. 2016
Brazil	NS	Piauí	IP3629dgPI11	Dog	2011	KR781525	De souza et al. 2016
Brazil	NS	Piauí	IP3630dgPI11	Dog	2011	KR781524	De souza et al. 2016
Brazil	NS	Rio Grande do Norte	IP3208cthRN11	C. thous	2011	KR781601	De souza et al. 2016
Brazil	NS	Maranhão	IP1888dgMA12	Dog	2012	KR781546	De souza et al. 2016
Brazil	NS	Maranhão	IP1890dgMA12	Dog	2012	KR781547	De souza et al. 2016
Brazil	NS	Maranhão	IP1891dgMA12	Dog	2012	KR781548	De souza et al. 2016
Brazil	NS	Maranhão	IP1893dgMA12	Dog	2012	KR781549	De souza et al. 2016
Brazil	NS	Maranhão	IP1894dgMA12	Dog	2012	KR781550	De souza et al. 2016
Brazil	NS	Maranhão	IP1895dgMA12	Dog	2012	KR781551	De souza et al. 2016
Brazil	NS	Maranhão	IP1896dgMA12	Dog	2012	KR781552	De souza et al. 2016
Brazil	NS	Maranhão	IP1897dgMA12	Dog	2012	KR781553	De souza et al. 2016
