# Supplementary material for: A Novel Terrestrial Rabies Virus Lineage Occurring in South America: Origin, Diversification, and Evidence of Contact between Wild and Domestic Cycles
Source: Viruses. 2021 Dec 11;13(12):2484. doi: 10.3390/v13122484 (PMC8707302; doi:10.3390/v13122484)
Supplement: Supplementary file 1 [file viruses-13-02484-s001.zip › Supplementary Table S4.xlsx]

## Sheet: Recombination V2
			Color key
	Breakpoint Positions		Brazil Dog A:	Blue
	In Alignment		Brazil Wild:	Red		Detection Methods
Recombination Event Number	Begin	End	Recombinant Sequence(s)	Minor Parental Sequence(s)	Major Parental Sequence(s)	RDP	GENECONV	Bootscan	Maxchi	Chimaera	SiSscan	PhylPro	LARD	3Seq
1	518	782	BR9336CthBA2004	BRdg101GO2001	BR5070CthPI2005	NS	0.00345762	0.000774686	8.53217e-05	0.0150845	8.8916e-07	NS	NS	NS
1			BR7578CthBA2005[T]	BRct14SP1989	BR6334CthPI2005
1			BR7579CthBA2005	BRdg77SP1992	BRIP7781cthRN2007
2	312*	930	BR6971CthPE2005	BRIP3208cthRN2011	BR6970CthPE2005	NS	NS	NS	2.66636e-05	0.00781396	NS	NS	NS	NS
2				BR10563CthPB2003	BR6967CthPE2005
2				BR6975CthPE2005	BR6974CthPE2005
2				BR6980CthPE2005
2				BR6973CthPE2005
2				BRPfx1DusicyonPB2002
2				BRPfx2DusicyonPB2000
2				BRPfx5DusicyonPB2002
2				BRPfx6DusicyonPB2002
2				BRPfx7DusicyonPB2002
2				BRPfx8DusicyonPB2002
2				BRIP8832cthRN2006
2				BRIP8833cthRN2006
2				BRIP9767cthPE2006
2				BRIP7777dgRN2007
2				BRIP7779cthRN2007
2				BRIP1719cthPE2008
2				BRIP1721cthPE2008
2				BRIP3747cthRN2008
2				BRIP5636cthPB2009
2				BRIP7840cthPE2009
2				BRIP7843cthPE2009
2				BRIP8044cthRN2009
2				BRIP1943dgRN2010
2				BRIP3450cthPB2010
2				BRIP5050cthPE2010
2				BRIP5051cthPB2010
3~	278*	658	BR6970CthPE2005	BR1406CthPE2005	BR6981hmPE2005	NS	NS	NS	0.0145609	NS	NS	NS	NS	9.11224e-05
3~				BRIP9754cthPE2006	BRIP7845cthPE2009
3~				BRIP9757cthPE2006
3~				BRIP9764cthPE2006
4	840	1254	BR10565dgPB2003	BR8575dgPA2005	BR10564ctPB2003	NS	NS	NS	0.00190539	0.00424908	0.000470201	NS	NS	0.000175966
4				BR9370dgPI2005	BR10566ctPB2003
4				BR9371dgPI2005	BR10568ctPB2003
4				BR9372dgPI2005
4				BR8578dgPA2005
4				BR8581dgPA2005
4				BR8587dgPA2005
4				BR8589dgPA2005
4				BR8590dgPA2005
4				BRdg335MA2003
4				BRdg325MA2003
4				BRct333MA2003
4				BRdg659MA2005
4				BRdg661MA2005
4				BRIP4044dgMA2006
4				BRIP1713dgPA2007
4				BRIP2159dgMA2007
4				BRIP2163dgMA2007
4				BRIP2165dgMA2007
4				BRIP2168dgMA2007
4				BRIP2169dgMA2007
4				BRIP2170dgMA2007
4				BRIP5494dgPA2007
4				BRIP1888dgMA2012
4				BRIP1891dgMA2012
4				BRIP1893dgMA2012
4				BRIP1894dgMA2012
4				BRIP1895dgMA2012
4				BRIP1896dgMA2012
4				BRIP1897dgMA2012
5~	502	696	^BR6976CthPE2005	BRIP3747cthRN2008	Unknown (BR6368CthPI2005)	NS	NS	NS	NS	NS	0.000987121	NS	NS	NS
5~			BR1407CthPB2002[T]	BR6975CthPE2005
5~			BR9339CthBA2004	BRPfx5DusicyonPB2002
5~			BR7576CthBA2005[T]	BRIP7779cthRN2007
5~			BRIP9754cthPE2006[T]	BRIP7843cthPE2009
5~			BRIP9757cthPE2006[T]	BRIP3450cthPB2010
5~			BRIP9764cthPE2006[T]	BRIP3453cthRN2010
5~			BRIP3327cthBA2007[T]	BRIP5051cthPB2010
5~			BRIP5667cthBA2007[T]	BRIP3208cthRN2011
6~	60*	424	^BR1407CthPB2002	BR6974CthPE2005	BR6976CthPE2005	NS	NS	NS	NS	NS	0.000759647	NS	NS	NS
6~				BRIP9759cthPE2006
7~	1208	1224	BR10564ctPB2003	Unknown (BR1406CthPE2005)	BR10566ctPB2003	NS	0.016511	NS	NS	NS	NS	NS	NS	NS
7~				Unknown(BR1403CthPE2002)	BR10562ctPB2003
7~				Unknown(BR4368CthPI2005)
7~				Unknown(BR6975CthPE2005)
7~				Unknown(BR6976CthPE2005)
7~				Unknown(BR6978CthPE2005)
7~				Unknown(BR6973CthPE2005)
7~				Unknown(BR6977CthPE2005)
7~				Unknown(BR6368CthPI2005)
7~				Unknown(BRPfx1DusicyonPB2002)
7~				Unknown(BRPfx2DusicyonPB2000)
7~				Unknown(BRPfx5DusicyonPB2002)
7~				Unknown(BRPfx8DusicyonPB2002)
7~				Unknown(BRIP2249cthPI2006)
7~				Unknown(BRIP2251dgPI2006)
7~				Unknown(BRIP8832cthRN2006)
7~				Unknown(BRIP8833cthRN2006)
7~				Unknown(BRIP9763cthPE2006)
7~				Unknown(BRIP9767cthPE2006)
7~				Unknown(BRIP7777dgRN2007)
7~				Unknown(BRIP7781cthRN2007)
7~				Unknown(BRIP7779cthRN2007)
7~				Unknown(BRIP1723cthPE2008)
7~				Unknown(BRIP3747cthRN2008)
7~				Unknown(BRIP5634cthRN2009)
7~				Unknown(BRIP7837cthPE2009)
7~				Unknown(BRIP7841dgPE2009)
7~				Unknown(BRIP7843cthPE2009)
7~				Unknown(BRIP7847dgPE2009)
7~				Unknown(BRIP7852cthPE2009)
7~				Unknown(BRIP7853cthPE2009)
7~				Unknown(BRIP7855dgPE2009)
7~				Unknown(BRIP3450cthPB2010)
7~				Unknown(BRIP5054cthPE2010)
7~				Unknown(BRIP3208cthRN2011)
8~	201*	836	^BR6974CthPE2005	BR6981hmPE2005	Unknown (BR6967CthPE2005)	NS	NS	NS	NS	NS	0.0314978	NS	NS	NS
Table Key:
~ = It is possible that this apparent recombination signal could have been caused by an evolutionary
process other than recombination.
* = The actual breakpoint position is undetermined (it was most likely overprinted by a subsequent
recombination event).
^ = The recombinant sequence may have been misidentified (one of the identified parents might be the recombinant)
Minor Parent = Parent contributing the smaller fraction of sequence.
Major Parent = Parent contributing the larger fraction of sequence.
Unknown = Only one parent and a recombinant need be in the alignment for a recombination event to be detectable.
The sequence listed as unknown was used to infer the existance of a missing parental sequence.
NS = No significant P-value was recorded for this recombination event using this method.
[T] = Trace signal. The sequence displays evidence of carrying a similar recombination signal (i.e., they may all have descended from the same ancestral recombinant sequence), but it is not statistically significant.
