# Supplementary material for: A Novel Terrestrial Rabies Virus Lineage Occurring in South America: Origin, Diversification, and Evidence of Contact between Wild and Domestic Cycles
Source: Viruses. 2021 Dec 11;13(12):2484. doi: 10.3390/v13122484 (PMC8707302; doi:10.3390/v13122484)
Supplement: Supplementary file 1 [file viruses-13-02484-s001.zip › Supplementary Table S5.xlsx]

## Sheet: Resumen Datamonkey
Site-based methods
Length (codons)	Type of Selection	FEL	SLAC	FUBAR	MEME
450	Positive	3	0	0	7
	Negative	225	189	310	-
Codons		77, 309, 418	-	-	8, 42, 158, 309, 407, 419, 443
Branch-based methods
Method	Test group	Reference group	Result	Lineages	Sequences	Observations
aBSREL	All AgV2	-	EDS (p=0.0138, p lower than 0.0001)	2	(BR7578CTHBA2005;BR7579CTHBA2005) and BR10564CTPB2003	BR7578CTHBA2005;BR7579CTHBA2005 and BR10564CTPB2003 are recombinants.
aBSREL	AM3b MRCA + Brazilian Wild A+B MRCA	-	No EDS (p ≤ 0.05)	0
aBSREL	AM3b MRCA + Brazilian Wild A+B	-	No EDS (p = 0.0057 ≤ 0.05)	1	(BR7578CTHBA2005;BR7579CTHBA2005)
Relax	AM3b MRCA + Brazilian Wild A+B	All remaining branches	Selection Relaxation not significant (K = 0.91, p = 0.456, LR = 0.55)
BUSTED	AM3b MRCA + Brazilian Wild A+B	-	Evidence of gene-wide EDS (LRT, p-value = 0.042 ≤ .05)	At least 1 lineage
