# Supplementary material for: A Novel Terrestrial Rabies Virus Lineage Occurring in South America: Origin, Diversification, and Evidence of Contact between Wild and Domestic Cycles
Source: Viruses. 2021 Dec 11;13(12):2484. doi: 10.3390/v13122484 (PMC8707302; doi:10.3390/v13122484)
Supplement: Supplementary file 1 [file viruses-13-02484-s001.zip › Supplementary Table S6.xlsx]

## Sheet: Amino acid replacements
Residue	Change	Lineage	Position	Number of descendant sequences	Observations	Spillover sequences
8	F→C	BR Dog A	Internal	12	Multiple convergences and inversions in the BR Dog A lineage
8	C→F	BR Dog A	Internal	8
8	C→F	BR Dog A	Terminal	1
8	F→C	BR Dog A	Terminal	2
8	F→C	BR Dog A	Internal	19
8	F→C	BR Wild A	Terminal	1
12	N→H	BR Wild A	Internal	6	Convergence
12	N→H	BR Wild A	Terminal	1
12	N→H	BR Wild A	Terminal	1
14	V→L	BR Wild A	Terminal	2	Convergence
14	V→L	BR Wild A	Terminal	1
15	V→I	AR Dog	Terminal	2
23	V→I	BR Wild A	Terminal	1
34	K→R	BR Wild A	Internal	33
66	D→N	BR Wild A	Terminal	1	Spillover to "Dusicyon"
77	A→S	BR Wild A	Internal	31	Terminal inversion. Spillover to dog
77	A→G	BR Wild A	Terminal	1		BRIP5635DGRN2009
79	Q→H	BR Wild A	Terminal	1
99	K→R	BR Dog A	Terminal	1
106	D→E	BR Dog A	Terminal	1	Dog->cat spillover	BR10562CTPB2003
106	D→N	BR Wild B	Terminal	1
108	L→I	AR Dog	Internal	9	Formosa 2007-2013 subclade
114	T→S	AR Dog	Terminal	1	Dog->C. thous spillover	ARCTHAB356FO2013
116	V→I	BR Wild A	Internal	5
119	N→S	BR Wild B	Internal	7	Convergence
119	N→S	AR Dog	Internal	3
125	G→S	BR Dog A	Internal	4	Convergence
125	G→S	BR Dog A	Terminal	1
126	M→I	BR Dog A	Internal	102
126	I→M	BR Dog A	Terminal	1
126	I→V	BR Dog A	Terminal	2
126	M→L	BR Wild B	Internal	7
133	T→N	BR Dog A	Terminal	1
135	S→P	AR Dog	Terminal	2	Convergence
135	S→P	BR Wild A	Terminal	1
143	L→I	BR Wild B	Terminal	2
144	L→I	BR Wild B	Terminal	1
144	L→F	BR Dog A	Terminal	1
150	L→F	BR Wild B	Terminal	1
158	T→I	BR Dog A	Terminal	1	Dog->cat spillover	BR10566CTPB2003
158	T→G	BR Wild A	Terminal	1
179	V→I	BR Wild A	Terminal	1
181	I→V	BR Wild A	Internal	3
183	E→K	BR Wild A	Terminal	1
208	G→E	BR Wild A	Terminal	1	C. thous->dog spillover	BRIP7841DGPE2009
211	D→E	BR Wild A	Terminal	1
216	R→G	BR Dog A	Terminal	1	Dog->cat spillover	BR10562CTPB2003
216	R→P	BR Wild A	Terminal	1	C. thous->dog spillover	BRIP7841DGPE2009
221	Y→F	BR Wild A	Terminal	1
230	V→A	BR Wild A	Terminal	1
252	T→P	BR Wild A	Terminal	2
254	R→S	BR Dog A	Internal	7
256	A→T	BR Wild A	Terminal	1
267	E→K	BR Dog A	Terminal	1
270	R→K	BR Wild A	Internal	3	One C. thous->dog spillover	BRIP7777DGRN2007
270	R→K	BR Dog A	Terminal	1
272	M→I	BR Wild A	Terminal	1
276	G→R	BR Wild A	Terminal	1
282	P→L	BR Dog A	Terminal	1
283	H→P	BR Dog A	Terminal	1
284	S→P	BR Dog A	Terminal	1
299	P→R	BR Wild A	Terminal	1	C. thous->L. vetulus spillover	BR4371PVEPI2005
309	F→I	BR Dog A	Terminal	1	Convergence
309	F→I	BR Wild A	Terminal	2
313	H→P	BR Dog A	Terminal	1
315	V→G	BR Wild A	Terminal	1
322	V→I	BR Dog A	Terminal	1
331	A→T	BR Dog A	Internal	18	Convergence in BR Dog A. Terminal inversions in BR Wild A.
331	A→T	BR Dog A	Internal	17
331	A→T	BR Wild A	Internal	55
331	T→A	BR Wild A	Terminal	1
331	T→A	BR Wild A	Terminal	1
332	A→P	BR Dog B	Internal	9
332	A→S	AR Dog	Terminal	2
332	A→V	AR Dog	Terminal	1
333	C→S	BR Wild A	Internal	14
335	P→L	BR Dog A	Terminal	1
339	S→Y	BR Wild A	Terminal	1
339	S→F	BR Wild A	Terminal	1
340	V→I	BR Wild A	Terminal	1
341	L→I	BR Wild A	Terminal	1
344	Y→S	BR Wild A	Terminal	2	Convergence
344	Y→S	BR Wild A	Terminal	1
347	E→G	BR Wild A	Terminal	1
349	F→L	BR Wild A	Terminal	1
369	Y→H	BR Dog A	Internal	9	Convergence One C. thous->dog spillover
369	Y→H	BR Wild A	Terminal	2
369	Y→H	BR Wild A	Terminal	1		BRIP5049DGPE2010
370	E→D	AR Dog	Internal	3	One Dog->C. thous spillover	ARCTHAB356FO2013
371	A→E	BR Wild B	Internal	7
371	A→T	AR Dog	Terminal	1
374	L→M	BR Wild A	Internal	31
375	T→I	BR Dog A	Internal	52	Convergence
375	I→M	BR Dog A	Terminal	1
375	T→M	BR Dog A	Terminal	2
375	T→M	BR Wild A	Terminal	1
377	T→N	BR Wild A	Terminal	1
378	D→E	BR Wild A	Internal	15
378	D→E	AR Dog	Internal	3	One Dog->C. thous spillover	ARCTHAB356FO2013
379	V→L	BR Dog A	Terminal	1
379	V→A	BR Dog A	Terminal	1
388	N→D	BR Dog B	Internal	6
396	S→T	BR Wild A	Terminal	1	C. thous->dog spillover	BRIP7841DGPE2009
397	G→S	BR Dog A	Terminal	1	Convergence
397	G→S	BR Wild A	Internal	3
399	T→A	BR Dog B	Terminal	1
403	E→D	BR Dog A	Terminal	1
404	A→P	BR Dog A	Terminal	1
410	M→I	BR Wild B	Internal	6
410	I→V	BR Wild B	Terminal	1
411	M→R	BR Dog A	Terminal	1
414	G→S	AR Dog	Terminal	2
417	K→M	AR Dog	Terminal	1	Dog->N. nasua spillover
418	R→K	BR Dog A	Terminal	1	Convergence and inversion
418	R→K	BR Wild B	Internal	6
418	K→R	BR Wild B	Terminal	1
419	S→L	BR Dog A	Terminal	1	Convergence
419	S→L	BR Wild A	Terminal	1
419	S→L	BR Wild A	Internal	14
420	H→R	BR Wild A	Terminal	1
422	R→Q	BR Dog A	Terminal	1
425	V→L	BR Dog A	Terminal	1
428	S→G	BR Wild A	Terminal	1
432	Q→R	BR Wild A	Terminal	1
433	A→T	BR Dog A	Internal	95
433	T→I	BR Dog A	Internal	7
439	A→P	BR Wild A	Terminal	1
443	N→T	BR Wild A	Terminal	1
444	K→E	BR Wild A	Terminal	1
448	S→N	BR Dog A	Terminal	1
450	S→P	BR Dog A	Internal	17
